# Supplementary material for: The hematopoietic stem cell MYB enhancer is essential for and recurrently amplified during T cell leukemogenesis
Source: J Clin Invest. 2025 Oct 23;136(1):e187998. doi: 10.1172/JCI187998 (PMC12721900; doi:10.1172/JCI187998)
Supplement: Supplemental table 1 [file jci-136-187998-s157.xlsx]

## Sheet: Primers
Table S1
Primers	Forward (5' to 3')	Reverse (5' to 3')
human qRT-PCR primers
hEf1a	CAC ACG GCT CAC ATT GCA T	CAC GAA CAG CAA AGC GAC C
hMyb	GAC CCG GGA AGA GGA TGA AA	TAC TTT CTG CCA TCG GTG CT
hHPRT	CAT TAT GCT GAG GAT TTG GAA AAG	CCT GAG CAC ACA GAG GGC TAC
hAHI1	ACC AAC GGT ACT GGC TCT TT	TAT GCT GCC ATA CCA CCA GT
mouse qRT-PCR primers
Mef2c	GCG TAA CAG AGA GGT GAC TT	TCA GTG CAA TCT CAC AGT CG
Ef1a	CAC TTG GTC GCT TGG CTG TT	GGT GGC AGG TGT TAG GGG TA
DTX1	CAG CTT GTG CCC TAC ATC AT	GAC GAC GGG TCG TAG AAG TT
Myb	TCA CGT TCC CTA TCC TGT CG	TAA TGC CTG CTG TCC CTT CA
AHI1	TCTGGGAGTGAGGATGGGAT	TGGACTTGAATGGCAGGTCA
bActin	CAT TGC TGA CAG GAT GCA GAA GG	TGC TGG AAG GTG GAC AGT GAG G
Genotyping primers
EMe #46	TGT CCC ATT GAG CCT TTC CT	GGC AGG AAG GGT TCT TTC CA
Mx1Cre	ACG GTT TCA ATT CTC CTC TGG	GGA CCG ACG ATG AAG CAT GT
LMO2	ATG TCC TCG GCC ATC GAA AGG AAG AGC C	CCC ATT GAT CTT GGT CCA CT
TamCre	AAA GTC GCT CTG AGT TGT TAT	CCT GAT CCT GGC AAT TTC G
IL7Cre	AGA TGC CCA TCT CCT GTA ACC AGA	CCT GAA AAC TTT GCC CCC TCC ATA
	Mut		WT
General Cre	ATT GCT GTC ACT TGG TCG TGG C	GGA AAA TGC TTC TGT CCG TTT GC	CTG GTT AGA AGA GAG ATG AGC TAG AAA GGC	TAG GAC TGC CAT CAC CAC GCA CAG ACA TAC
ChIP Primers
Myb 2 (Myb Enhancer) (+)	AAA CCC CCA ACA TCC ACT TCC	CAC CCC TCA TCC CAT TAG CA
Myb 4 (Myb Enhancer) (-)	CAG TGT GCA CAG CAC GTG AG	GCC CTG CTT ACT CCA TGA GC
NDME (Myc Enhancer) pos 4	ATG CTC AGA GAT GGG GTT CC	CTC CTC TGT GCT CCC CAC TG
NDME (Myc Enhancer) neg 1	TTG GTC TGG GCC AGC ATT AT	TGG GCA TTG AAA TGT GGC TA
Reverse ChIP Primers
hV2-	AAG AGA GAG ATA AGA CCA CC	TTA ACA TCT GCT ATT TTG AAG C
ETS1-FKBP(F36V) knock-in verification	TGTACCGCTTTGTGTGTGAC	AACTGACTTAGCTCCCACCC
sgRNA library cloning
sgRNA_Library_Fwd	GGCTTTATATATCTTGTGGAAAGGACGAAACACCG
sgRNA_Library_Rev	CTTATTTAAACTTGCTATGCTGTTTCCAGCATAGCTCTTAAAC
Illumina sequencing
sgPCR_P5_v2	AATGATACGGCGACCACCGAGATCTACACGATCCTATACACTCTTTCCCTACACGACGCTCTTCCGATCTTTGTGGAAAGGACGAAACACCG
sgPCR_P7_v1_A04	CAAGCAGAAGACGGCATACGAGATTAACAGTTGTGACTGGAGTTCAGACGTGTGCTCTTCCGATCTTCTACTATTCTTTCCCCTGCACTGT
sgPCR_P7_v1_A05	CAAGCAGAAGACGGCATACGAGATATACTCAAGTGACTGGAGTTCAGACGTGTGCTCTTCCGATCTTCTACTATTCTTTCCCCTGCACTGT
sgPCR_P7_v1_A06	CAAGCAGAAGACGGCATACGAGATGCTGAGAAGTGACTGGAGTTCAGACGTGTGCTCTTCCGATCTTCTACTATTCTTTCCCCTGCACTGT
sgPCR_P7_v1_A07	CAAGCAGAAGACGGCATACGAGATATTGGAGGGTGACTGGAGTTCAGACGTGTGCTCTTCCGATCTTCTACTATTCTTTCCCCTGCACTGT
sgPCR_P7_v1_A08	CAAGCAGAAGACGGCATACGAGATTAGTCTAAGTGACTGGAGTTCAGACGTGTGCTCTTCCGATCTTCTACTATTCTTTCCCCTGCACTGT
sgPCR_P7_v1_A09	CAAGCAGAAGACGGCATACGAGATCGGTGACCGTGACTGGAGTTCAGACGTGTGCTCTTCCGATCTTCTACTATTCTTTCCCCTGCACTGT

## Sheet: sgRNA
Table S1 (continued)
sgRNA	sgRNA targeting sequence:
sgMYBe-1	GATGAACTAACCATCCATCGCGG
sgMYBe-2	CAAGAGGAAGTGAATGTTGGGGG
sgMYBe-3	AGGTTTGCTAATGGGATGAGGGG
sgMYBp-1	CCTGAGAAACTTCGCCCCAG
sgMYBp-2	GTCCCTCCCCGGCTGCGCAG
sgMYBp-2	AGCCAGATGCCGACGAGTGA
sgPE (pan-essential gene RPL34)	TACCTGCAGACAACGTCCCC
sgNT (non-targeting)	CCGCCATTTGGCCCAGGGTA

## Sheet: ETS1-FKBP(F36V) construction
ETS1-FKBP(F36V) construction
5' HDR	GTAGGTCAGTTATCACCCATAGAGCTGCCTCCTGTGACTTAGCCTCTTCCTAGCCCGGTGGCTCTGTGAGTGTGAAAGGGGCCAGACAGTTCAAGAGGCCTTGGGAGATTGGCTCATTAGTTTCTTATTTCATTACACACATGTTTATGGAGTAGTGGTTCCGTGCCATGCCCAATTCTGAGGATAAAAAACAATGAACAGGAGAGACAACATCTTTGTTCTGGCAGACATGAGAAAATATTTGTGCCCTGGTATGGAAAAAAAACACTTCCTGTTGATGAAAGGCAGGTATGATTGCAGCTCAGCTCCTCCGCTTCACACTTCCCTGTTAGATTTCATGCTTGCAAAGCAAGGAGATTTTACTAATAATATGCGGAAAGAGGAGAATGTATAGTGTGG…
3' HDR	GTGATGGCACTGAAGGGGCTGGGGAAACCCTGCTGAGACCTTCCAAGGACAGCCGTGTTGGTTGGACTCTGAATTTTGAATTGTTATTCTATTTTTTATTTTCCAGAACTCATTTTTTACCTTCAGGGGTGGGAGCTAAGTCAGTTGCAGCTGTAATCAATTGTGCGCAGTTGGGAAAGGAAAGCCAGGACTTGTGGGGTGGGTGGGACCAGAAATTCTTGAGCAAATTTTCAGGAGAGGGAGAAGGGCCTTCTCAGAAGCTTGAAGGCTCTGGCTTAACAGAGAAAGAGACTAATGTGTCCAATCATTTTTAAAAATCATCCATGAAAAAGTGTCTTGAGTTGTGGACCCATTAGCAAGTGACATTGTCACATCAGAACTCATGAAACTGATGTAAGG…

## Sheet: ETS-ste mutation
crRNA	GCAAGAGGAAGTGAATGTTG
HDR template	TTAGCAAACCTTGAGACAGCCTCACACTTACCAAAGTACTGCTTTGGTTTCAGCTGCTCTTCTGCAAGAGAAAATGTTGGGGGTTTTCTCTGTGGTACAGTTGTGATAAAGCTGACCTAAGAGAGAGATAAGACCACCAAGTGGCT
screening primer F	AGTAAACCAGGAAGGGAGCA
screening primer R	TGCATCTGCTTAGCACAGAGA

## Sheet: Flow cytometry
Table S1 (continued)
Flow antibody	Fluorochrome	Manufacturer	Clone	RRID
Mouse
B220	FITC	Biolegend	RA3-6B2	AB_312990
B220	PE	BD Pharmagen	RA3-6B2	AB_394619
c-Kit	APC	Biolegend	2B8	AB_313220
c-kit	AX700	Biolegend	2B8	AB_2783045
CD115	PeCy7	Biolegend	AFS98	AB_2566459
CD11b	FITC	Biolegend	M1/70	AB_312788
CD11b	APC	Biolegend	M1/70	AB_312794
CD11c	FITC	Biolegend	N418	AB_313774
CD135	APC	Biolegend	A2F10	AB_1953264
CD150	PE	Biolegend	TC15-12F12.2	AB_313682
CD16/32	PeCy7	Biolegend	93	AB_2104157
CD19	PeCy7	Biolegend	6D5	AB_313654
CD19	FITC	Biolegend	ID3	AB_2868804
CD2	FITC	Biolegend	RM2-5	AB_312652
CD2	PE	Biolegend	RM2-5	AB_2073691
CD224	APC	BioLegend	2B4	AB_2814027
CD229 (Ly-9)	Biotin	BioLegend	Ly9ab3	AB_830724
CD25	PE	Biolegend	PC61	AB_312856
CD3	FITC	Biolegend	17A2	AB_312660
CD34	FITC	BD Pharmagen	RAM34	AB_1645242
CD3e	FITC	Biolegend	145-2C11	AB_312670
CD4	FITC	Biolegend	RM4-5	AB_312712
CD4	PE	Biolegend	RM4-5	AB_312714
CD44	PeCy7	Biolegend	IM7	AB_830786
CD45.1	PerCp-Cy5.5	BD Pharmagen	A20	AB_1727489
CD45.1	AX700	Biolegend	A20	AB_493732
CD45.2	APC-Cy7	Biolegend	104	AB_830788
CD45.2	BV605	Biolegend	104	AB_2563485
CD48	PeCy7	Biolegend	HM48-1	AB_2075050
CD5	FITC	Biolegend	53-7.3	AB_312734
CD5	PE	Biolegend	53-7.3	AB_312736
CD8a	FITC	Biolegend	53-6.7	AB_312744
CD8a	PE	Biolegend	53-6.7	AB_312746
CD8a	PeCy7	Biolegend	53-6.7	AB_312760
CD8b	FITC	Biolegend	53-5.8	AB_10641694
Gr1	PE	Biolegend	RB6-8C5	AB_313372
Gr1	FITC	Biolegend	RB6-8C5	AB_313370
Ki-67	FITC	Biolegend	16A8	AB_2562140
NK1.1	FITC	Biolegend	PK136	AB_313392
Sca-1	PerCp-Cy5.5	Biolegend	E13-161.7	AB_893621
TCRb	FITC	Biolegend	H57-597	AB_313428
TCRb	APC	BD Pharmagen	H57-597	AB_398534
Ter119	FITC	Biolegend	TER-119	AB_2539206
Ter119	PE	Biolegend	TER-119	AB_313708
Thy1.2	PeCy7	Biolegend	53-2.1	AB_10645336
Human
NGFR	APC	Biolegend	ME20.4	AB_10639737

## Sheet: Antibodies
Table S1 (continued)
Antibody	Use	Manufacturer	Catalog #	RRID
b-actin	Western Blot	Sigma	A5316	AB_476743
ETS1	Western Blot / ChIP	Cell Signaling Technologies	14069S	AB_2798383
GAPDH	Western Blot	Cell Signaling Technologies	5174S	AB_10622025
ARID1A	ChIP	Cell Signaling Technologies	12354S	AB_2637010
PBRM1	ChIP	Cell Signaling Technologies	81832S
H3K27ac	ChIP	Active Motif	39133	AB_2561016
Notch1	Western Blot	Cell Signaling Technologies	3608	AB_2153354
Notch1 (cleaved)	Western Blot	Cell Signaling Technologies	4147	AB_2153348
Myb	Western Blot / ChIP	Cell Signaling Technologies	59995	AB_2799580
Myb	Western Blot / ChIP	R & D Systems	AF6209SP	AB_10643555
SMARCC1	Western Blot / ChIP / coIP	Cell Signaling Technologies	11956	AB_2797776
SMARCB1	Western Blot	Cell Signaling Technologies	91735	AB_2800172
SMARCA2 / BRM	Western Blot	Cell Signaling Technologies	11966	AB_2797783
SMARCA4 / Brg1	Western Blot	Santa Cruz	sc-17796	AB_626762
FLAG	Western Blot / coIP	Sigma	F1804	AB_262044
Myc	Western Blot	Cell Signaling Technologies	5605	AB_1903938
