# Supplementary material for: The hematopoietic stem cell MYB enhancer is essential for and recurrently amplified during T cell leukemogenesis
Source: J Clin Invest. 2025 Oct 23;136(1):e187998. doi: 10.1172/JCI187998 (PMC12721900; doi:10.1172/JCI187998)
Supplement: Supplemental table 2 [file jci-136-187998-s158.xlsx]

## Sheet: enhancer_summary
Enhancer ID	# of sgRNAs	chr	start	end	group	neg|score	neg|p-value	neg|fdr	neg|rank	neg|goodsgrna	neg|lfc	pos|score	pos|p-value	pos|fdr	pos|rank	pos|goodsgrna	pos|lfc
1219	31	chr17	8867991	8869544	ETS1-dep enhancer	7.7061e-37	3.3918e-08	1e-06	1	30	-1.2387	0.99604	0.99929	1	1415	1	-1.2387
152	26	chr5	169063976	169065285	ETS1-dep enhancer	3.5213e-28	3.3918e-08	1e-06	2	24	-1.6739	1	1	1	1469	0	-1.6739
208	19	chr14	98664280	98665247	ETS1-dep enhancer	4.2736e-25	3.3918e-08	1e-06	3	18	-3.2062	0.92829	0.97483	1	1358	1	-3.2062
432	11	chr6	135644312	135644812	ETS1-dep enhancer	2.0729e-22	3.3918e-08	1e-06	4	11	-4.673	1	1	1	1472	0	-4.673
444	15	chr8	130180012	130180748	ETS1-dep enhancer	3.7853e-22	3.3918e-08	1e-06	5	15	-4.291	1	1	1	1473	0	-4.291
840	18	chr15	67013392	67014269	ETS1-dep enhancer	4.4992e-17	3.3918e-08	1e-06	6	18	-0.55046	1	1	1	1468	0	-0.55046
365	33	chr6	41908237	41909844	ETS1-dep enhancer	1.3099e-15	3.3918e-08	1e-06	7	27	-0.32617	0.91565	0.98441	1	1354	1	-0.32617
71	35	chr2	191745233	191746984	ETS1-dep enhancer	5.2569e-14	3.3918e-08	1e-06	8	26	-0.36099	0.37677	0.6815	0.985448	963	5	-0.36099
183	31	chr16	2014261	2015833	ETS1-dep enhancer	1.3376e-13	3.3918e-08	1e-06	9	21	-0.35602	0.5259	0.80179	1	1099	6	-0.35602
180	35	chr2	213822941	213824668	ETS1-dep enhancer	3.293e-13	3.3918e-08	1e-06	10	30	-0.25175	0.97548	0.99667	1	1388	4	-0.25175
DONSON	5	NA	NA	NA	pan-essential	4.0167e-13	3.3918e-08	1e-06	11	5	-3.4433	1	1	1	1471	0	-3.4433
747	10	chr17	56409696	56410196	ETS1-dep enhancer	4.9348e-13	3.3918e-08	1e-06	12	10	-1.5531	1	1	1	1470	0	-1.5531
172	16	chr3	127316882	127317656	ETS1-dep enhancer	9.2696e-13	3.3918e-08	1e-06	13	12	-1.233	0.99862	0.99832	1	1420	0	-1.233
540	19	chr13	115000069	115001028	ETS1-dep enhancer	1.0292e-12	3.3918e-08	1e-06	14	15	-0.91684	0.89138	0.96356	1	1336	1	-0.91684
490	20	chr3	186523820	186524819	ETS1-dep enhancer	2.3335e-12	3.3918e-08	1e-06	15	18	-0.73815	0.99699	0.9981	1	1417	1	-0.73815
1362	11	chr11	128345996	128346496	ETS1-dep enhancer	2.3797e-12	3.3918e-08	1e-06	16	11	-1.5005	1	1	1	1467	0	-1.5005
230	25	chr3	179280415	179281691	ETS1-dep enhancer	2.4525e-12	3.3918e-08	1e-06	17	17	-0.42039	0.25972	0.52567	0.919138	804	5	-0.42039
686	11	chr11	128346532	128347032	ETS1-dep enhancer	3.1844e-12	3.3918e-08	1e-06	18	11	-1.8094	1	1	1	1442	0	-1.8094
ZCCHC9	5	NA	NA	NA	pan-essential	3.9917e-12	3.3918e-08	1e-06	19	5	-4.2078	1	1	1	1466	0	-4.2078
NUP93	5	NA	NA	NA	pan-essential	5.341e-12	3.3918e-08	1e-06	20	5	-5.421	1	1	1	1463	0	-5.421
RUVBL2	5	NA	NA	NA	pan-essential	5.4304e-12	3.3918e-08	1e-06	21	5	-4.1457	1	1	1	1465	0	-4.1457
791	10	chr17	56410357	56410857	ETS1-dep enhancer	7.4192e-12	3.3918e-08	1e-06	22	9	-0.85386	0.34792	0.5411	0.928131	929	1	-0.85386
199	25	chr9	19102025	19103249	ETS1-dep enhancer	7.9653e-12	3.3918e-08	1e-06	23	17	-0.29464	0.68419	0.88037	1	1218	5	-0.29464
MDN1	5	NA	NA	NA	pan-essential	2.0512e-11	3.3918e-08	1e-06	24	5	-2.7316	1	1	1	1464	0	-2.7316
420	16	chr6	41977736	41978536	ETS1-dep enhancer	4.1811e-11	3.3918e-08	1e-06	25	16	-0.52178	1	1	1	1454	0	-0.52178
830	25	chr5	114597626	114598873	ETS1-dep enhancer	5.9291e-11	3.3918e-08	1e-06	26	16	-0.40591	0.96493	0.99149	1	1381	2	-0.40591
SPC25	5	NA	NA	NA	pan-essential	5.9647e-11	3.3918e-08	1e-06	27	5	-3.9456	1	1	1	1462	0	-3.9456
CAD	5	NA	NA	NA	pan-essential	6.0758e-11	3.3918e-08	1e-06	28	5	-5.0823	1	1	1	1461	0	-5.0823
BCAS2	5	NA	NA	NA	pan-essential	6.7775e-11	3.3918e-08	1e-06	29	5	-4.4371	1	1	1	1460	0	-4.4371
SUPT5H	5	NA	NA	NA	pan-essential	8.8183e-11	3.3918e-08	1e-06	30	5	-4.2877	1	1	1	1459	0	-4.2877
SAMM50	5	NA	NA	NA	pan-essential	1.9697e-10	3.3918e-08	1e-06	31	5	-3.7552	1	1	1	1458	0	-3.7552
569	11	chr6	135643727	135644227	ETS1-dep enhancer	2.168e-10	3.3918e-08	1e-06	32	9	-2.3639	0.90136	0.9404	1	1343	1	-2.3639
124	20	chr21	30445350	30446371	ETS1-dep enhancer	2.3611e-10	3.3918e-08	1e-06	33	15	-0.4499	0.9972	0.9981	1	1418	1	-0.4499
212	19	chr10	80888598	80889554	ETS1-dep enhancer	2.4886e-10	3.3918e-08	1e-06	34	16	-0.29905	0.99997	0.99995	1	1428	0	-0.29905
POLR2G	5	NA	NA	NA	pan-essential	2.6138e-10	3.3918e-08	1e-06	35	5	-5.3559	1	1	1	1457	0	-5.3559
NUP98	5	NA	NA	NA	pan-essential	3.8367e-10	3.3918e-08	1e-06	36	5	-4.421	1	1	1	1456	0	-4.421
CLTC	5	NA	NA	NA	pan-essential	4.0873e-10	3.3918e-08	1e-06	37	5	-3.6383	1	1	1	1455	0	-3.6383
NUF2	5	NA	NA	NA	pan-essential	4.4053e-10	3.3918e-08	1e-06	38	5	-5.0191	1	1	1	1453	0	-5.0191
RRP9	5	NA	NA	NA	pan-essential	4.5715e-10	3.3918e-08	1e-06	39	5	-4.1797	1	1	1	1452	0	-4.1797
EIF2B2	5	NA	NA	NA	pan-essential	5.6108e-10	3.3918e-08	1e-06	40	5	-2.8145	1	1	1	1451	0	-2.8145
ATP6V1C1	5	NA	NA	NA	pan-essential	6.5264e-10	3.3918e-08	1e-06	41	5	-4.029	1	1	1	1450	0	-4.029
465	20	chr18	19191499	19192486	ETS1-dep enhancer	6.7476e-10	3.3918e-08	1e-06	42	15	-0.43625	0.68009	0.86504	1	1215	2	-0.43625
RPF2	5	NA	NA	NA	pan-essential	8.4369e-10	3.3918e-08	1e-06	43	5	-2.8042	1	1	1	1449	0	-2.8042
RRM1	5	NA	NA	NA	pan-essential	8.906e-10	3.3918e-08	1e-06	44	5	-4.4946	1	1	1	1448	0	-4.4946
889	20	chr15	66789442	66790403	ETS1-dep enhancer	1.0685e-09	3.3918e-08	1e-06	45	17	-0.43879	1	0.99999	1	1431	0	-0.43879
AURKB	5	NA	NA	NA	pan-essential	1.0883e-09	3.3918e-08	1e-06	46	5	-3.6971	1	1	1	1447	0	-3.6971
CLNS1A	5	NA	NA	NA	pan-essential	1.1813e-09	3.3918e-08	1e-06	47	5	-5.1819	1	1	1	1446	0	-5.1819
PRPF19	5	NA	NA	NA	pan-essential	1.2056e-09	3.3918e-08	1e-06	48	5	-3.8725	1	1	1	1445	0	-3.8725
404	29	chr10	115613604	115615060	ETS1-dep enhancer	1.4129e-09	3.3918e-08	1e-06	49	17	-0.11941	0.81875	0.94967	1	1295	6	-0.11941
810	28	chr5	74062082	74063474	ETS1-dep enhancer	1.5946e-09	3.3918e-08	1e-06	50	15	-0.14227	0.94138	0.98857	1	1366	5	-0.14227
PSMD14	5	NA	NA	NA	pan-essential	2.398e-09	3.3918e-08	1e-06	51	4	-3.6381	0.99555	0.99642	1	1414	0	-3.6381
MCM2	4	NA	NA	NA	pan-essential	2.4256e-09	3.3918e-08	1e-06	52	4	-4.9296	1	1	1	1444	0	-4.9296
617	13	chr10	105156020	105156661	ETS1-dep enhancer	2.6352e-09	3.3918e-08	1e-06	53	7	-0.93818	0.86151	0.93182	1	1313	2	-0.93818
RRM2	5	NA	NA	NA	pan-essential	3.436e-09	3.3918e-08	1e-06	54	5	-4.7398	1	1	1	1443	0	-4.7398
710	20	chr13	25496355	25497330	ETS1-dep enhancer	4.1542e-09	3.3918e-08	1e-06	55	15	-0.32867	0.96449	0.98861	1	1378	1	-0.32867
GINS4	5	NA	NA	NA	pan-essential	4.5446e-09	3.3918e-08	1e-06	56	5	-1.8891	1	1	1	1441	0	-1.8891
DDB1	5	NA	NA	NA	pan-essential	4.6516e-09	3.3918e-08	1e-06	57	5	-1.9902	1	1	1	1440	0	-1.9902
WDR7	5	NA	NA	NA	pan-essential	4.724e-09	3.3918e-08	1e-06	58	5	-2.1523	1	1	1	1439	0	-2.1523
216	27	chr1	19923076	19924443	ETS1-dep enhancer	4.7559e-09	3.3918e-08	1e-06	59	18	-0.21886	0.3157	0.60233	0.956989	888	5	-0.21886
RPL9	5	NA	NA	NA	pan-essential	4.7972e-09	3.3918e-08	1e-06	60	5	-5.2701	1	1	1	1438	0	-5.2701
66	36	chr5	10249069	10250875	ETS1-dep enhancer	7.7274e-09	3.3918e-08	1e-06	61	22	-0.22724	0.87803	0.97561	1	1326	7	-0.22724
412	15	chr5	34915466	34916203	ETS1-dep enhancer	8.0516e-09	3.3918e-08	1e-06	62	10	-0.34802	0.8608	0.93727	1	1311	2	-0.34802
158	21	chr10	80896983	80898007	ETS1-dep enhancer	8.5353e-09	3.3918e-08	1e-06	63	15	-0.32564	0.96551	0.98862	1	1383	1	-0.32564
PHB2	5	NA	NA	NA	pan-essential	1.337e-08	3.3918e-08	1e-06	64	5	-1.5823	1	1	1	1437	0	-1.5823
CHEK1	5	NA	NA	NA	pan-essential	1.541e-08	3.3918e-08	1e-06	65	5	-1.6042	1	1	1	1436	0	-1.6042
SCFD1	5	NA	NA	NA	pan-essential	2.2291e-08	3.3918e-08	1e-06	66	5	-3.9489	0.99999	1	1	1430	0	-3.9489
SRP68	5	NA	NA	NA	pan-essential	2.6555e-08	3.3918e-08	1e-06	67	4	-3.6074	0.98274	0.98194	1	1396	0	-3.6074
770	10	chr11	128341089	128341589	ETS1-dep enhancer	5.0907e-08	3.3918e-08	1e-06	68	9	-0.33581	0.99969	0.99965	1	1425	0	-0.33581
NUDCD3	5	NA	NA	NA	pan-essential	6.0657e-08	3.3918e-08	1e-06	69	5	-1.1451	1	1	1	1435	0	-1.1451
476	17	chr17	8802282	8803100	ETS1-dep enhancer	8.4017e-08	1.0175e-07	2e-06	70	13	-0.26256	0.79611	0.92072	1	1283	1	-0.26256
DHDDS	5	NA	NA	NA	pan-essential	8.7206e-08	3.3918e-08	1e-06	71	5	-2.5966	1	1	1	1433	0	-2.5966
CINP	5	NA	NA	NA	pan-essential	9.1268e-08	3.3918e-08	1e-06	72	5	-3.0747	1	1	1	1434	0	-3.0747
202	23	chr2	96970669	96971832	ETS1-dep enhancer	1.0641e-07	3.3918e-08	1e-06	73	13	-0.28707	0.93559	0.98245	1	1361	2	-0.28707
176	27	chr11	93516931	93518261	ETS1-dep enhancer	1.247e-07	3.3918e-08	1e-06	74	15	-0.13774	0.58236	0.8352	1	1135	7	-0.13774
631	22	chr19	10229812	10230881	ETS1-dep enhancer	2.3254e-07	1.6959e-07	3e-06	75	12	-0.11895	0.98847	0.99635	1	1401	1	-0.11895
1015	14	chr10	103874337	103875013	ETS1-dep enhancer	2.434e-07	1.0175e-07	2e-06	76	12	-0.42544	0.99403	0.99253	1	1412	1	-0.42544
HSPA9	5	NA	NA	NA	pan-essential	4.0104e-07	3.3918e-08	1e-06	77	5	-2.9007	1	1	1	1432	0	-2.9007
NOP2	5	NA	NA	NA	pan-essential	4.2066e-07	3.3918e-08	1e-06	78	4	-3.698	0.88064	0.86971	1	1327	0	-3.698
204	16	chr10	103877185	103877958	ETS1-dep enhancer	5.034e-07	3.731e-07	7e-06	79	12	-0.25445	0.92659	0.97211	1	1357	1	-0.25445
81	25	chr17	56412743	56413964	ETS1-dep enhancer	6.7315e-07	5.766e-07	1.1e-05	80	19	-0.1799	0.43331	0.71742	1	1021	2	-0.1799
1019	15	chr20	19997648	19998387	ETS1-dep enhancer	1.1119e-06	9.1578e-07	1.7e-05	81	11	-0.23551	0.053382	0.12307	0.70235	278	3	-0.23551
469	11	chr4	109280424	109280924	ETS1-dep enhancer	5.2194e-06	3.5614e-06	6.4e-05	82	10	-0.25331	0.92595	0.95118	1	1356	1	-0.25331
60	28	chr16	85646206	85647646	ETS1-dep enhancer	7.0009e-06	6.3426e-06	0.000111	83	16	-0.13164	0.77953	0.93402	1	1271	3	-0.13164
618	18	chr13	29232545	29233473	ETS1-dep enhancer	7.3014e-06	6.0035e-06	0.000107	84	10	-0.22309	0.033124	0.090746	0.666346	191	3	-0.22309
454	17	chr19	10216648	10217512	ETS1-dep enhancer	8.028e-06	7.4959e-06	0.000128	85	10	-0.13315	0.55005	0.76933	1	1114	4	-0.13315
547	20	chr19	59065972	59066956	ETS1-dep enhancer	8.213e-06	6.7497e-06	0.000117	86	12	-0.1097	0.9999	0.99986	1	1427	0	-0.1097
459	26	chr3	101443186	101444460	ETS1-dep enhancer	8.6742e-06	8.3777e-06	0.000142	87	13	-0.10179	0.2752	0.54663	0.930406	834	7	-0.10179
138	31	chr3	51975707	51977238	ETS1-dep enhancer	1.2251e-05	8.7847e-06	0.000147	88	14	-0.071927	0.49082	0.77873	1	1076	6	-0.071927
20	19	chr4	109281056	109282024	ETS1-dep enhancer	1.4137e-05	1.0752e-05	0.000176	89	15	-0.17476	0.90331	0.96838	1	1346	2	-0.17476
472	12	chr19	18433675	18434251	ETS1-dep enhancer	1.6179e-05	1.5772e-05	0.000253	90	7	-0.23165	0.9885	0.98581	1	1402	1	-0.23165
750	22	chr19	6392636	6393719	ETS1-dep enhancer	1.6401e-05	1.5093e-05	0.000244	91	10	-0.046615	0.70542	0.88224	1	1229	5	-0.046615
448	34	chr17	66507785	66509530	ETS1-dep enhancer	2.0763e-05	1.9231e-05	0.000305	92	16	-0.076647	0.98082	0.99737	1	1395	5	-0.076647
322	24	chr1	100597934	100599139	ETS1-dep enhancer	2.4114e-05	2.1674e-05	0.00034	93	11	-0.052614	0.44892	0.72212	1	1036	8	-0.052614
708	11	chr3	18412118	18412618	ETS1-dep enhancer	2.9073e-05	2.5201e-05	0.000391	94	10	-0.20218	0.95217	0.96133	1	1371	1	-0.20218
147	13	chr6	17706814	17707445	ETS1-dep enhancer	5.2821e-05	4.6094e-05	0.000708	95	7	-0.20681	0.91309	0.94975	1	1351	1	-0.20681
RBM19	5	NA	NA	NA	pan-essential	6.1768e-05	1.0413e-05	0.000172	96	4	-1.753	0.99397	0.99468	1	1411	0	-1.753
1342	11	chr11	128341797	128342297	ETS1-dep enhancer	6.8169e-05	6.38e-05	0.00096	97	9	-0.26353	0.99959	0.99961	1	1424	0	-0.26353
85	54	chr11	414873	417647	ETS1-dep enhancer	8.0088e-05	5.6405e-05	0.000857	98	30	-0.10789	0.16727	0.38036	0.882817	621	10	-0.10789
874	10	chr16	85648506	85649006	ETS1-dep enhancer	0.00012561	0.00011264	0.001677	99	9	-0.14329	0.99919	0.99918	1	1422	0	-0.14329
344	17	chr1	20987727	20988593	ETS1-dep enhancer	0.00014362	0.00014378	0.002119	100	7	-0.050912	0.36607	0.61749	0.960211	945	6	-0.050912
69	40	chr6	30523677	30525672	ETS1-dep enhancer	0.00018233	0.00015389	0.002246	101	22	-0.10943	0.77267	0.94892	1	1268	5	-0.10943
585	23	chr2	213821627	213822802	ETS1-dep enhancer	0.00018434	0.00017173	0.002482	102	13	-0.17185	0.83616	0.95049	1	1299	4	-0.17185
424	35	chr2	127414552	127416292	ETS1-dep enhancer	0.00022474	0.00019065	0.002728	103	21	-0.12411	0.86667	0.97214	1	1319	4	-0.12411
742	16	chr1	92941515	92942291	ETS1-dep enhancer	0.00023253	0.00024377	0.003455	104	12	-0.2067	0.99481	0.99439	1	1413	1	-0.2067
210	19	chr1	32292431	32293372	ETS1-dep enhancer	0.00033629	0.00032788	0.004603	105	13	-0.10712	0.71343	0.88594	1	1239	2	-0.10712
910	25	chr1	210000763	210001996	ETS1-dep enhancer	0.00035645	0.00035794	0.004885	106	14	-0.083229	0.31055	0.58606	0.950339	879	6	-0.083229
1129	12	chr11	64577857	64578438	ETS1-dep enhancer	0.00037381	0.00037001	0.004958	107	5	-0.068576	0.77154	0.88299	1	1267	3	-0.068576
834	28	chrX	153639352	153640743	ETS1-dep enhancer	0.00039303	0.0003694	0.004958	108	15	-0.11145	0.68383	0.89096	1	1217	2	-0.11145
833	15	chr3	18414261	18414984	ETS1-dep enhancer	0.00039411	0.00035136	0.004885	109	8	-0.18939	0.99273	0.99217	1	1407	1	-0.18939
1213	15	chr6	110012165	110012895	ETS1-dep enhancer	0.00040317	0.00035631	0.004885	110	8	-0.097519	0.87357	0.94486	1	1323	2	-0.097519
59	30	chr14	21851218	21852752	ETS1-dep enhancer	0.0004438	0.00043038	0.005664	111	15	-0.094806	0.6687	0.89065	1	1203	5	-0.094806
431	12	chr2	209130637	209131240	ETS1-dep enhancer	0.00045059	0.00042645	0.005663	112	8	-0.15712	0.63328	0.79739	1	1175	1	-0.15712
317	19	chr2	113931027	113931965	ETS1-dep enhancer	0.00047166	0.00045053	0.005877	113	11	-0.11874	0.99319	0.99672	1	1410	1	-0.11874
1203	10	chr16	85649408	85649908	ETS1-dep enhancer	0.0005147	0.00050168	0.006487	114	8	-0.20577	0.97903	0.97575	1	1390	0	-0.20577
809	10	chr12	53400532	53401032	ETS1-dep enhancer	0.00053621	0.00051525	0.006604	115	7	-0.21784	0.99807	0.99753	1	1419	0	-0.21784
312	28	chr14	98633549	98634924	ETS1-dep enhancer	0.00053766	0.00054014	0.006864	116	17	-0.1129	0.99998	0.99997	1	1429	0	-0.1129
561	23	chr20	55925869	55926996	ETS1-dep enhancer	0.00063514	0.00070695	0.008881	117	12	-0.078254	0.43162	0.70367	1	1018	6	-0.078254
65	30	chr14	75642393	75643933	ETS1-dep enhancer	0.00066629	0.0007233	0.008885	118	18	-0.11847	0.86315	0.967	1	1316	6	-0.11847
263	26	chr2	62407595	62408857	ETS1-dep enhancer	0.00070236	0.00071095	0.008881	119	14	-0.18059	0.81528	0.94629	1	1293	3	-0.18059
590	20	chr14	98639588	98640582	ETS1-dep enhancer	0.00070473	0.00072011	0.008885	120	13	-0.14759	0.99971	0.99964	1	1426	0	-0.14759
832	15	chr17	76721433	76722194	ETS1-dep enhancer	0.00073579	0.00083577	0.010181	121	10	-0.15614	0.41978	0.66152	0.979617	1000	3	-0.15614
482	28	chr10	103879522	103880894	ETS1-dep enhancer	0.00079774	0.00090381	0.01092	122	15	-0.10916	0.3691	0.65846	0.979385	951	8	-0.10916
661	19	chr16	67906675	67907580	ETS1-dep enhancer	0.0013612	0.0014367	0.017217	123	10	-0.13432	0.24666	0.49352	0.91676	781	3	-0.13432
321	29	chr7	40173381	40174824	ETS1-dep enhancer	0.0014176	0.0015545	0.018478	124	16	-0.094575	0.042727	0.11244	0.70235	227	7	-0.094575
900	20	chr16	88636496	88637500	ETS1-dep enhancer	0.0014241	0.0017132	0.020042	125	11	-0.115	0.057541	0.14328	0.70235	302	5	-0.115
1194	16	chr6	135642068	135642837	ETS1-dep enhancer	0.0015523	0.0017987	0.020713	126	8	-0.15715	0.70365	0.86562	1	1227	2	-0.15715
12	48	chr16	29673940	29676365	ETS1-dep enhancer	0.0016549	0.0015769	0.018595	127	24	-0.082435	0.97388	0.99759	1	1386	4	-0.082435
913	13	chr10	120514396	120515008	ETS1-dep enhancer	0.001693	0.00174	0.020195	128	9	-0.10598	0.81069	0.90722	1	1288	1	-0.10598
205	10	chr17	56415241	56415741	ETS1-dep enhancer	0.0017916	0.0019746	0.022389	129	5	-0.12815	0.93954	0.9477	1	1363	1	-0.12815
426	28	chr11	235740	237172	ETS1-dep enhancer	0.001841	0.0019266	0.022014	130	16	-0.11837	0.49116	0.76587	1	1078	4	-0.11837
1014	20	chr16	2009233	2010199	ETS1-dep enhancer	0.0019131	0.0021158	0.023449	131	11	-0.084051	0.11312	0.28194	0.823337	481	2	-0.084051
92	24	chr2	219432619	219433795	ETS1-dep enhancer	0.0020744	0.0020225	0.022757	132	11	-0.048888	0.052297	0.14584	0.70235	272	8	-0.048888
10	46	chr1	183440122	183442461	ETS1-dep enhancer	0.0022001	0.0020873	0.023309	133	17	-0.018218	0.4578	0.77056	1	1043	14	-0.018218
946	31	chr14	55368696	55370253	ETS1-dep enhancer	0.0022806	0.002429	0.026521	134	15	-0.066423	0.85399	0.96505	1	1305	7	-0.066423
185	19	chr5	85913457	85914389	ETS1-dep enhancer	0.0024298	0.0024213	0.026521	135	9	-0.074157	0.98781	0.99425	1	1400	2	-0.074157
935	18	chr3	51720016	51720948	ETS1-dep enhancer	0.0026046	0.0028929	0.030899	136	9	-0.082933	0.97945	0.99057	1	1392	1	-0.082933
1224	10	chr20	43273374	43273874	ETS1-dep enhancer	0.0026778	0.0026954	0.029213	137	7	-0.14806	0.96451	0.96153	1	1379	1	-0.14806
1426	11	chr11	128345265	128345765	ETS1-dep enhancer	0.0027507	0.0027261	0.02933	138	5	-0.12856	0.43128	0.62755	0.960868	1017	3	-0.12856
113	28	chr10	8102948	8104313	ETS1-dep enhancer	0.0028799	0.0033905	0.035697	139	15	-0.090491	0.81097	0.94666	1	1290	4	-0.090491
386	18	chr11	46721946	46722844	ETS1-dep enhancer	0.0031301	0.0033887	0.035697	140	11	-0.10927	0.24867	0.49675	0.91676	784	6	-0.10927
140	16	chr14	35760978	35761782	ETS1-dep enhancer	0.0034448	0.0036105	0.037744	141	6	-0.05491	0.57185	0.78181	1	1130	5	-0.05491
613	24	chr6	42017593	42018762	ETS1-dep enhancer	0.003918	0.0044836	0.046232	142	7	0.049901	0.019998	0.061019	0.606726	136	11	0.049901
466	19	chr2	210866589	210867538	ETS1-dep enhancer	0.0040278	0.0044852	0.046232	143	10	-0.13098	0.54312	0.77566	1	1107	4	-0.13098
503	14	chr16	85645288	85645967	ETS1-dep enhancer	0.0046359	0.005008	0.051263	144	9	-0.099538	0.88543	0.94824	1	1330	1	-0.099538
1233	11	chr16	16155828	16156328	ETS1-dep enhancer	0.0047898	0.005407	0.054965	145	6	-0.13149	0.73711	0.85997	1	1250	1	-0.13149
824	10	chr2	65173293	65173793	ETS1-dep enhancer	0.0049862	0.0055282	0.055813	146	6	-0.15695	0.31307	0.50872	0.91676	885	3	-0.15695
550	11	chr3	51422354	51422917	ETS1-dep enhancer	0.0052116	0.0059363	0.059122	147	7	-0.15485	0.85082	0.90943	1	1303	2	-0.15485
1231	10	chr9	116342777	116343277	ETS1-dep enhancer	0.0053	0.0057862	0.05802	148	7	-0.13052	0.46344	0.65431	0.97779	1048	3	-0.13052
485	24	chr6	86302971	86304137	ETS1-dep enhancer	0.0057385	0.0064696	0.063154	149	11	-0.084377	0.93981	0.9847	1	1365	4	-0.084377
330	38	chr10	80937758	80939656	ETS1-dep enhancer	0.0058326	0.0060847	0.060194	150	19	-0.076615	0.99277	0.9992	1	1408	5	-0.076615
382	35	chr4	48742500	48744221	ETS1-dep enhancer	0.0061277	0.0064155	0.063043	151	15	-0.035986	0.21675	0.47462	0.91676	731	12	-0.035986
565	25	chr19	16652413	16653636	ETS1-dep enhancer	0.0066747	0.0078463	0.0751	152	13	-0.082931	0.5689	0.82388	1	1126	7	-0.082931
898	16	chr14	23298553	23299341	ETS1-dep enhancer	0.006725	0.0079203	0.075319	153	6	0.040935	0.10129	0.2527	0.798887	444	6	0.040935
816	10	chr20	55043390	55043894	ETS1-dep enhancer	0.0069686	0.0074577	0.07232	154	6	-0.1451	0.17696	0.36	0.87419	643	2	-0.1451
479	31	chr1	173445670	173447223	ETS1-dep enhancer	0.0070575	0.0076276	0.073484	155	9	0.044097	0.18187	0.42355	0.889024	659	11	0.044097
567	23	chr10	70981751	70982880	ETS1-dep enhancer	0.0071806	0.008557	0.07983	156	13	-0.090933	0.066916	0.17536	0.729524	344	4	-0.090933
700	11	chr12	53399757	53400291	ETS1-dep enhancer	0.0075271	0.0083161	0.078076	157	5	0.00062194	0.98746	0.98585	1	1399	0	0.00062194
61	35	chr17	44269947	44271695	ETS1-dep enhancer	0.0078362	0.0082196	0.077665	158	8	0.15088	2.3105e-09	3.3918e-08	6e-06	8	21	0.15088
846	22	chr1	230405990	230407109	ETS1-dep enhancer	0.0078922	0.0088056	0.081632	159	9	-0.031294	0.8604	0.95754	1	1310	4	-0.031294
51	23	chr8	104426691	104427813	ETS1-dep enhancer	0.0079152	0.009508	0.087049	160	8	0.037532	0.08913	0.21114	0.781438	405	7	0.037532
877	10	chr2	190525870	190526374	ETS1-dep enhancer	0.0081013	0.0090137	0.083039	161	4	-0.048367	0.31111	0.50768	0.91676	883	2	-0.048367
452	20	chr12	56521585	56522599	ETS1-dep enhancer	0.0095837	0.010845	0.09747	162	10	-0.10003	0.78072	0.91991	1	1274	3	-0.10003
1176	19	chr3	39189142	39190096	ETS1-dep enhancer	0.0096775	0.010415	0.09452	163	9	0.0085123	0.23146	0.46597	0.904922	754	8	0.0085123
110	37	chr19	19430489	19432380	ETS1-dep enhancer	0.0098944	0.010452	0.09452	164	16	-0.053043	0.60183	0.85526	1	1153	7	-0.053043
522	16	chr14	105161325	105162096	ETS1-dep enhancer	0.0104	0.012484	0.108881	165	9	-0.11901	0.13502	0.31141	0.837773	545	5	-0.11901
552	47	chr5	56110649	56113022	ETS1-dep enhancer	0.010626	0.010972	0.098021	166	17	-0.0006126	0.098233	0.24915	0.798887	435	17	-0.0006126
364	29	chr2	27850792	27852301	ETS1-dep enhancer	0.010725	0.011548	0.102436	167	15	-0.078036	0.761	0.92771	1	1259	7	-0.078036
203	32	chr6	53212617	53214227	ETS1-dep enhancer	0.010928	0.011606	0.102436	168	15	-0.068991	0.31007	0.60685	0.956989	878	6	-0.068991
1080	23	chr15	42500069	42501185	ETS1-dep enhancer	0.011109	0.012375	0.108577	169	11	-0.09408	0.03943	0.10695	0.70235	217	5	-0.09408
1381	16	chr20	31099477	31100281	ETS1-dep enhancer	0.011195	0.012893	0.111791	170	6	0.0060096	0.13102	0.30454	0.832826	532	6	0.0060096
634	17	chr10	80807609	80808445	ETS1-dep enhancer	0.011666	0.013628	0.116789	171	10	-0.11459	0.74144	0.88852	1	1252	4	-0.11459
1379	11	chr7	92385032	92385532	ETS1-dep enhancer	0.011874	0.013799	0.116894	172	6	-0.11579	0.43328	0.62986	0.960868	1020	4	-0.11579
721	22	chr8	120867624	120868720	ETS1-dep enhancer	0.011876	0.013308	0.114716	173	10	-0.066853	0.67697	0.871	1	1210	4	-0.066853
1031	24	chr1	92875553	92876702	ETS1-dep enhancer	0.012237	0.014458	0.121043	174	13	-0.10112	0.85471	0.95913	1	1306	4	-0.10112
354	25	chr8	146017246	146018494	ETS1-dep enhancer	0.012246	0.013774	0.116894	175	11	-0.061581	0.26035	0.52567	0.919138	807	9	-0.061581
313	17	chr6	7389466	7390311	ETS1-dep enhancer	0.012328	0.014851	0.122982	176	8	-0.077702	0.9652	0.98426	1	1382	1	-0.077702
1075	23	chr2	127413260	127414431	ETS1-dep enhancer	0.012581	0.014011	0.118014	177	11	-0.012387	0.28795	0.56653	0.943876	846	3	-0.012387
765	26	chr8	2211650	2212942	ETS1-dep enhancer	0.012672	0.014535	0.121043	178	13	-0.052666	0.14625	0.35337	0.869875	576	9	-0.052666
43	39	chr20	62610745	62612680	ETS1-dep enhancer	0.014108	0.015514	0.127041	179	10	0.012735	0.11983	0.29212	0.823337	507	15	0.012735
1130	18	chr1	9460375	9461264	ETS1-dep enhancer	0.014531	0.016395	0.133512	180	10	-0.087541	0.42336	0.68522	0.986959	1007	3	-0.087541
694	29	chr11	119191284	119192735	ETS1-dep enhancer	0.014535	0.016553	0.134064	181	13	-0.041441	0.33982	0.63271	0.962172	920	8	-0.041441
22	35	chr20	30310283	30312052	ETS1-dep enhancer	0.014662	0.015478	0.127041	182	15	-0.02344	0.56556	0.83088	1	1124	9	-0.02344
906	10	chr1	32739384	32739884	ETS1-dep enhancer	0.014747	0.016828	0.135544	183	5	-0.13158	0.97909	0.97616	1	1391	0	-0.13158
99	25	chr19	10305127	10306397	ETS1-dep enhancer	0.015371	0.017589	0.140905	184	7	-0.043988	0.76271	0.9215	1	1261	6	-0.043988
1188	15	chr17	79419790	79420510	ETS1-dep enhancer	0.015417	0.018939	0.150088	185	9	-0.073485	0.90053	0.95783	1	1341	2	-0.073485
1106	18	chr19	42391404	42392313	ETS1-dep enhancer	0.016428	0.020071	0.154084	186	6	-0.0044452	0.0057855	0.018885	0.403417	63	6	-0.0044452
1097	21	chr9	130624272	130625332	ETS1-dep enhancer	0.016511	0.019073	0.150338	187	7	-0.00010116	0.051791	0.13864	0.70235	270	7	-0.00010116
132	20	chr1	228327475	228328482	ETS1-dep enhancer	0.01665	0.018929	0.150088	188	6	-0.0073672	0.10595	0.25356	0.798887	459	7	-0.0073672
7	24	chr7	142506074	142507308	ETS1-dep enhancer	0.017018	0.019989	0.154084	189	12	-0.088655	0.75302	0.91416	1	1256	5	-0.088655
680	11	chr3	18024566	18025066	ETS1-dep enhancer	0.017258	0.019808	0.154084	190	7	-0.12793	0.91039	0.94673	1	1349	1	-0.12793
992	15	chr12	109010679	109011408	ETS1-dep enhancer	0.017694	0.021613	0.163373	191	7	-0.064275	0.42442	0.66701	0.979617	1011	5	-0.064275
1204	10	chr17	56414312	56414812	ETS1-dep enhancer	0.017921	0.019854	0.154084	192	4	-0.039396	0.55106	0.71821	1	1116	2	-0.039396
1215	10	chr22	36727435	36727935	ETS1-dep enhancer	0.01819	0.01996	0.154084	193	5	-0.075989	0.38246	0.57565	0.945947	970	3	-0.075989
654	18	chr2	100758470	100759336	ETS1-dep enhancer	0.018361	0.021788	0.163856	194	9	-0.073395	0.99204	0.99583	1	1406	1	-0.073395
897	23	chr15	75898884	75900060	ETS1-dep enhancer	0.018863	0.021507	0.163373	195	11	-0.026801	0.95919	0.98864	1	1375	2	-0.026801
795	18	chr16	19534928	19535804	ETS1-dep enhancer	0.019258	0.022704	0.168168	196	5	0.011184	0.056921	0.1391	0.70235	298	7	0.011184
950	10	chr8	135844405	135844905	ETS1-dep enhancer	0.019799	0.021466	0.163373	197	4	-0.022196	0.54797	0.71651	1	1112	2	-0.022196
76	31	chr2	122406562	122408072	ETS1-dep enhancer	0.020339	0.02221	0.165421	198	14	-0.051002	0.3	0.59022	0.952455	868	9	-0.051002
1339	10	chr17	43302305	43302805	ETS1-dep enhancer	0.020675	0.022221	0.165421	199	6	-0.091925	0.81683	0.88341	1	1294	2	-0.091925
286	28	chr1	42921441	42922848	ETS1-dep enhancer	0.020747	0.0235	0.173196	200	9	-0.0037943	0.50633	0.77722	1	1083	9	-0.0037943
371	18	chr17	56421199	56422080	ETS1-dep enhancer	0.02093	0.024594	0.178581	201	8	-0.068393	0.71147	0.88087	1	1237	4	-0.068393
691	18	chr2	62408930	62409812	ETS1-dep enhancer	0.020935	0.024594	0.178581	202	10	-0.10707	0.99884	0.99837	1	1421	1	-0.10707
1047	10	chr17	56416260	56416760	ETS1-dep enhancer	0.0216	0.023867	0.175022	203	5	-0.11012	0.99941	0.99939	1	1423	0	-0.11012
1321	15	chr2	62536628	62537390	ETS1-dep enhancer	0.021948	0.025656	0.185379	204	8	-0.10893	0.87788	0.94577	1	1325	2	-0.10893
899	20	chr16	17555661	17556667	ETS1-dep enhancer	0.022757	0.02722	0.195715	205	10	-0.074797	0.35939	0.62993	0.960868	940	4	-0.074797
1175	23	chr19	47216949	47218114	ETS1-dep enhancer	0.022947	0.028397	0.202207	206	12	-0.066625	0.49843	0.76364	1	1081	4	-0.066625
1279	18	chr17	76722209	76723121	ETS1-dep enhancer	0.023764	0.029295	0.20634	207	8	-0.0098707	0.2409	0.48117	0.91676	770	6	-0.0098707
38	32	chr20	31559550	31561154	ETS1-dep enhancer	0.023772	0.02736	0.195771	208	10	-0.017426	0.0078362	0.022267	0.443537	78	11	-0.017426
488	23	chr21	33984261	33985409	ETS1-dep enhancer	0.024477	0.03008	0.209108	209	9	-0.040161	0.67334	0.87581	1	1207	6	-0.040161
1122	14	chr9	135761195	135761866	ETS1-dep enhancer	0.025889	0.030217	0.209108	210	8	-0.083894	0.59503	0.78243	1	1145	2	-0.083894
67	29	chr20	31096981	31098426	ETS1-dep enhancer	0.026005	0.028604	0.202703	211	13	-0.029209	0.17755	0.4082	0.882817	646	7	-0.029209
239	17	chr11	36706327	36707179	ETS1-dep enhancer	0.026263	0.029397	0.20634	212	9	-0.088669	0.89312	0.95688	1	1338	2	-0.088669
27	34	chr12	72056559	72058298	ETS1-dep enhancer	0.026783	0.029877	0.208717	213	13	-0.0055987	0.00024721	0.00078015	0.067643	17	12	-0.0055987
182	24	chr11	130183961	130185160	ETS1-dep enhancer	0.028484	0.032975	0.224649	214	11	-0.059656	0.24519	0.49705	0.91676	778	6	-0.059656
23	37	chr1	193027499	193029406	ETS1-dep enhancer	0.028705	0.031565	0.217413	215	15	-0.04985	0.62398	0.86925	1	1169	10	-0.04985
79	25	chr11	118888657	118889907	ETS1-dep enhancer	0.029375	0.033072	0.224649	216	12	-0.06612	0.13284	0.31691	0.837773	537	9	-0.06612
41	33	chr12	62653406	62655081	ETS1-dep enhancer	0.029479	0.032775	0.224649	217	14	-0.070915	0.69617	0.90985	1	1226	7	-0.070915
195	19	chr11	114270589	114271522	ETS1-dep enhancer	0.029969	0.034227	0.231428	218	10	-0.072464	0.30413	0.57097	0.943876	873	1	-0.072464
346	32	chr7	99816620	99818222	ETS1-dep enhancer	0.033119	0.03858	0.259669	219	12	0.037595	0.0052423	0.016901	0.403078	59	13	0.037595
553	24	chr9	35102523	35103707	ETS1-dep enhancer	0.033182	0.040485	0.266407	220	12	-0.067972	0.54699	0.80588	1	1110	5	-0.067972
302	13	chr8	66863827	66864486	ETS1-dep enhancer	0.034026	0.040221	0.266407	221	7	-0.11123	0.97974	0.9811	1	1393	1	-0.11123
1218	18	chr9	79073817	79074713	ETS1-dep enhancer	0.034488	0.041267	0.270345	222	8	-0.043954	0.94583	0.98021	1	1368	2	-0.043954
657	10	chr3	50375239	50375739	ETS1-dep enhancer	0.034553	0.039752	0.26634	223	3	0.030864	0.30817	0.50552	0.91676	875	4	0.030864
53	24	chr6	109703358	109704554	ETS1-dep enhancer	0.034984	0.04357	0.280448	224	11	-0.078612	0.3268	0.61143	0.959774	906	4	-0.078612
171	22	chr7	135194370	135195504	ETS1-dep enhancer	0.035157	0.040218	0.266407	225	10	-0.075476	0.39325	0.67345	0.982836	976	6	-0.075476
178	25	chr16	69105685	69106882	ETS1-dep enhancer	0.035306	0.040405	0.266407	226	9	0.010128	0.48049	0.75007	1	1067	6	0.010128
175	27	chr18	60766770	60768098	ETS1-dep enhancer	0.036638	0.042886	0.278476	227	12	-0.075347	0.60094	0.8447	1	1151	8	-0.075347
360	16	chr8	73920761	73921577	ETS1-dep enhancer	0.036844	0.045259	0.287549	228	6	0.010068	0.20948	0.43469	0.892937	717	7	0.010068
1235	10	chr17	56406711	56407211	ETS1-dep enhancer	0.037161	0.041969	0.273725	229	6	-0.1133	0.49024	0.66982	0.979876	1075	1	-0.1133
1331	11	chr19	21810143	21810643	ETS1-dep enhancer	0.037381	0.043894	0.281123	230	4	-0.077004	0.55146	0.7332	1	1117	1	-0.077004
1389	10	chr22	31607867	31608367	ETS1-dep enhancer	0.037715	0.043376	0.280423	231	5	-0.084545	0.7604	0.85265	1	1258	1	-0.084545
746	30	chr5	14664228	14665713	ETS1-dep enhancer	0.037846	0.044057	0.281123	232	10	0.0076226	0.11646	0.27297	0.812837	495	12	0.0076226
1278	24	chr9	139480966	139482118	ETS1-dep enhancer	0.038471	0.046912	0.296772	233	11	-0.048415	0.42857	0.70688	1	1015	7	-0.048415
598	17	chr17	21191076	21191950	ETS1-dep enhancer	0.038663	0.047962	0.301432	234	4	0.038128	0.00056918	0.0017311	0.121505	21	7	0.038128
1196	14	chr17	73483678	73484360	ETS1-dep enhancer	0.040986	0.050227	0.311072	235	5	0.0084332	0.31102	0.53826	0.926859	882	3	0.0084332
705	23	chr4	84030890	84031989	ETS1-dep enhancer	0.041817	0.048262	0.301432	236	10	-0.076475	0.071435	0.18011	0.739499	356	5	-0.076475
871	10	chr3	17947431	17947931	ETS1-dep enhancer	0.04187	0.048146	0.301432	237	6	-0.13704	0.95536	0.95315	1	1373	1	-0.13704
275	40	chr1	229760652	229762718	ETS1-dep enhancer	0.042056	0.048821	0.303641	238	13	-0.014088	0.063964	0.16984	0.725654	335	15	-0.014088
1349	17	chr12	57440911	57441744	ETS1-dep enhancer	0.043456	0.055493	0.336614	239	7	-0.052146	0.76876	0.9068	1	1266	4	-0.052146
886	17	chr10	102295305	102296119	ETS1-dep enhancer	0.044523	0.055916	0.337788	240	6	-0.038148	0.095976	0.2488	0.798887	426	4	-0.038148
1239	12	chr2	28632999	28633597	ETS1-dep enhancer	0.044553	0.054519	0.332067	241	5	-0.02654	0.4553	0.65473	0.97779	1041	4	-0.02654
1360	16	chr6	130008055	130008820	ETS1-dep enhancer	0.044752	0.053454	0.328294	242	7	-0.011187	0.19462	0.40461	0.882817	686	6	-0.011187
599	23	chr6	692264	693391	ETS1-dep enhancer	0.044982	0.051669	0.318662	243	10	-0.047315	0.30929	0.59085	0.952455	876	5	-0.047315
744	18	chr4	24584948	24585839	ETS1-dep enhancer	0.045632	0.053771	0.328876	244	9	-0.071372	0.85951	0.95128	1	1309	3	-0.071372
1183	15	chr2	204569754	204570481	ETS1-dep enhancer	0.04811	0.060841	0.355869	245	6	-0.064555	0.44296	0.67919	0.985448	1028	3	-0.064555
1277	11	chr1	147089757	147090257	ETS1-dep enhancer	0.048465	0.057703	0.344919	246	6	-0.12187	0.64112	0.79738	1	1184	3	-0.12187
509	21	chr22	30662505	30663539	ETS1-dep enhancer	0.048935	0.057798	0.344919	247	10	0.0014949	0.15273	0.36801	0.877674	590	8	0.0014949
1314	10	chr12	10874339	10874839	ETS1-dep enhancer	0.048945	0.060173	0.354781	248	3	-0.032899	0.13961	0.29527	0.824308	555	3	-0.032899
222	13	chr10	102270594	102271247	ETS1-dep enhancer	0.048989	0.056997	0.342911	249	6	-0.071316	0.11291	0.25691	0.798887	479	5	-0.071316
1356	10	chr3	193854642	193855142	ETS1-dep enhancer	0.049338	0.061371	0.357553	250	6	-0.097449	0.2635	0.46363	0.903961	813	3	-0.097449
1420	15	chr1	229265485	229266238	ETS1-dep enhancer	0.049428	0.063897	0.365057	251	8	-0.069125	0.7318	0.88459	1	1247	1	-0.069125
1092	35	chr7	3082298	3084008	ETS1-dep enhancer	0.050635	0.058088	0.345252	252	14	-0.061	0.77637	0.94038	1	1269	6	-0.061
332	18	chr4	24585934	24586812	ETS1-dep enhancer	0.050934	0.062387	0.360624	253	6	-0.019175	0.47361	0.72852	1	1059	5	-0.019175
1200	16	chr22	39486383	39487202	ETS1-dep enhancer	0.050978	0.05955	0.352514	254	5	0.022764	0.2603	0.50141	0.91676	806	5	0.022764
1021	14	chr19	13899659	13900346	ETS1-dep enhancer	0.0511	0.061722	0.358181	255	6	0.094123	0.037131	0.090822	0.666346	210	8	0.094123
1301	18	chr8	27221015	27221921	ETS1-dep enhancer	0.052037	0.063551	0.364491	256	6	-0.024136	0.70645	0.87669	1	1232	3	-0.024136
1247	20	chr19	1882199	1883189	ETS1-dep enhancer	0.052329	0.066511	0.370401	257	7	-0.019769	0.047179	0.12438	0.70235	240	6	-0.019769
1424	16	chr9	139482979	139483788	ETS1-dep enhancer	0.052599	0.060593	0.355833	258	8	-0.061871	0.12722	0.29794	0.827038	523	5	-0.061871
921	22	chr1	181058166	181059267	ETS1-dep enhancer	0.052646	0.06536	0.370401	259	10	-0.07625	0.95605	0.98762	1	1374	3	-0.07625
1108	20	chr4	6710889	6711856	ETS1-dep enhancer	0.052996	0.067174	0.370401	260	8	-0.07122	0.89088	0.96603	1	1335	4	-0.07122
161	28	chr20	61584969	61586340	ETS1-dep enhancer	0.05428	0.067597	0.370401	261	9	0.048758	0.054378	0.14831	0.70235	281	13	0.048758
194	24	chr4	177240742	177241961	ETS1-dep enhancer	0.054325	0.063242	0.364136	262	11	-0.073272	0.67115	0.87444	1	1204	7	-0.073272
1072	20	chr19	18428578	18429558	ETS1-dep enhancer	0.054584	0.06893	0.376309	263	8	-0.03938	0.86337	0.95519	1	1317	4	-0.03938
802	10	chr8	134230023	134230523	ETS1-dep enhancer	0.055272	0.066977	0.370401	264	4	-0.051292	0.78347	0.86003	1	1277	1	-0.051292
844	12	chr7	56174777	56175374	ETS1-dep enhancer	0.055461	0.066745	0.370401	265	6	-0.097468	0.99637	0.99508	1	1416	0	-0.097468
1299	10	chr21	32770126	32770626	ETS1-dep enhancer	0.055771	0.067301	0.370401	266	5	-0.073938	0.39699	0.59237	0.952455	979	3	-0.073938
1044	15	chr3	51421549	51422322	ETS1-dep enhancer	0.055784	0.071093	0.382457	267	5	-0.03656	0.56553	0.77004	1	1123	3	-0.03656
557	25	chr3	72131438	72132651	ETS1-dep enhancer	0.055883	0.066361	0.370401	268	10	-0.05356	0.63951	0.8594	1	1182	7	-0.05356
1421	10	chr6	166747050	166747550	ETS1-dep enhancer	0.056064	0.067301	0.370401	269	3	-0.01751	0.37449	0.56985	0.943876	960	2	-0.01751
273	24	chr11	10477293	10478479	ETS1-dep enhancer	0.056753	0.065341	0.370401	270	11	-0.0031952	0.26741	0.52248	0.919138	823	8	-0.0031952
1058	11	chr19	42388046	42388546	ETS1-dep enhancer	0.057658	0.067549	0.370401	271	2	0.040501	0.087865	0.21529	0.78424	401	5	0.040501
993	10	chr17	72734280	72734780	ETS1-dep enhancer	0.058238	0.070221	0.381942	272	5	-0.10935	0.30157	0.49875	0.91676	872	3	-0.10935
1374	15	chr1	206246619	206247364	ETS1-dep enhancer	0.059157	0.073802	0.391312	273	7	-0.045053	0.84486	0.9309	1	1302	3	-0.045053
558	23	chr15	67546430	67547603	ETS1-dep enhancer	0.059277	0.075648	0.395323	274	8	-0.022801	0.11043	0.26294	0.803924	471	7	-0.022801
978	17	chr16	27378301	27379162	ETS1-dep enhancer	0.060872	0.073107	0.39003	275	5	0.050612	0.2678	0.52198	0.919138	824	6	0.050612
1397	21	chr6	119129879	119130921	ETS1-dep enhancer	0.060993	0.070882	0.382457	276	10	-0.084147	0.77862	0.92296	1	1270	3	-0.084147
986	11	chr2	43445805	43446305	ETS1-dep enhancer	0.062031	0.071094	0.382457	277	6	-0.083603	0.79124	0.88241	1	1282	1	-0.083603
831	10	chr10	11222219	11222719	ETS1-dep enhancer	0.062587	0.076541	0.397259	278	5	-0.086631	0.536	0.70736	1	1104	2	-0.086631
362	19	chr14	51342002	51342965	ETS1-dep enhancer	0.062729	0.073271	0.39003	279	7	-0.04995	0.94589	0.97976	1	1369	3	-0.04995
970	14	chr11	118784845	118785509	ETS1-dep enhancer	0.063363	0.074348	0.39179	280	7	-0.079789	0.93973	0.96831	1	1364	2	-0.079789
1003	23	chr9	136548181	136549282	ETS1-dep enhancer	0.063418	0.080208	0.409091	281	9	-0.055746	0.014846	0.046877	0.566904	115	8	-0.055746
761	37	chr9	115248277	115250148	ETS1-dep enhancer	0.063711	0.073296	0.39003	282	15	-0.039407	0.16914	0.39416	0.882817	628	8	-0.039407
642	11	chr10	8102037	8102537	ETS1-dep enhancer	0.063797	0.075559	0.395323	283	4	-0.030951	0.42784	0.62561	0.960868	1014	3	-0.030951
391	27	chr8	87354479	87355868	ETS1-dep enhancer	0.064032	0.0759	0.395323	284	11	-0.03211	0.18549	0.42306	0.889024	665	10	-0.03211
215	20	chr2	32235207	32236243	ETS1-dep enhancer	0.065011	0.079334	0.40745	285	6	-0.013035	0.63954	0.84217	1	1183	6	-0.013035
681	13	chr10	80896039	80896684	ETS1-dep enhancer	0.065519	0.084265	0.42131	286	5	-0.064746	0.11293	0.25691	0.798887	480	4	-0.064746
40	29	chr2	208394365	208395824	ETS1-dep enhancer	0.065694	0.077349	0.400045	287	12	-0.026417	0.13992	0.33808	0.853662	557	5	-0.026417
1325	10	chr12	124508752	124509252	ETS1-dep enhancer	0.066344	0.080048	0.409091	288	5	-0.097671	0.6201	0.77279	1	1167	2	-0.097671
306	41	chr9	34988305	34990419	ETS1-dep enhancer	0.066619	0.074424	0.39179	289	17	-0.015626	0.010834	0.033209	0.489507	95	13	-0.015626
1167	22	chr22	33040123	33041199	ETS1-dep enhancer	0.066826	0.078498	0.404566	290	10	-0.061466	0.67665	0.871	1	1209	4	-0.061466
571	18	chr16	3628753	3629652	ETS1-dep enhancer	0.067018	0.084919	0.421452	291	6	0.052195	0.021091	0.058391	0.601879	142	9	0.052195
293	11	chr7	92384291	92384791	ETS1-dep enhancer	0.067343	0.080831	0.410843	292	5	-0.088887	0.97846	0.97504	1	1389	1	-0.088887
1010	20	chr19	7414651	7415640	ETS1-dep enhancer	0.06819	0.081641	0.413533	293	7	-0.0057242	0.57351	0.79842	1	1131	5	-0.0057242
963	26	chr2	25537252	25538509	ETS1-dep enhancer	0.0684	0.084319	0.42131	294	4	-0.0044239	0.19939	0.45031	0.89717	696	6	-0.0044239
723	21	chr3	155272627	155273707	ETS1-dep enhancer	0.068807	0.083316	0.419137	295	9	-0.036754	0.402	0.66787	0.979617	986	5	-0.036754
615	20	chr2	28589075	28590063	ETS1-dep enhancer	0.069956	0.082624	0.41708	296	8	-0.053483	0.41616	0.67471	0.983696	998	6	-0.053483
820	11	chr6	81840669	81841169	ETS1-dep enhancer	0.07035	0.084649	0.421452	297	6	-0.10061	0.65194	0.80088	1	1194	3	-0.10061
1020	10	chr14	77386288	77386788	ETS1-dep enhancer	0.070789	0.085775	0.423177	298	5	-0.12086	0.56008	0.72328	1	1118	3	-0.12086
773	11	chr1	221882272	221882772	ETS1-dep enhancer	0.073564	0.088204	0.431934	299	6	-0.098909	0.69394	0.83481	1	1223	2	-0.098909
530	18	chr1	59165104	59166015	ETS1-dep enhancer	0.074528	0.092959	0.449464	300	5	0.064426	0.0073122	0.021801	0.443537	73	9	0.064426
1281	14	chr3	196338897	196339584	ETS1-dep enhancer	0.075179	0.089741	0.43801	301	6	-0.019407	0.29562	0.5189	0.919138	862	4	-0.019407
621	28	chr19	11038282	11039673	ETS1-dep enhancer	0.075893	0.086996	0.427438	302	10	-0.0057718	0.10654	0.25557	0.798887	460	10	-0.0057718
1089	11	chr3	18027114	18027614	ETS1-dep enhancer	0.075945	0.093703	0.449899	303	6	-0.092953	0.6589	0.80473	1	1198	3	-0.092953
198	19	chr11	73881814	73882757	ETS1-dep enhancer	0.076152	0.093521	0.449899	304	8	-0.037632	0.90105	0.96774	1	1342	3	-0.037632
383	20	chr16	11326624	11327650	ETS1-dep enhancer	0.07797	0.093003	0.449464	305	8	-0.043655	0.59868	0.82122	1	1149	2	-0.043655
31	48	chr9	123637992	123640400	ETS1-dep enhancer	0.078213	0.085841	0.423177	306	19	-0.027132	0.01696	0.05224	0.577196	123	19	-0.027132
181	17	chr11	67250249	67251108	ETS1-dep enhancer	0.079368	0.09403	0.450002	307	5	-0.0032562	0.53706	0.76185	1	1105	5	-0.0032562
1053	17	chr16	88769858	88770717	ETS1-dep enhancer	0.080737	0.095712	0.456567	308	7	-0.065651	0.14175	0.32702	0.845663	564	4	-0.065651
713	11	chr2	101840220	101840720	ETS1-dep enhancer	0.080858	0.10321	0.473908	309	6	-0.1068	0.61574	0.78029	1	1162	2	-0.1068
400	16	chr6	53175358	53176134	ETS1-dep enhancer	0.082038	0.10318	0.473908	310	6	-0.088281	0.24878	0.48791	0.91676	785	4	-0.088281
588	11	chr1	145438119	145438687	ETS1-dep enhancer	0.082677	0.10712	0.485836	311	4	0.0034995	0.14601	0.30251	0.832431	575	4	0.0034995
242	18	chr6	135408504	135409392	ETS1-dep enhancer	0.083031	0.10107	0.47295	312	5	0.0033288	0.64327	0.83619	1	1187	5	0.0033288
766	23	chr4	166033205	166034354	ETS1-dep enhancer	0.083192	0.10073	0.47295	313	8	-0.014731	0.27309	0.53682	0.926859	830	9	-0.014731
159	22	chr16	75098330	75099414	ETS1-dep enhancer	0.083508	0.096987	0.461158	314	10	0.028038	0.11443	0.2697	0.811316	488	8	0.028038
29	42	chr20	58632384	58634460	ETS1-dep enhancer	0.083663	0.091483	0.445034	315	16	-0.038163	0.011908	0.036269	0.519032	104	16	-0.038163
1084	10	chr17	71587352	71587852	ETS1-dep enhancer	0.085702	0.099677	0.472423	316	4	-0.030488	0.31687	0.51051	0.91676	889	3	-0.030488
260	25	chr9	134268420	134269685	ETS1-dep enhancer	0.085849	0.10276	0.473908	317	8	-0.013456	0.030795	0.086505	0.664103	181	9	-0.013456
940	10	chr19	7413504	7414004	ETS1-dep enhancer	0.085941	0.10083	0.47295	318	5	0.0043771	0.11221	0.23291	0.794828	477	5	0.0043771
1227	10	chr10	80891898	80892398	ETS1-dep enhancer	0.086275	0.10155	0.473681	319	5	-0.078362	0.87123	0.92108	1	1321	2	-0.078362
982	22	chr2	109965324	109966411	ETS1-dep enhancer	0.086412	0.10091	0.47295	320	10	-0.019279	0.56362	0.80775	1	1121	7	-0.019279
786	32	chr19	39902376	39903999	ETS1-dep enhancer	0.088274	0.10261	0.473908	321	11	-0.050558	0.63234	0.8742	1	1174	9	-0.050558
787	18	chr22	17699836	17700725	ETS1-dep enhancer	0.089266	0.10882	0.492032	322	6	0.048643	0.22061	0.44559	0.892937	735	7	0.048643
345	29	chr6	15248280	15249755	ETS1-dep enhancer	0.089719	0.10217	0.473908	323	10	-0.0088566	0.45542	0.75411	1	1042	9	-0.0088566
775	31	chr8	131027469	131029023	ETS1-dep enhancer	0.089989	0.10659	0.484919	324	8	0.03135	0.014279	0.047813	0.572974	112	12	0.03135
867	32	chr1	150533322	150534961	ETS1-dep enhancer	0.091172	0.10427	0.476122	325	11	-0.033367	0.44815	0.75083	1	1034	8	-0.033367
996	31	chr11	307856	309427	ETS1-dep enhancer	0.09562	0.11059	0.498502	326	10	0.013127	0.33663	0.63102	0.960868	918	8	0.013127
1296	11	chrX	65231828	65232328	ETS1-dep enhancer	0.095658	0.11761	0.523737	327	3	0.048162	0.64315	0.79821	1	1186	3	0.048162
644	49	chr21	46675127	46677534	ETS1-dep enhancer	0.095883	0.10433	0.476122	328	17	-0.011374	0.24297	0.54407	0.928193	773	16	-0.011374
1154	10	chr17	47816387	47816887	ETS1-dep enhancer	0.096035	0.11622	0.5207	329	4	-0.069222	0.023197	0.053037	0.577196	151	3	-0.069222
1411	15	chr11	72447429	72448166	ETS1-dep enhancer	0.09711	0.11418	0.5131	330	4	0.076122	0.074647	0.1876	0.74652	364	7	0.076122
1261	11	chr10	31423267	31423767	ETS1-dep enhancer	0.097162	0.11926	0.529474	331	3	-0.018523	0.49114	0.69206	0.989424	1077	3	-0.018523
1105	11	chr19	42379387	42379887	ETS1-dep enhancer	0.098857	0.12088	0.535085	332	1	0.061201	0.20869	0.40405	0.882817	714	3	0.061201
206	14	chr20	43274687	43275362	ETS1-dep enhancer	0.099487	0.13054	0.560679	333	5	-0.037711	0.071317	0.17466	0.729524	355	6	-0.037711
1405	23	chr2	85636961	85638081	ETS1-dep enhancer	0.10098	0.11751	0.523737	334	7	0.023075	0.17249	0.41163	0.883186	631	7	0.023075
193	29	chr4	15766849	15768262	ETS1-dep enhancer	0.10231	0.12295	0.542314	335	10	-0.022489	0.32263	0.60749	0.956989	901	6	-0.022489
468	31	chr1	111417015	111418549	ETS1-dep enhancer	0.10295	0.12325	0.542314	336	13	-0.02319	0.79678	0.94272	1	1284	7	-0.02319
467	11	chr18	22819533	22820033	ETS1-dep enhancer	0.10352	0.12865	0.557719	337	2	0.09646	0.051422	0.11752	0.70235	265	5	0.09646
289	26	chr1	165666939	165668236	ETS1-dep enhancer	0.10378	0.12494	0.546477	338	10	-0.021018	0.14769	0.35485	0.870307	581	7	-0.021018
813	13	chr17	41322736	41323386	ETS1-dep enhancer	0.10389	0.12926	0.558755	339	6	0.03182	0.47439	0.67804	0.985448	1060	3	0.03182
539	16	chr17	65780408	65781202	ETS1-dep enhancer	0.10416	0.12847	0.557719	340	4	0.065178	0.1058	0.26272	0.803924	458	6	0.065178
593	18	chr6	41903448	41904336	ETS1-dep enhancer	0.10417	0.12445	0.545958	341	6	0.0028846	0.66157	0.85043	1	1201	4	0.0028846
821	22	chr9	35619144	35620274	ETS1-dep enhancer	0.10427	0.13119	0.560679	342	8	-0.043843	0.91331	0.97542	1	1353	2	-0.043843
1091	10	chr1	145455246	145455746	ETS1-dep enhancer	0.10428	0.13015	0.560679	343	5	-0.080882	0.74151	0.84607	1	1253	1	-0.080882
436	32	chr19	13946485	13948113	ETS1-dep enhancer	0.10554	0.12704	0.55403	344	13	-0.030913	0.70479	0.90759	1	1228	9	-0.030913
63	17	chr3	44480789	44481654	ETS1-dep enhancer	0.10568	0.13123	0.560679	345	7	-0.028996	0.11744	0.28213	0.823337	498	6	-0.028996
693	22	chr10	33415103	33416163	ETS1-dep enhancer	0.10759	0.13432	0.566976	346	9	-0.022305	0.52162	0.77373	1	1095	7	-0.022305
1193	31	chr3	184428831	184430372	ETS1-dep enhancer	0.10997	0.13736	0.572846	347	13	-0.040143	0.19491	0.44278	0.892937	687	11	-0.040143
918	10	chr9	33446250	33446750	ETS1-dep enhancer	0.11018	0.13463	0.566976	348	3	-0.047905	0.051603	0.12552	0.70235	269	3	-0.047905
1148	11	chr6	109702782	109703282	ETS1-dep enhancer	0.11148	0.13177	0.561356	349	5	-0.042606	0.98617	0.98419	1	1398	0	-0.042606
1354	10	chr11	327053	327553	ETS1-dep enhancer	0.11181	0.13698	0.572846	350	4	-0.079568	0.69258	0.82073	1	1222	2	-0.079568
663	15	chr13	21918660	21919419	ETS1-dep enhancer	0.11226	0.13804	0.572846	351	5	0.027424	0.63706	0.81549	1	1180	4	0.027424
717	27	chr4	2799523	2800896	ETS1-dep enhancer	0.11328	0.1342	0.566976	352	8	-0.00067659	0.51415	0.78805	1	1086	6	-0.00067659
82	42	chr14	91883741	91885882	ETS1-dep enhancer	0.11354	0.1337	0.566976	353	15	-0.037901	0.38345	0.7019	1	971	7	-0.037901
120	23	chr10	102820299	102821440	ETS1-dep enhancer	0.11421	0.13557	0.569301	354	7	0.019611	0.089023	0.21114	0.781438	404	10	0.019611
1090	11	chr16	89425685	89426185	ETS1-dep enhancer	0.11493	0.1376	0.572846	355	5	-0.034102	0.52326	0.7166	1	1097	2	-0.034102
398	28	chr14	59950306	59951665	ETS1-dep enhancer	0.11495	0.14453	0.58689	356	10	-0.0030772	0.37332	0.66087	0.979617	956	10	-0.0030772
407	23	chr11	6423168	6424323	ETS1-dep enhancer	0.1151	0.13835	0.572846	357	10	-0.011301	0.5314	0.78859	1	1101	5	-0.011301
1073	18	chr4	2839340	2840192	ETS1-dep enhancer	0.11608	0.14145	0.580784	358	8	-0.070115	0.52126	0.75983	1	1094	5	-0.070115
144	31	chr7	45017818	45019368	ETS1-dep enhancer	0.11682	0.14269	0.583274	359	10	0.044753	0.090999	0.23097	0.794828	414	12	0.044753
288	26	chr16	67678511	67679839	ETS1-dep enhancer	0.11687	0.14285	0.583274	360	7	0.066953	0.016961	0.056917	0.595857	124	12	0.066953
318	17	chr12	104963519	104964341	ETS1-dep enhancer	0.11836	0.14872	0.597316	361	7	-0.027039	0.35776	0.61083	0.959774	937	6	-0.027039
1198	11	chr1	117057486	117057986	ETS1-dep enhancer	0.11839	0.13979	0.577172	362	5	-0.058579	0.33585	0.544	0.928193	915	3	-0.058579
909	18	chr12	125171850	125172743	ETS1-dep enhancer	0.11898	0.14814	0.597316	363	7	-0.034134	0.46937	0.72535	1	1054	6	-0.034134
45	32	chr8	67578412	67580036	ETS1-dep enhancer	0.11997	0.14031	0.577695	364	11	-0.015678	0.13172	0.30534	0.833452	533	9	-0.015678
1007	17	chr1	12221800	12222637	ETS1-dep enhancer	0.11999	0.15121	0.600825	365	6	0.017465	0.43791	0.69123	0.989424	1025	5	0.017465
1048	20	chr10	76498210	76499216	ETS1-dep enhancer	0.12147	0.15316	0.601263	366	4	0.083293	0.19935	0.42056	0.889024	695	8	0.083293
339	29	chr18	24282508	24283916	ETS1-dep enhancer	0.12155	0.1444	0.58689	367	7	0.043987	0.31965	0.6065	0.956989	892	10	0.043987
90	22	chr7	100183332	100184395	ETS1-dep enhancer	0.1216	0.15266	0.601263	368	9	-0.041806	0.017239	0.050363	0.577196	128	6	-0.041806
556	23	chr1	159879890	159881020	ETS1-dep enhancer	0.12352	0.15641	0.601263	369	7	-0.044203	0.18353	0.42089	0.889024	662	7	-0.044203
1364	10	chr14	77388774	77389274	ETS1-dep enhancer	0.12365	0.14915	0.597392	370	4	-0.0031296	0.017508	0.044263	0.562444	129	4	-0.0031296
450	18	chr16	27246242	27247149	ETS1-dep enhancer	0.12375	0.15438	0.601263	371	6	0.018114	0.25489	0.50177	0.91676	796	5	0.018114
872	21	chr14	23588570	23589607	ETS1-dep enhancer	0.12462	0.15321	0.601263	372	7	0.056053	0.021138	0.055781	0.59152	143	10	0.056053
470	42	chr5	39073322	39075416	ETS1-dep enhancer	0.12466	0.14611	0.59165	373	12	0.011497	0.11182	0.26642	0.804729	475	14	0.011497
1318	16	chr19	12900667	12901420	ETS1-dep enhancer	0.12472	0.14851	0.597316	374	3	0.049859	0.11704	0.28911	0.823337	496	7	0.049859
1302	13	chr19	51216064	51216707	ETS1-dep enhancer	0.12582	0.15123	0.600825	375	5	-0.025222	0.89032	0.94164	1	1334	2	-0.025222
11	36	chr4	83294139	83295919	ETS1-dep enhancer	0.126	0.15066	0.600825	376	13	0.027377	0.033738	0.10578	0.70235	193	16	0.027377
1185	26	chr13	42645240	42646549	ETS1-dep enhancer	0.12698	0.15548	0.601263	377	9	-0.03318	0.19169	0.44543	0.892937	680	4	-0.03318
325	26	chr17	27054994	27056282	ETS1-dep enhancer	0.1271	0.15591	0.601263	378	10	-0.071273	0.88141	0.97011	1	1328	5	-0.071273
529	20	chr17	78738412	78739386	ETS1-dep enhancer	0.12727	0.16096	0.602514	379	8	-0.015313	0.10355	0.24079	0.7953	450	6	-0.015313
920	18	chr19	15577487	15578412	ETS1-dep enhancer	0.12738	0.15687	0.601263	380	8	-0.020986	0.98922	0.99431	1	1403	2	-0.020986
1202	10	chr11	67252436	67252936	ETS1-dep enhancer	0.12765	0.15603	0.601263	381	3	-0.024833	0.2554	0.44372	0.892937	798	4	-0.024833
738	22	chr2	99757227	99758325	ETS1-dep enhancer	0.12816	0.15919	0.602021	382	9	-0.057586	0.32245	0.59641	0.954826	899	3	-0.057586
1141	13	chr15	75080942	75081578	ETS1-dep enhancer	0.12843	0.15329	0.601263	383	4	0.0079303	0.15941	0.32759	0.845664	605	5	0.0079303
1112	10	chr11	65153786	65154290	ETS1-dep enhancer	0.12856	0.15842	0.601839	384	5	-0.071849	0.18753	0.38468	0.882817	667	3	-0.071849
1102	16	chr3	72135191	72136006	ETS1-dep enhancer	0.12868	0.15338	0.601263	385	5	-0.019579	0.6357	0.82423	1	1178	4	-0.019579
265	22	chr10	43950896	43951988	ETS1-dep enhancer	0.12908	0.16047	0.602514	386	9	0.012521	0.2514	0.50226	0.91676	788	7	0.012521
771	20	chr15	57615903	57616920	ETS1-dep enhancer	0.12938	0.16362	0.604433	387	6	0.0084863	0.093037	0.21601	0.78424	417	7	0.0084863
979	11	chr13	111840359	111840859	ETS1-dep enhancer	0.13029	0.15929	0.602021	388	4	0.015891	0.075227	0.1757	0.729524	368	4	0.015891
108	32	chr2	129447260	129448876	ETS1-dep enhancer	0.1325	0.16228	0.602514	389	9	0.026912	0.46319	0.75751	1	1047	10	0.026912
495	38	chr19	19753157	19755089	ETS1-dep enhancer	0.13284	0.15423	0.601263	390	14	-0.043387	0.14209	0.33474	0.852183	565	11	-0.043387
50	36	chr8	38033390	38035190	ETS1-dep enhancer	0.13288	0.15592	0.601263	391	11	0.021901	0.017713	0.055119	0.58873	130	11	0.021901
434	35	chr5	137367816	137369526	ETS1-dep enhancer	0.13416	0.16025	0.602514	392	10	0.090165	2.7577e-05	8.9238e-05	0.009395	14	17	0.090165
390	18	chr8	74660050	74660926	ETS1-dep enhancer	0.13421	0.16404	0.604497	393	8	-0.082929	0.95379	0.98333	1	1372	3	-0.082929
414	17	chr4	109089526	109090362	ETS1-dep enhancer	0.13485	0.16988	0.61366	394	5	-0.029541	0.73605	0.88646	1	1248	2	-0.029541
367	28	chr11	330314	331740	ETS1-dep enhancer	0.13551	0.16185	0.602514	395	11	-0.038626	0.16449	0.38374	0.882817	613	10	-0.038626
1062	21	chr17	4383813	4384886	ETS1-dep enhancer	0.13552	0.16199	0.602514	396	9	-0.044666	0.24325	0.48771	0.91676	775	5	-0.044666
369	34	chr11	124669022	124670778	ETS1-dep enhancer	0.13588	0.15745	0.601263	397	12	-0.01913	0.038127	0.11155	0.70235	213	13	-0.01913
451	40	chr12	57022384	57024384	ETS1-dep enhancer	0.13598	0.15727	0.601263	398	14	-0.017456	0.29074	0.5966	0.954826	850	13	-0.017456
399	29	chr12	53717796	53719300	ETS1-dep enhancer	0.13611	0.17028	0.61366	399	10	-0.019881	0.031249	0.088556	0.666346	183	8	-0.019881
395	42	chr6	149637941	149640085	ETS1-dep enhancer	0.13641	0.15823	0.601839	400	14	-0.022653	0.2998	0.60986	0.959371	867	12	-0.022653
1077	10	chr18	60766265	60766765	ETS1-dep enhancer	0.13766	0.1669	0.606415	401	3	0.025363	0.44497	0.63535	0.962172	1030	3	0.025363
645	16	chr9	125675054	125675857	ETS1-dep enhancer	0.13772	0.16177	0.602514	402	3	0.033533	0.38176	0.62941	0.960868	969	5	0.033533
494	36	chr10	51502920	51504793	ETS1-dep enhancer	0.13869	0.16304	0.60381	403	14	-0.028212	0.03616	0.11271	0.70235	207	9	-0.028212
355	16	chr2	106413608	106414378	ETS1-dep enhancer	0.13871	0.16457	0.604917	404	7	-0.071644	0.47922	0.71245	1	1064	2	-0.071644
179	18	chr1	110333363	110334257	ETS1-dep enhancer	0.13907	0.17489	0.624198	405	5	-0.022293	0.34673	0.60769	0.956989	928	5	-0.022293
13	29	chr21	35319980	35321374	ETS1-dep enhancer	0.13969	0.1763	0.62469	406	11	0.014066	0.31694	0.60448	0.956989	890	10	0.014066
1285	19	chr6	11111488	11112462	ETS1-dep enhancer	0.1399	0.16643	0.606415	407	6	-0.0088775	0.17944	0.38551	0.882817	651	7	-0.0088775
473	16	chr9	92113660	92114454	ETS1-dep enhancer	0.14007	0.16686	0.606415	408	5	-0.00079007	0.60697	0.80591	1	1157	4	-0.00079007
1359	10	chr12	125093577	125094077	ETS1-dep enhancer	0.14044	0.17014	0.61366	409	3	0.076128	0.081032	0.19097	0.752436	376	5	0.076128
625	18	chr10	47639623	47640486	ETS1-dep enhancer	0.14112	0.17592	0.62469	410	7	-0.049539	0.5903	0.79834	1	1140	4	-0.049539
965	10	chr1	111764187	111764687	ETS1-dep enhancer	0.14139	0.1708	0.61406	411	5	-0.020578	0.29825	0.49691	0.91676	864	4	-0.020578
58	38	chr1	235490949	235492885	ETS1-dep enhancer	0.14162	0.16549	0.606415	412	14	-0.055244	0.081199	0.20305	0.765448	378	9	-0.055244
190	31	chr17	18217683	18219222	ETS1-dep enhancer	0.14367	0.16703	0.606415	413	11	-0.021131	0.094646	0.23821	0.7953	423	6	-0.021131
1018	10	chr9	123653555	123654055	ETS1-dep enhancer	0.14389	0.1727	0.617854	414	5	-0.10185	0.36959	0.56409	0.943876	952	3	-0.10185
955	10	chr16	85644006	85644506	ETS1-dep enhancer	0.14407	0.1727	0.617854	415	5	-0.10418	0.63403	0.78968	1	1176	2	-0.10418
416	22	chr16	88766871	88767966	ETS1-dep enhancer	0.14626	0.17887	0.632277	416	7	-0.027031	0.24319	0.49159	0.91676	774	5	-0.027031
953	11	chr4	124270458	124270958	ETS1-dep enhancer	0.14742	0.18178	0.637963	417	5	-0.08882	0.11112	0.24263	0.795516	473	3	-0.08882
519	30	chr13	26827791	26829305	ETS1-dep enhancer	0.14824	0.17589	0.62469	418	11	-0.032435	0.12349	0.28472	0.823337	516	9	-0.032435
264	27	chr11	1778533	1779901	ETS1-dep enhancer	0.14902	0.18008	0.635023	419	8	0.0026447	0.2761	0.54927	0.93261	836	9	0.0026447
1295	10	chr17	79422180	79422680	ETS1-dep enhancer	0.14913	0.18173	0.637963	420	1	0.091291	0.13072	0.27669	0.820601	530	5	0.091291
893	15	chr17	80840294	80841022	ETS1-dep enhancer	0.14923	0.19049	0.655457	421	5	0.027817	0.67888	0.84568	1	1214	4	0.027817
406	23	chr3	50274590	50275746	ETS1-dep enhancer	0.15109	0.19038	0.655457	422	4	0.11454	0.0011652	0.0041737	0.172258	32	12	0.11454
1222	18	chr1	158979078	158979952	ETS1-dep enhancer	0.15287	0.19423	0.658136	423	6	-0.011703	0.39607	0.64541	0.966802	978	6	-0.011703
1365	10	chr1	212429629	212430129	ETS1-dep enhancer	0.15292	0.18838	0.654896	424	5	-0.079601	0.56955	0.73822	1	1127	2	-0.079601
489	21	chr8	95564998	95566034	ETS1-dep enhancer	0.15316	0.18885	0.654962	425	4	0.074927	0.00214	0.0061533	0.221218	41	9	0.074927
352	11	chr8	82059403	82059903	ETS1-dep enhancer	0.15352	0.19262	0.655717	426	2	-0.014977	0.11638	0.25331	0.798887	494	4	-0.014977
1013	10	chr1	26872027	26872527	ETS1-dep enhancer	0.15355	0.18974	0.655457	427	5	-0.057148	0.26274	0.46237	0.9027	812	2	-0.057148
91	33	chr2	129491940	129493629	ETS1-dep enhancer	0.15378	0.18236	0.638488	428	11	-0.028136	0.70605	0.91254	1	1231	7	-0.028136
446	16	chr7	45035392	45036188	ETS1-dep enhancer	0.15504	0.19162	0.655457	429	4	0.013035	0.050601	0.11691	0.70235	262	6	0.013035
1274	11	chr3	155051630	155052130	ETS1-dep enhancer	0.15517	0.19262	0.655717	430	4	-0.026563	0.83013	0.89608	1	1297	2	-0.026563
1248	15	chr2	99374201	99374957	ETS1-dep enhancer	0.15519	0.19735	0.65991	431	6	-0.026474	0.69007	0.85312	1	1221	4	-0.026474
56	36	chr14	92338758	92340633	ETS1-dep enhancer	0.15609	0.18606	0.649881	432	12	-0.035954	0.89315	0.98032	1	1339	7	-0.035954
1187	10	chr16	88717772	88718272	ETS1-dep enhancer	0.15716	0.19599	0.65991	433	1	0.027133	0.53566	0.70736	1	1103	3	0.027133
118	27	chr4	76439184	76440523	ETS1-dep enhancer	0.15723	0.19133	0.655457	434	5	0.053014	0.098926	0.2388	0.7953	439	11	0.053014
1305	10	chr18	46578840	46579340	ETS1-dep enhancer	0.15818	0.19672	0.65991	435	4	-0.069516	0.8721	0.92108	1	1322	1	-0.069516
524	27	chr2	237454374	237455707	ETS1-dep enhancer	0.15868	0.19166	0.655457	436	6	0.06673	0.17565	0.39666	0.882817	638	10	0.06673
895	22	chr3	38035469	38036543	ETS1-dep enhancer	0.15935	0.19399	0.658136	437	5	0.067561	0.059233	0.16072	0.710529	311	10	0.067561
546	27	chr1	226840798	226842199	ETS1-dep enhancer	0.16144	0.19927	0.65991	438	7	0.0053075	0.67547	0.88792	1	1208	5	0.0053075
1259	11	chr19	52049915	52050415	ETS1-dep enhancer	0.16182	0.19754	0.65991	439	2	-0.0061094	0.43517	0.63082	0.960868	1023	2	-0.0061094
647	18	chr5	75012754	75013639	ETS1-dep enhancer	0.16217	0.20336	0.664646	440	6	-0.040106	0.96465	0.98608	1	1380	2	-0.040106
1101	10	chr9	129231650	129232150	ETS1-dep enhancer	0.1625	0.20041	0.65991	441	4	-0.072819	0.061806	0.15608	0.710529	325	4	-0.072819
78	29	chr18	61637012	61638459	ETS1-dep enhancer	0.16261	0.19536	0.65991	442	11	-0.032597	0.17595	0.40511	0.882817	639	5	-0.032597
415	19	chr7	65446619	65447551	ETS1-dep enhancer	0.16322	0.20057	0.65991	443	6	-0.022607	0.56298	0.79245	1	1120	3	-0.022607
578	47	chr8	145016234	145018588	ETS1-dep enhancer	0.16462	0.18739	0.652997	444	14	0.044044	0.026481	0.076131	0.641239	172	19	0.044044
1410	11	chr10	51501537	51502037	ETS1-dep enhancer	0.16479	0.20029	0.65991	445	5	-0.05178	0.018365	0.046352	0.566904	132	3	-0.05178
1294	22	chr17	72469823	72470964	ETS1-dep enhancer	0.16498	0.19691	0.65991	446	9	-0.063268	0.28948	0.56343	0.943876	848	3	-0.063268
655	23	chr14	91783603	91784726	ETS1-dep enhancer	0.16543	0.2023	0.662661	447	9	0.062219	0.19505	0.43772	0.892937	688	9	0.062219
854	11	chr20	30873427	30873927	ETS1-dep enhancer	0.16682	0.20029	0.65991	448	5	-0.025097	0.39176	0.59318	0.952455	974	2	-0.025097
268	22	chr4	100484361	100485484	ETS1-dep enhancer	0.16719	0.19945	0.65991	449	9	-0.022433	0.19136	0.4216	0.889024	676	6	-0.022433
697	10	chr6	33872796	33873296	ETS1-dep enhancer	0.16789	0.2019	0.662661	450	3	0.019335	0.31475	0.50872	0.91676	887	2	0.019335
274	32	chr7	35734312	35735887	ETS1-dep enhancer	0.17028	0.20039	0.65991	451	6	0.0020299	0.53106	0.80591	1	1100	7	0.0020299
1327	11	chr1	206260393	206260893	ETS1-dep enhancer	0.17064	0.20606	0.667556	452	5	0.011615	0.17721	0.36212	0.877021	644	5	0.011615
536	18	chr11	57192098	57193028	ETS1-dep enhancer	0.17128	0.21697	0.686302	453	6	0.051881	0.0029767	0.0093081	0.280002	49	8	0.051881
1173	19	chr14	91712285	91713229	ETS1-dep enhancer	0.17167	0.2119	0.678986	454	8	-0.050215	0.08437	0.1867	0.74652	392	4	-0.050215
964	22	chr1	31216404	31217525	ETS1-dep enhancer	0.17265	0.20515	0.666047	455	8	-0.049367	0.028622	0.078083	0.642984	177	7	-0.049367
1147	10	chr15	74692223	74692723	ETS1-dep enhancer	0.17284	0.20832	0.671898	456	3	-0.041778	0.97379	0.96907	1	1385	1	-0.041778
319	38	chr16	28995400	28997343	ETS1-dep enhancer	0.17345	0.20501	0.666047	457	8	0.076185	0.013515	0.038901	0.524201	110	19	0.076185
983	11	chr14	76617977	76618503	ETS1-dep enhancer	0.17392	0.2069	0.668785	458	4	-0.01584	0.85329	0.90943	1	1304	1	-0.01584
1237	10	chr15	70550870	70551370	ETS1-dep enhancer	0.17648	0.21062	0.677837	459	4	-0.0056688	0.21116	0.40183	0.882817	718	4	-0.0056688
247	28	chr12	12008014	12009428	ETS1-dep enhancer	0.17653	0.21244	0.679248	460	10	-0.046625	0.22534	0.48987	0.91676	742	8	-0.046625
1275	31	chr16	71917209	71918792	ETS1-dep enhancer	0.17843	0.21144	0.678986	461	12	-0.040507	0.043993	0.11733	0.70235	232	9	-0.040507
119	25	chr22	30701423	30702676	ETS1-dep enhancer	0.17902	0.21447	0.682112	462	10	0.013579	0.11767	0.27144	0.811918	499	8	0.013579
1046	11	chr2	74681862	74682399	ETS1-dep enhancer	0.17943	0.21468	0.682112	463	3	0.027611	0.064469	0.16242	0.711488	338	5	0.027611
1158	15	chr19	13209947	13210715	ETS1-dep enhancer	0.1806	0.22527	0.702001	464	6	-0.051499	0.64344	0.82199	1	1188	3	-0.051499
917	14	chr2	1521850	1522561	ETS1-dep enhancer	0.18063	0.21626	0.685525	465	5	-0.058545	0.28647	0.51498	0.91676	843	3	-0.058545
200	30	chrX	7027811	7029321	ETS1-dep enhancer	0.18148	0.22077	0.69236	466	10	0.013169	0.12964	0.29439	0.824308	526	9	0.013169
449	19	chr4	2470110	2471044	ETS1-dep enhancer	0.18235	0.228	0.705673	467	7	0.037603	0.11318	0.28852	0.823337	482	4	0.037603
975	15	chr15	74692823	74693597	ETS1-dep enhancer	0.18278	0.22598	0.702719	468	4	0.006642	0.78725	0.90979	1	1279	3	0.006642
1146	11	chr12	25742908	25743408	ETS1-dep enhancer	0.18285	0.21901	0.689775	469	3	-0.06512	0.91289	0.94705	1	1350	1	-0.06512
1201	13	chr17	71007015	71007673	ETS1-dep enhancer	0.18312	0.23098	0.708164	470	5	-0.064092	0.9364	0.96482	1	1362	1	-0.064092
754	11	chr2	204582808	204583308	ETS1-dep enhancer	0.18314	0.21901	0.689775	471	5	-0.10002	0.10254	0.23403	0.794828	447	3	-0.10002
349	20	chr9	116341160	116342153	ETS1-dep enhancer	0.18377	0.21956	0.690037	472	4	0.0014587	0.13552	0.32071	0.837773	547	7	0.0014587
475	36	chr11	63753074	63754851	ETS1-dep enhancer	0.18446	0.21472	0.682112	473	12	-0.015301	0.89199	0.97993	1	1337	8	-0.015301
646	16	chr2	106412490	106413268	ETS1-dep enhancer	0.18471	0.2408	0.714236	474	6	-0.021637	0.29402	0.54198	0.928131	856	5	-0.021637
1114	15	chr2	25508487	25509253	ETS1-dep enhancer	0.18522	0.2265	0.702853	475	6	-0.015621	0.72975	0.8838	1	1246	3	-0.015621
396	18	chr6	43109398	43110295	ETS1-dep enhancer	0.18527	0.2319	0.708164	476	6	0.027068	0.311	0.57166	0.943876	881	7	0.027068
1033	24	chr1	160983125	160984300	ETS1-dep enhancer	0.18643	0.23157	0.708164	477	8	0.051804	0.20663	0.4596	0.9027	708	10	0.051804
1251	15	chr19	13275020	13275746	ETS1-dep enhancer	0.18672	0.2298	0.708164	478	4	-0.0033016	0.16479	0.34925	0.866663	614	5	-0.0033016
1300	11	chr17	41322136	41322670	ETS1-dep enhancer	0.18708	0.2248	0.702001	479	5	-0.038674	0.27305	0.48335	0.91676	829	3	-0.038674
1052	22	chr15	79053421	79054502	ETS1-dep enhancer	0.18732	0.23257	0.708164	480	7	-0.048473	0.16252	0.38794	0.882817	610	7	-0.048473
1220	25	chr18	74766126	74767363	ETS1-dep enhancer	0.18747	0.23717	0.711982	481	9	0.006003	0.39545	0.68877	0.987595	977	8	0.006003
253	34	chr19	12901992	12903687	ETS1-dep enhancer	0.18873	0.22836	0.705673	482	8	-0.055007	0.46906	0.77339	1	1053	11	-0.055007
1184	12	chr9	134270551	134271113	ETS1-dep enhancer	0.18891	0.23495	0.708164	483	4	-0.062343	0.55044	0.74538	1	1115	3	-0.062343
280	21	chr2	73511075	73512122	ETS1-dep enhancer	0.18913	0.23328	0.708164	484	6	0.030469	0.088275	0.2041	0.767455	402	7	0.030469
42	67	chr2	97201957	97205282	ETS1-dep enhancer	0.18936	0.2041	0.665591	485	23	0.01188	0.058956	0.17245	0.729524	308	26	0.01188
333	18	chr10	47640594	47641511	ETS1-dep enhancer	0.18971	0.23541	0.708164	486	5	0.039882	0.092431	0.22605	0.794828	416	7	0.039882
1388	10	chr1	153571231	153571731	ETS1-dep enhancer	0.19133	0.22353	0.699533	487	3	-0.040122	0.54797	0.71651	1	1111	2	-0.040122
1133	16	chr9	79071086	79071876	ETS1-dep enhancer	0.1918	0.24668	0.720009	488	6	0.0096119	0.5939	0.79478	1	1144	5	0.0096119
1358	23	chr11	125953590	125954739	ETS1-dep enhancer	0.1934	0.23538	0.708164	489	6	-0.004123	0.45149	0.72493	1	1038	7	-0.004123
14	26	chr11	58346132	58347447	ETS1-dep enhancer	0.19382	0.23461	0.708164	490	9	-0.014077	0.12851	0.30327	0.832431	524	8	-0.014077
164	20	chr17	4842821	4843816	ETS1-dep enhancer	0.1947	0.24619	0.720009	491	7	-0.040911	0.35195	0.62238	0.960868	933	7	-0.040911
514	12	chr17	27279207	27279805	ETS1-dep enhancer	0.19498	0.24227	0.715845	492	4	-0.0027149	0.42252	0.62863	0.960868	1004	3	-0.0027149
1221	11	chr19	10304615	10305115	ETS1-dep enhancer	0.19548	0.23321	0.708164	493	4	-0.028942	0.89013	0.93456	1	1333	2	-0.028942
1363	18	chr1	212182777	212183661	ETS1-dep enhancer	0.19651	0.24073	0.714236	494	6	0.0009888	0.14722	0.34233	0.856701	579	7	0.0009888
961	10	chr8	66858289	66858789	ETS1-dep enhancer	0.19751	0.23536	0.708164	495	4	-0.088056	0.29098	0.48607	0.91676	851	2	-0.088056
858	16	chr17	80841192	80841993	ETS1-dep enhancer	0.198	0.25253	0.722091	496	3	-0.027007	0.2788	0.52426	0.919138	838	5	-0.027007
1137	14	chr2	191887088	191887773	ETS1-dep enhancer	0.19818	0.24031	0.714236	497	4	-0.057332	0.67823	0.84514	1	1211	2	-0.057332
914	17	chr5	138609190	138610018	ETS1-dep enhancer	0.19819	0.24512	0.719724	498	7	-0.037658	0.18767	0.39014	0.882817	668	4	-0.037658
620	38	chrX	149861158	149863056	ETS1-dep enhancer	0.19886	0.235	0.708164	499	12	0.037748	0.15363	0.35954	0.87419	592	15	0.037748
1042	23	chr10	50746668	50747848	ETS1-dep enhancer	0.19937	0.23993	0.714236	500	9	-0.05244	0.30051	0.58369	0.949178	870	5	-0.05244
229	31	chr2	106776218	106777794	ETS1-dep enhancer	0.19955	0.25002	0.722091	501	11	0.061401	0.0031849	0.010572	0.305561	50	15	0.061401
1407	11	chr10	11187358	11187858	ETS1-dep enhancer	0.20086	0.23969	0.714236	502	3	0.052088	0.085084	0.21064	0.781438	394	4	0.052088
801	15	chr1	154928189	154928947	ETS1-dep enhancer	0.20108	0.25061	0.722091	503	6	-0.0029735	0.18494	0.38781	0.882817	664	5	-0.0029735
1264	20	chr1	111214647	111215641	ETS1-dep enhancer	0.20208	0.25362	0.722091	504	6	-0.0049532	0.13717	0.32521	0.84357	551	6	-0.0049532
907	17	chr14	71353022	71353850	ETS1-dep enhancer	0.20248	0.24897	0.722091	505	4	0.042013	0.29427	0.54982	0.93261	857	4	0.042013
281	18	chr16	68113457	68114347	ETS1-dep enhancer	0.20302	0.24868	0.722091	506	6	-0.024123	0.33267	0.59131	0.952455	912	4	-0.024123
1393	14	chr6	87865628	87866337	ETS1-dep enhancer	0.20331	0.24463	0.719724	507	5	-0.037266	0.78066	0.89898	1	1273	2	-0.037266
146	32	chr12	96793231	96794852	ETS1-dep enhancer	0.20351	0.24234	0.715845	508	11	-0.023553	0.2924	0.57247	0.943876	854	10	-0.023553
173	16	chr8	125209907	125210684	ETS1-dep enhancer	0.20352	0.25484	0.722091	509	6	-0.00097535	0.29319	0.54138	0.928131	855	3	-0.00097535
255	21	chr3	140949860	140950916	ETS1-dep enhancer	0.20421	0.24632	0.720009	510	2	0.048836	0.18806	0.41427	0.885607	670	9	0.048836
419	29	chr1	63249239	63250686	ETS1-dep enhancer	0.20484	0.2448	0.719724	511	11	0.012892	0.79712	0.94102	1	1286	7	0.012892
757	17	chr1	3818648	3819525	ETS1-dep enhancer	0.20493	0.25389	0.722091	512	7	-0.012019	0.11233	0.27127	0.811918	478	6	-0.012019
619	30	chr17	73334159	73335646	ETS1-dep enhancer	0.20661	0.24082	0.714236	513	10	-0.027529	0.56044	0.81914	1	1119	9	-0.027529
688	11	chr11	58344937	58345437	ETS1-dep enhancer	0.2069	0.25126	0.722091	514	5	-0.020711	0.47483	0.67009	0.979876	1061	3	-0.020711
1180	15	chr6	35278967	35279702	ETS1-dep enhancer	0.20695	0.25263	0.722091	515	6	-0.0059495	0.03562	0.092222	0.666346	203	7	-0.0059495
817	26	chr12	96336178	96337512	ETS1-dep enhancer	0.20829	0.25043	0.722091	516	10	-0.035501	0.41139	0.70191	1	995	9	-0.035501
1155	20	chr7	50252331	50253347	ETS1-dep enhancer	0.20896	0.26051	0.727242	517	5	0.0025555	0.099419	0.23717	0.7953	441	8	0.0025555
635	11	chr4	109282028	109282528	ETS1-dep enhancer	0.20939	0.25444	0.722091	518	4	-0.042309	0.98573	0.98329	1	1397	0	-0.042309
163	37	chr2	70056019	70057879	ETS1-dep enhancer	0.20971	0.24802	0.722091	519	12	-0.039137	0.41157	0.72286	1	996	7	-0.039137
885	11	chr8	131076311	131076811	ETS1-dep enhancer	0.21056	0.25533	0.722091	520	3	-0.034987	0.40296	0.59759	0.955371	987	4	-0.034987
937	11	chr4	52887	53428	ETS1-dep enhancer	0.21067	0.25533	0.722091	521	5	-0.045008	0.1358	0.28165	0.823337	548	4	-0.045008
1214	11	chr2	201752458	201752958	ETS1-dep enhancer	0.21076	0.25533	0.722091	522	4	-0.090983	0.90222	0.94077	1	1344	2	-0.090983
629	18	chr17	3818764	3819653	ETS1-dep enhancer	0.21107	0.25786	0.725342	523	7	-0.017045	0.22157	0.45344	0.901992	737	5	-0.017045
669	19	chr19	42375389	42376320	ETS1-dep enhancer	0.2119	0.2701	0.73228	524	7	-0.052798	0.68262	0.86468	1	1216	3	-0.052798
527	15	chr16	89181641	89182380	ETS1-dep enhancer	0.212	0.25621	0.722091	525	6	-0.068498	0.46902	0.69557	0.993485	1052	5	-0.068498
363	20	chr17	25978430	25979441	ETS1-dep enhancer	0.21222	0.26257	0.727242	526	8	0.043202	0.34648	0.61977	0.960868	927	7	0.043202
1085	11	chr17	32692356	32692856	ETS1-dep enhancer	0.21226	0.25621	0.722091	527	3	-0.0032339	0.33642	0.54476	0.928295	917	2	-0.0032339
1127	15	chr20	62609692	62610426	ETS1-dep enhancer	0.21313	0.25912	0.726118	528	3	0.034528	0.066518	0.14703	0.70235	343	6	0.034528
1078	12	chr20	58630677	58631229	ETS1-dep enhancer	0.21407	0.25893	0.726118	529	3	0.082834	0.048807	0.11538	0.70235	246	7	0.082834
338	22	chr4	109093590	109094688	ETS1-dep enhancer	0.21467	0.2665	0.728795	530	8	0.027538	0.079955	0.1879	0.74652	373	7	0.027538
447	19	chr11	111249461	111250407	ETS1-dep enhancer	0.21488	0.2723	0.73228	531	3	0.035392	0.82625	0.93762	1	1296	4	0.035392
1169	21	chr19	15980746	15981746	ETS1-dep enhancer	0.21545	0.25962	0.72616	532	7	-0.0040948	0.67866	0.8654	1	1213	6	-0.0040948
860	25	chr5	56204778	56206039	ETS1-dep enhancer	0.21557	0.27439	0.73228	533	7	0.019205	0.36607	0.66379	0.979617	946	9	0.019205
244	22	chr18	46579393	46580534	ETS1-dep enhancer	0.21719	0.26878	0.73228	534	5	-0.0044065	0.59111	0.82549	1	1141	5	-0.0044065
304	21	chr16	81110070	81111122	ETS1-dep enhancer	0.21752	0.26522	0.728009	535	5	0.094842	0.00093965	0.0030458	0.154266	27	10	0.094842
911	14	chr1	181057387	181058069	ETS1-dep enhancer	0.21765	0.26936	0.73228	536	5	-0.0041498	0.43076	0.66442	0.979617	1016	4	-0.0041498
18	25	chr19	19778955	19780197	ETS1-dep enhancer	0.21767	0.27483	0.73228	537	6	0.027615	0.045137	0.1187	0.70235	237	10	0.027615
1315	15	chr22	39377896	39378653	ETS1-dep enhancer	0.21775	0.2621	0.727242	538	6	-0.016706	0.51689	0.73577	1	1089	5	-0.016706
999	21	chr17	47296156	47297235	ETS1-dep enhancer	0.21828	0.26522	0.728009	539	5	0.052078	0.019512	0.052719	0.577196	134	9	0.052078
1238	10	chr20	47914027	47914527	ETS1-dep enhancer	0.21896	0.26229	0.727242	540	4	0.10295	0.038816	0.084186	0.664103	215	6	0.10295
753	18	chr17	27276984	27277836	ETS1-dep enhancer	0.21923	0.26398	0.727302	541	5	0.016448	0.23659	0.47883	0.91676	761	5	0.016448
139	33	chr8	145002473	145004149	ETS1-dep enhancer	0.21958	0.26294	0.727242	542	8	0.042895	0.20239	0.45028	0.89717	702	13	0.042895
848	10	chr20	57724841	57725341	ETS1-dep enhancer	0.22012	0.26346	0.727242	543	3	-0.041094	0.73654	0.84372	1	1249	2	-0.041094
83	28	chr17	63177347	63178750	ETS1-dep enhancer	0.22087	0.27357	0.73228	544	10	-0.011151	0.058813	0.15844	0.710529	307	10	-0.011151
796	17	chr1	210755529	210756344	ETS1-dep enhancer	0.22236	0.28365	0.738508	545	7	0.016499	0.0076755	0.024038	0.449599	76	6	0.016499
919	11	chr10	6515280	6515780	ETS1-dep enhancer	0.2227	0.27381	0.73228	546	4	0.050417	0.83834	0.90238	1	1301	2	0.050417
1244	10	chr1	151129599	151130099	ETS1-dep enhancer	0.22309	0.26346	0.727242	547	4	0.017368	0.26162	0.46162	0.9027	809	4	0.017368
574	25	chr16	57722868	57724093	ETS1-dep enhancer	0.22541	0.27945	0.735983	548	8	0.0029988	0.61324	0.84878	1	1160	7	0.0029988
93	24	chr1	249119947	249121141	ETS1-dep enhancer	0.22544	0.27206	0.73228	549	7	0.0076048	0.44831	0.7198	1	1035	6	0.0076048
259	14	chr21	39848046	39848730	ETS1-dep enhancer	0.22561	0.2856	0.738508	550	5	-0.040731	0.011196	0.030964	0.482135	99	3	-0.040731
401	29	chr6	3603091	3604504	ETS1-dep enhancer	0.22563	0.27119	0.73228	551	9	0.036738	0.74084	0.91918	1	1251	7	0.036738
866	16	chr16	70730514	70731303	ETS1-dep enhancer	0.22571	0.28266	0.738508	552	6	-0.051388	0.7829	0.90939	1	1276	3	-0.051388
1427	14	chr9	130627193	130627905	ETS1-dep enhancer	0.22587	0.28624	0.738508	553	5	0.0057648	0.24484	0.4831	0.91676	777	6	0.0057648
307	25	chr1	153930235	153931449	ETS1-dep enhancer	0.22624	0.28058	0.737219	554	8	-0.024441	0.053613	0.14268	0.70235	280	7	-0.024441
943	11	chr10	31425898	31426398	ETS1-dep enhancer	0.22651	0.27872	0.735983	555	4	0.040898	0.11219	0.24336	0.795516	476	4	0.040898
388	37	chr7	157404863	157406710	ETS1-dep enhancer	0.22695	0.2664	0.728795	556	13	-0.021784	0.54436	0.83156	1	1109	7	-0.021784
300	24	chr17	73851251	73852460	ETS1-dep enhancer	0.22895	0.27622	0.73228	557	7	-0.001826	0.15353	0.35688	0.870925	591	8	-0.001826
971	18	chr22	37640089	37640942	ETS1-dep enhancer	0.23021	0.27872	0.735983	558	7	-0.020224	0.35662	0.61457	0.960211	936	6	-0.020224
232	29	chr8	9413101	9414501	ETS1-dep enhancer	0.23069	0.27616	0.73228	559	8	0.043293	0.039573	0.10405	0.70034	219	13	0.043293
1287	11	chr4	124271191	124271691	ETS1-dep enhancer	0.23078	0.28354	0.738508	560	3	0.065209	0.48198	0.68115	0.985448	1070	4	0.065209
1337	10	chr19	7414044	7414544	ETS1-dep enhancer	0.23091	0.27189	0.73228	561	3	-0.022579	0.5153	0.68762	0.986959	1087	3	-0.022579
235	16	chr1	28573271	28574084	ETS1-dep enhancer	0.23146	0.28546	0.738508	562	6	-0.02302	0.88591	0.95104	1	1331	3	-0.02302
25	37	chr1	26615079	26616998	ETS1-dep enhancer	0.23156	0.2718	0.73228	563	9	0.0062099	0.29557	0.59296	0.952455	860	12	0.0062099
901	13	chr4	2471193	2471846	ETS1-dep enhancer	0.23304	0.28587	0.738508	564	3	-0.036599	0.3983	0.63418	0.962172	980	4	-0.036599
1197	10	chr14	77390795	77391295	ETS1-dep enhancer	0.23305	0.27557	0.73228	565	4	-0.0073899	0.10462	0.22565	0.794828	453	3	-0.0073899
998	18	chr1	19803343	19804234	ETS1-dep enhancer	0.23521	0.28797	0.74078	566	4	0.02138	0.3258	0.58348	0.949178	904	5	0.02138
534	33	chr3	13455549	13457213	ETS1-dep enhancer	0.23531	0.27961	0.735983	567	12	0.019208	0.093341	0.23842	0.7953	420	10	0.019208
504	30	chr9	136338919	136340452	ETS1-dep enhancer	0.23566	0.28128	0.737736	568	6	0.019205	0.061746	0.16338	0.711488	324	12	0.019205
630	23	chr9	126084569	126085688	ETS1-dep enhancer	0.23688	0.29681	0.751725	569	6	0.015728	0.11162	0.26479	0.804729	474	8	0.015728
189	24	chr18	46549528	46550714	ETS1-dep enhancer	0.23713	0.28628	0.738508	570	9	0.0096251	0.15788	0.36282	0.877021	602	8	0.0096251
793	19	chr1	26868250	26869166	ETS1-dep enhancer	0.23952	0.29615	0.751725	571	6	-0.0052715	0.11345	0.28941	0.823337	484	6	-0.0052715
651	23	chr11	66871045	66872179	ETS1-dep enhancer	0.24012	0.30395	0.751889	572	8	-0.030857	0.37475	0.65801	0.979385	961	7	-0.030857
581	25	chr9	140117300	140118538	ETS1-dep enhancer	0.24015	0.29619	0.751725	573	8	-0.029742	0.18399	0.42564	0.889024	663	5	-0.029742
1385	11	chr4	109089003	109089503	ETS1-dep enhancer	0.24061	0.29278	0.747923	574	4	0.040652	0.096185	0.22714	0.794828	429	4	0.040652
878	20	chr2	74648507	74649522	ETS1-dep enhancer	0.2414	0.30743	0.752737	575	7	-0.0061151	0.40657	0.66792	0.979617	992	5	-0.0061151
1414	17	chr8	124491806	124492675	ETS1-dep enhancer	0.24143	0.30609	0.752737	576	5	0.015785	0.61512	0.81607	1	1161	5	0.015785
1373	10	chr17	76127318	76127818	ETS1-dep enhancer	0.24156	0.28659	0.738508	577	4	-0.030137	0.61821	0.77279	1	1163	1	-0.030137
554	49	chr6	12011173	12013595	ETS1-dep enhancer	0.24172	0.27564	0.73228	578	11	0.030949	0.0088392	0.028548	0.480941	82	16	0.030949
1212	10	chr1	3819795	3820295	ETS1-dep enhancer	0.24172	0.28659	0.738508	579	4	0.0020368	0.28449	0.4844	0.91676	840	3	0.0020368
1432	18	chr10	7015804	7016714	ETS1-dep enhancer	0.24241	0.30349	0.751889	580	4	-0.027852	0.35904	0.61588	0.960211	939	5	-0.027852
1138	18	chr17	76123203	76124082	ETS1-dep enhancer	0.24255	0.30349	0.751889	581	5	0.0087491	0.21825	0.44354	0.892937	733	6	0.0087491
70	55	chr4	15003153	15005926	ETS1-dep enhancer	0.24353	0.27309	0.73228	582	17	-0.0086383	0.10181	0.26536	0.804729	445	18	-0.0086383
559	23	chr14	77392570	77393700	ETS1-dep enhancer	0.2437	0.30453	0.751889	583	7	-0.046268	0.20003	0.44199	0.892937	698	8	-0.046268
225	24	chr13	111805539	111806720	ETS1-dep enhancer	0.24377	0.29139	0.74696	584	8	0.019587	0.14267	0.33774	0.853662	566	9	0.019587
57	26	chr10	11219741	11221028	ETS1-dep enhancer	0.24463	0.31076	0.755885	585	8	-0.029021	0.13399	0.30952	0.837773	541	8	-0.029021
136	18	chr16	68108287	68109146	ETS1-dep enhancer	0.2449	0.30349	0.751889	586	5	-0.0098543	0.24761	0.49675	0.91676	783	3	-0.0098543
602	35	chr1	206643165	206644945	ETS1-dep enhancer	0.2449	0.29636	0.751725	587	11	-0.019293	0.52532	0.80771	1	1098	9	-0.019293
1111	15	chr15	101708117	101708842	ETS1-dep enhancer	0.24541	0.30243	0.751889	588	5	-0.026275	0.35028	0.59071	0.952455	931	2	-0.026275
1088	10	chr8	27224105	27224605	ETS1-dep enhancer	0.24591	0.29136	0.74696	589	3	-0.0034887	0.71673	0.83722	1	1240	2	-0.0034887
627	15	chr2	233180231	233180988	ETS1-dep enhancer	0.24628	0.30243	0.751889	590	5	-0.020307	0.14633	0.31791	0.837773	577	2	-0.020307
1103	11	chr8	66867903	66868403	ETS1-dep enhancer	0.24679	0.30202	0.751889	591	3	-0.061484	0.36478	0.56095	0.943876	943	3	-0.061484
672	10	chr2	15282142	15282642	ETS1-dep enhancer	0.24743	0.29217	0.747661	592	4	-0.0045374	0.40484	0.60123	0.956989	990	2	-0.0045374
433	15	chr7	2774250	2774988	ETS1-dep enhancer	0.24745	0.30243	0.751889	593	6	-0.07791	0.64857	0.82794	1	1190	4	-0.07791
1156	10	chr2	43448127	43448627	ETS1-dep enhancer	0.24843	0.29436	0.750677	594	1	0.12292	0.014344	0.039001	0.524201	113	6	0.12292
1040	35	chr6	143177050	143178835	ETS1-dep enhancer	0.24855	0.29767	0.751889	595	12	-0.040236	0.2466	0.53199	0.926859	780	11	-0.040236
829	14	chr17	7142575	7143237	ETS1-dep enhancer	0.24872	0.31701	0.761965	596	2	0.021584	0.26794	0.50679	0.91676	825	4	0.021584
17	22	chr20	31260914	31261999	ETS1-dep enhancer	0.24932	0.30534	0.752633	597	6	-0.021101	0.12532	0.30984	0.837773	519	7	-0.021101
1322	18	chr11	113944242	113945128	ETS1-dep enhancer	0.24968	0.31011	0.75554	598	6	-0.0081041	0.71255	0.88202	1	1238	4	-0.0081041
1249	15	chr11	47380883	47381637	ETS1-dep enhancer	0.24975	0.30331	0.751889	599	4	0.058883	0.25269	0.48666	0.91676	792	6	0.058883
240	25	chr9	126066504	126067733	ETS1-dep enhancer	0.25	0.30346	0.751889	600	8	0.049264	0.071857	0.18656	0.74652	357	8	0.049264
425	17	chr14	102188136	102188975	ETS1-dep enhancer	0.25104	0.31389	0.759723	601	4	-0.024563	0.4817	0.72747	1	1069	5	-0.024563
656	19	chr10	45965569	45966528	ETS1-dep enhancer	0.25194	0.30671	0.752737	602	5	0.045076	0.11357	0.28941	0.823337	485	7	0.045076
591	19	chr10	69834428	69835353	ETS1-dep enhancer	0.25206	0.30733	0.752737	603	6	0.0099909	0.044426	0.11949	0.70235	234	7	0.0099909
904	10	chr18	68288889	68289389	ETS1-dep enhancer	0.25217	0.30428	0.751889	604	2	0.029136	0.21569	0.40458	0.882817	727	3	0.029136
988	16	chr2	32234399	32235185	ETS1-dep enhancer	0.25456	0.30904	0.754172	605	6	-0.046555	0.32695	0.57425	0.945746	907	4	-0.046555
570	31	chr17	6543413	6544978	ETS1-dep enhancer	0.25485	0.29987	0.751889	606	11	-0.064047	0.32273	0.61781	0.960211	902	9	-0.064047
1023	16	chr10	81863886	81864662	ETS1-dep enhancer	0.25496	0.30904	0.754172	607	5	0.035482	0.14834	0.32922	0.848387	584	7	0.035482
518	31	chr9	33446917	33448489	ETS1-dep enhancer	0.25541	0.30184	0.751889	608	9	-0.0026841	0.16586	0.404	0.882817	619	8	-0.0026841
1223	19	chr10	105531725	105532657	ETS1-dep enhancer	0.25557	0.31225	0.757102	609	7	-0.036814	0.78073	0.91877	1	1275	3	-0.036814
735	29	chr1	27958764	27960198	ETS1-dep enhancer	0.25759	0.31783	0.761965	610	8	0.021847	0.024482	0.077668	0.642984	159	10	0.021847
1225	11	chr11	116722799	116723299	ETS1-dep enhancer	0.25766	0.31229	0.757102	611	4	0.035023	0.084368	0.20956	0.781438	391	5	0.035023
957	15	chr11	44586657	44587390	ETS1-dep enhancer	0.25864	0.31473	0.760512	612	3	-0.03698	0.7104	0.86893	1	1235	1	-0.03698
1074	23	chr1	150121373	150122522	ETS1-dep enhancer	0.25885	0.3205	0.761965	613	8	0.020676	0.021719	0.061743	0.606726	146	10	0.020676
1068	22	chr7	73631405	73632477	ETS1-dep enhancer	0.25951	0.31638	0.761965	614	4	0.052529	0.043759	0.11628	0.70235	231	9	0.052529
1429	15	chr12	122078799	122079552	ETS1-dep enhancer	0.26036	0.31834	0.761965	615	5	-0.0052778	0.32083	0.55863	0.942186	895	6	-0.0052778
843	13	chr19	13278180	13278843	ETS1-dep enhancer	0.26077	0.31735	0.761965	616	4	0.025519	0.13657	0.29521	0.824308	549	4	0.025519
1181	21	chrX	128889741	128890750	ETS1-dep enhancer	0.26245	0.32044	0.761965	617	6	0.043749	0.077519	0.17872	0.737253	371	10	0.043749
1402	19	chr2	54814664	54815611	ETS1-dep enhancer	0.26267	0.31863	0.761965	618	5	0.036831	0.10528	0.26718	0.80538	455	8	0.036831
309	26	chr19	1103674	1104992	ETS1-dep enhancer	0.26343	0.32571	0.765509	619	8	0.040741	0.17465	0.3987	0.882817	636	10	0.040741
387	18	chr3	50273154	50274042	ETS1-dep enhancer	0.26371	0.32783	0.765509	620	4	0.0022206	0.054936	0.13662	0.70235	287	5	0.0022206
1347	13	chr4	84033257	84033911	ETS1-dep enhancer	0.26375	0.31981	0.761965	621	5	0.053012	0.47825	0.68099	0.985448	1062	4	0.053012
372	17	chr8	23103811	23104657	ETS1-dep enhancer	0.2642	0.32881	0.765509	622	5	-0.0019566	0.39999	0.65572	0.97827	982	5	-0.0019566
641	20	chr12	50056681	50057662	ETS1-dep enhancer	0.2644	0.32829	0.765509	623	6	0.0016814	0.45469	0.71658	1	1040	7	0.0016814
892	22	chr12	47754446	47755558	ETS1-dep enhancer	0.26704	0.32817	0.765509	624	5	0.017392	0.061634	0.16291	0.711488	322	8	0.017392
1412	11	chr20	46605615	46606115	ETS1-dep enhancer	0.26705	0.32832	0.765509	625	4	0.03714	0.012586	0.032405	0.484333	106	4	0.03714
279	25	chr17	3819656	3820880	ETS1-dep enhancer	0.26763	0.32139	0.762854	626	8	-0.030699	0.02507	0.069426	0.624875	162	8	-0.030699
1413	17	chr11	1910081	1910888	ETS1-dep enhancer	0.26812	0.33431	0.76943	627	6	-0.056457	0.61914	0.81999	1	1166	4	-0.056457
1232	15	chr4	114820411	114821167	ETS1-dep enhancer	0.26878	0.32788	0.765509	628	5	-0.049035	0.49663	0.72071	1	1079	3	-0.049035
98	28	chr10	43915476	43916892	ETS1-dep enhancer	0.26883	0.32804	0.765509	629	8	0.054288	0.16512	0.38554	0.882817	616	11	0.054288
638	14	chr13	67804218	67804905	ETS1-dep enhancer	0.26888	0.33031	0.765509	630	3	0.039653	0.13274	0.29124	0.823337	536	6	0.039653
523	18	chr16	89424539	89425451	ETS1-dep enhancer	0.26896	0.33327	0.768755	631	6	-0.068305	0.7859	0.91773	1	1278	4	-0.068305
1087	11	chr17	80550729	80551229	ETS1-dep enhancer	0.26929	0.3308	0.765509	632	2	-0.040467	0.61102	0.77809	1	1159	3	-0.040467
54	28	chr1	113161223	113162609	ETS1-dep enhancer	0.26979	0.32804	0.765509	633	9	0.055466	0.0546	0.14857	0.70235	283	10	0.055466
1262	11	chr16	3627155	3627690	ETS1-dep enhancer	0.27038	0.3308	0.765509	634	4	-0.010574	0.37182	0.56673	0.943876	954	4	-0.010574
1380	10	chr11	10480584	10481084	ETS1-dep enhancer	0.27073	0.3233	0.765509	635	4	-0.034182	0.31093	0.50768	0.91676	880	3	-0.034182
381	36	chr19	54875161	54876971	ETS1-dep enhancer	0.2712	0.32487	0.765509	636	12	-0.0078241	0.41348	0.72101	1	997	11	-0.0078241
154	22	chr16	49496890	49497954	ETS1-dep enhancer	0.27189	0.33937	0.776757	637	3	0.056299	0.44987	0.71505	1	1037	7	0.056299
1107	22	chr19	44281312	44282378	ETS1-dep enhancer	0.27359	0.34231	0.779852	638	7	-0.03215	0.21388	0.44487	0.892937	724	6	-0.03215
340	32	chr10	63511303	63512912	ETS1-dep enhancer	0.27372	0.32017	0.761965	639	8	0.048705	0.098295	0.2439	0.795516	436	14	0.048705
962	29	chr22	38070907	38072355	ETS1-dep enhancer	0.27414	0.33122	0.765509	640	10	-0.026701	0.062879	0.16877	0.725654	330	10	-0.026701
951	17	chr11	77913683	77914554	ETS1-dep enhancer	0.27427	0.34098	0.779228	641	6	-0.052837	0.17877	0.38293	0.882817	650	4	-0.052837
586	23	chr19	39825831	39826985	ETS1-dep enhancer	0.27446	0.33922	0.776757	642	5	0.040077	0.35607	0.63579	0.962172	935	8	0.040077
77	29	chr11	67175626	67177081	ETS1-dep enhancer	0.2758	0.3346	0.76943	643	7	-0.022957	0.58645	0.84475	1	1138	6	-0.022957
1313	18	chr16	67278202	67279104	ETS1-dep enhancer	0.27638	0.34858	0.782778	644	7	-0.070988	0.314	0.57542	0.945947	886	3	-0.070988
1311	10	chr9	129232584	129233084	ETS1-dep enhancer	0.27723	0.34172	0.77972	645	2	0.050329	0.10839	0.2299	0.794828	466	4	0.050329
1056	10	chr19	59010604	59011104	ETS1-dep enhancer	0.27914	0.34297	0.779907	646	4	-0.032679	0.61835	0.77279	1	1164	1	-0.032679
1170	18	chr6	90984045	90984906	ETS1-dep enhancer	0.27962	0.34944	0.782778	647	5	0.020645	0.1453	0.33987	0.853662	572	4	0.020645
1002	20	chr11	119189166	119190194	ETS1-dep enhancer	0.28056	0.34676	0.781531	648	6	0.0054192	0.14822	0.3594	0.87419	582	6	0.0054192
632	10	chr3	194023213	194023713	ETS1-dep enhancer	0.2815	0.34392	0.779907	649	3	0.0053628	0.76223	0.85265	1	1260	2	0.0053628
639	32	chr1	31229327	31230933	ETS1-dep enhancer	0.28273	0.33134	0.765509	650	11	-0.012227	0.054771	0.14296	0.70235	284	9	-0.012227
1284	10	chr17	63170023	63170523	ETS1-dep enhancer	0.2828	0.34392	0.779907	651	3	0.05871	0.15775	0.33174	0.849458	601	4	0.05871
227	26	chr14	91882217	91883486	ETS1-dep enhancer	0.28335	0.34748	0.781965	652	8	-0.01848	0.63465	0.8656	1	1177	5	-0.01848
389	15	chr17	56595001	56595735	ETS1-dep enhancer	0.28469	0.36188	0.796126	653	6	-0.061268	0.81393	0.91804	1	1292	2	-0.061268
320	40	chr1	118147977	118149922	ETS1-dep enhancer	0.28564	0.33107	0.765509	654	12	0.022978	0.60496	0.86714	1	1156	12	0.022978
712	33	chr6	36513901	36515543	ETS1-dep enhancer	0.28589	0.34553	0.781153	655	5	0.023729	0.15216	0.3535	0.869875	588	10	0.023729
1392	15	chr11	65152880	65153623	ETS1-dep enhancer	0.28651	0.36477	0.796355	656	3	0.026105	0.6018	0.79235	1	1152	4	0.026105
231	29	chr10	51499464	51500950	ETS1-dep enhancer	0.28674	0.34632	0.781531	657	10	0.0095615	0.039603	0.10405	0.70034	220	11	0.0095615
949	22	chr21	43581617	43582734	ETS1-dep enhancer	0.28691	0.35981	0.792818	658	3	0.030332	0.29483	0.56812	0.943876	858	7	0.030332
513	18	chr3	196238463	196239341	ETS1-dep enhancer	0.28789	0.36576	0.796355	659	7	0.024326	0.096259	0.24111	0.7953	430	7	0.024326
455	25	chr17	3673728	3674976	ETS1-dep enhancer	0.28843	0.34544	0.781153	660	4	0.07093	0.031103	0.087103	0.665234	182	11	0.07093
511	10	chr17	43303376	43303876	ETS1-dep enhancer	0.28939	0.35247	0.787175	661	3	0.0039549	0.99016	0.98809	1	1404	0	0.0039549
543	28	chr2	109064644	109066091	ETS1-dep enhancer	0.28978	0.35056	0.784095	662	9	-0.023501	0.34047	0.63377	0.962172	921	9	-0.023501
1017	43	chr18	25756504	25758649	ETS1-dep enhancer	0.29158	0.33785	0.775692	663	10	0.028933	0.03135	0.094801	0.668909	186	13	0.028933
731	30	chr22	43659275	43660809	ETS1-dep enhancer	0.29161	0.36338	0.796355	664	8	0.0047928	0.69514	0.89907	1	1225	8	0.0047928
774	15	chr17	7137395	7138145	ETS1-dep enhancer	0.29232	0.37465	0.801492	665	3	0.075656	0.067426	0.15076	0.705262	347	7	0.075656
991	17	chr14	98602285	98603165	ETS1-dep enhancer	0.29328	0.35844	0.792818	666	5	-0.041579	0.37907	0.62782	0.960868	967	4	-0.041579
1027	15	chr1	31233511	31234236	ETS1-dep enhancer	0.29366	0.37619	0.803633	667	4	0.0010692	0.14964	0.32113	0.837773	585	4	0.0010692
1297	12	chr3	13387948	13388538	ETS1-dep enhancer	0.29495	0.36414	0.796355	668	3	0.0034147	0.20791	0.41124	0.883186	713	5	0.0034147
287	30	chr13	108869662	108871179	ETS1-dep enhancer	0.29523	0.36568	0.796355	669	9	0.04309	0.2076	0.46711	0.905939	711	10	0.04309
427	19	chr10	81947187	81948127	ETS1-dep enhancer	0.29532	0.36259	0.796355	670	4	0.040886	0.16792	0.37442	0.882817	624	8	0.040886
612	24	chr16	48643177	48644374	ETS1-dep enhancer	0.29628	0.36741	0.797596	671	8	-0.036474	0.27162	0.52709	0.920528	828	5	-0.036474
1422	10	chr17	72738270	72738770	ETS1-dep enhancer	0.29656	0.35824	0.792818	672	3	-0.012199	0.15487	0.31942	0.837773	594	3	-0.012199
745	10	chr10	126336301	126336801	ETS1-dep enhancer	0.29673	0.35824	0.792818	673	4	-0.062769	0.10759	0.22928	0.794828	464	3	-0.062769
1178	11	chr9	100700415	100700915	ETS1-dep enhancer	0.29691	0.34936	0.782778	674	4	0.011764	0.76846	0.87445	1	1265	2	0.011764
417	29	chr19	13273374	13274835	ETS1-dep enhancer	0.29721	0.35527	0.791041	675	10	-0.032316	0.425	0.72469	1	1012	10	-0.032316
148	25	chr1	208046021	208047262	ETS1-dep enhancer	0.29858	0.35494	0.791041	676	8	0.019431	0.043179	0.11293	0.70235	229	8	0.019431
990	17	chr22	38023071	38023946	ETS1-dep enhancer	0.29896	0.36522	0.796355	677	5	-0.036918	0.43261	0.68764	0.986959	1019	4	-0.036918
440	25	chr1	202131079	202132380	ETS1-dep enhancer	0.29945	0.35901	0.792818	678	9	-0.017105	0.6575	0.86754	1	1197	5	-0.017105
491	23	chr17	76661611	76662718	ETS1-dep enhancer	0.2998	0.36986	0.800559	679	6	0.016936	0.97474	0.99261	1	1387	3	0.016936
881	16	chr2	25517949	25518731	ETS1-dep enhancer	0.30016	0.35983	0.792818	680	4	-0.003918	0.34164	0.59146	0.952455	922	3	-0.003918
169	24	chr3	155052559	155053778	ETS1-dep enhancer	0.30087	0.37393	0.801122	681	7	-0.011967	0.25484	0.50468	0.91676	795	8	-0.011967
328	28	chr16	75132999	75134403	ETS1-dep enhancer	0.30175	0.36695	0.797596	682	9	-0.0088856	0.10994	0.26156	0.803924	469	9	-0.0088856
1009	20	chr16	68103341	68104309	ETS1-dep enhancer	0.30252	0.37061	0.800831	683	6	0.031678	0.0091573	0.028713	0.480941	84	8	0.031678
441	11	chr6	3623591	3624091	ETS1-dep enhancer	0.30278	0.35902	0.792818	684	2	0.032077	0.1136	0.24394	0.795516	486	5	0.032077
337	24	chr8	134228800	134229990	ETS1-dep enhancer	0.3028	0.37393	0.801122	685	5	0.011163	0.18852	0.4311	0.892937	671	7	0.011163
408	16	chr12	47600689	47601466	ETS1-dep enhancer	0.30371	0.37108	0.800831	686	6	-0.073172	0.74682	0.8926	1	1255	4	-0.073172
1336	17	chr22	29206644	29207485	ETS1-dep enhancer	0.30598	0.37233	0.801122	687	3	0.035316	0.25085	0.49101	0.91676	786	7	0.035316
624	15	chr10	121261544	121262281	ETS1-dep enhancer	0.30651	0.3799	0.806146	688	4	0.038627	0.035586	0.092222	0.666346	201	6	0.038627
1283	19	chr1	155990127	155991042	ETS1-dep enhancer	0.30716	0.3821	0.80689	689	5	0.024814	0.19689	0.41158	0.883186	693	7	0.024814
1415	11	chr10	43950103	43950665	ETS1-dep enhancer	0.30752	0.36837	0.798504	690	3	0.023565	0.060863	0.1512	0.705262	317	4	0.023565
1286	11	chr1	158978503	158979003	ETS1-dep enhancer	0.30861	0.37198	0.801122	691	2	0.081924	0.14291	0.30063	0.831458	567	5	0.081924
223	23	chr14	52313181	52314312	ETS1-dep enhancer	0.30974	0.3818	0.80689	692	7	-0.022017	0.6784	0.87747	1	1212	5	-0.022017
1157	15	chr14	107282304	107283050	ETS1-dep enhancer	0.31159	0.38371	0.80798	693	5	0.063534	0.28768	0.53019	0.924847	844	6	0.063534
299	31	chr18	29213146	29214692	ETS1-dep enhancer	0.3116	0.37723	0.804577	694	10	0.00026275	0.23117	0.49823	0.91676	752	11	0.00026275
437	17	chr20	31268877	31269687	ETS1-dep enhancer	0.31169	0.3801	0.806146	695	4	0.061858	0.20934	0.42531	0.889024	716	7	0.061858
498	25	chr8	8203203	8204441	ETS1-dep enhancer	0.3123	0.3738	0.801122	696	9	0.035111	0.10851	0.24561	0.798887	467	7	0.035111
748	10	chr14	74220723	74221223	ETS1-dep enhancer	0.31241	0.38881	0.811767	697	2	-0.0072384	0.61899	0.77279	1	1165	3	-0.0072384
238	29	chr17	40471708	40473172	ETS1-dep enhancer	0.31505	0.37988	0.806146	698	7	0.0056336	0.25184	0.52409	0.919138	790	10	0.0056336
1210	10	chr3	52287197	52287697	ETS1-dep enhancer	0.3158	0.39254	0.814052	699	4	-0.020527	0.7797	0.85848	1	1272	2	-0.020527
934	10	chrX	65234955	65235455	ETS1-dep enhancer	0.31589	0.39254	0.814052	700	4	-0.0054188	0.62165	0.77407	1	1168	3	-0.0054188
402	28	chr10	48460500	48461893	ETS1-dep enhancer	0.31679	0.38824	0.811733	701	5	0.042271	0.21121	0.47417	0.91676	719	11	0.042271
916	20	chr8	22437277	22438236	ETS1-dep enhancer	0.31737	0.38319	0.80798	702	7	-0.020183	0.85888	0.95338	1	1308	3	-0.020183
1394	13	chr14	78668247	78668865	ETS1-dep enhancer	0.31912	0.38501	0.80957	703	3	0.024982	0.32476	0.5524	0.935913	903	4	0.024982
1099	10	chr9	131831051	131831551	ETS1-dep enhancer	0.31923	0.39691	0.815963	704	2	0.046987	0.3205	0.51268	0.91676	893	4	0.046987
1195	10	chr2	113932699	113933199	ETS1-dep enhancer	0.31981	0.39691	0.815963	705	4	-0.078952	0.47007	0.65688	0.979014	1055	3	-0.078952
1425	11	chr6	130005052	130005552	ETS1-dep enhancer	0.31992	0.39322	0.814052	706	4	-0.0036881	0.58346	0.75004	1	1137	1	-0.0036881
134	19	chr10	43912967	43913917	ETS1-dep enhancer	0.32038	0.39292	0.814052	707	5	-0.019784	0.48479	0.7396	1	1073	4	-0.019784
1001	15	chr17	80255705	80256444	ETS1-dep enhancer	0.32077	0.39122	0.814052	708	5	0.0032695	0.76494	0.89979	1	1263	3	0.0032695
97	33	chr4	48832383	48834008	ETS1-dep enhancer	0.32107	0.37773	0.804577	709	11	-0.035281	0.96887	0.99534	1	1384	4	-0.035281
96	33	chr2	191884827	191886501	ETS1-dep enhancer	0.32417	0.38136	0.80689	710	11	0.032419	0.048843	0.12802	0.70235	247	12	0.032419
884	17	chr20	30262640	30263475	ETS1-dep enhancer	0.32467	0.3912	0.814052	711	5	-0.048193	0.035619	0.093233	0.667114	202	4	-0.048193
153	26	chr10	27149056	27150316	ETS1-dep enhancer	0.32469	0.38638	0.811282	712	4	0.044899	0.12154	0.28165	0.823337	510	11	0.044899
1004	14	chr7	99815268	99815988	ETS1-dep enhancer	0.32696	0.39807	0.817198	713	4	0.1045	0.024994	0.068758	0.624875	161	8	0.1045
616	37	chr3	197462742	197464617	ETS1-dep enhancer	0.32716	0.3881	0.811733	714	12	0.076972	0.00086248	0.002866	0.154266	25	19	0.076972
496	10	chr8	82598325	82598839	ETS1-dep enhancer	0.32744	0.40765	0.828785	715	2	-0.0097216	0.089507	0.19988	0.765448	408	4	-0.0097216
15	39	chr19	59069455	59071429	ETS1-dep enhancer	0.32796	0.38824	0.811733	716	12	-0.001027	0.51821	0.81778	1	1091	10	-0.001027
257	16	chr15	75079747	75080568	ETS1-dep enhancer	0.32829	0.39991	0.819848	717	4	-0.016215	0.33331	0.58114	0.947861	913	4	-0.016215
516	17	chr1	152020386	152021241	ETS1-dep enhancer	0.33162	0.39678	0.815963	718	4	0.0024131	0.22594	0.46082	0.9027	744	6	0.0024131
531	26	chr18	20839482	20840754	ETS1-dep enhancer	0.33171	0.39596	0.815963	719	9	0.062703	0.01991	0.060433	0.606726	135	13	0.062703
327	11	chr1	160509887	160510387	ETS1-dep enhancer	0.33442	0.41249	0.834896	720	4	-0.031017	0.83452	0.90126	1	1298	2	-0.031017
1276	15	chr9	136344026	136344788	ETS1-dep enhancer	0.3348	0.40576	0.826945	721	5	-0.026771	0.19617	0.4038	0.882817	690	4	-0.026771
191	47	chr6	150310675	150313020	ETS1-dep enhancer	0.33553	0.39414	0.814813	722	16	-0.046053	0.35984	0.67642	0.984467	941	14	-0.046053
1375	11	chr14	52731923	52732423	ETS1-dep enhancer	0.3358	0.41518	0.834896	723	3	0.016159	0.12451	0.26397	0.803924	517	4	0.016159
1118	11	chr14	56661889	56662389	ETS1-dep enhancer	0.33585	0.41518	0.834896	724	4	-0.03678	0.96297	0.9639	1	1377	1	-0.03678
103	27	chr3	194023971	194025322	ETS1-dep enhancer	0.3383	0.40366	0.826378	725	8	0.030579	0.089328	0.22225	0.794828	406	10	0.030579
484	29	chr13	30625629	30627080	ETS1-dep enhancer	0.33837	0.413	0.834896	726	8	0.02152	0.24073	0.51204	0.91676	769	11	0.02152
944	23	chr1	32314138	32315312	ETS1-dep enhancer	0.33884	0.41396	0.834896	727	7	-0.024468	0.064909	0.17156	0.72877	339	8	-0.024468
165	19	chr2	98334952	98335931	ETS1-dep enhancer	0.33885	0.41816	0.839638	728	4	-0.0065537	0.14746	0.35322	0.869875	580	7	-0.0065537
967	16	chr2	8685018	8685809	ETS1-dep enhancer	0.33894	0.42296	0.840216	729	5	0.0012458	0.51663	0.73742	1	1088	5	0.0012458
1012	26	chr2	75075849	75077155	ETS1-dep enhancer	0.33972	0.40457	0.826928	730	8	0.014325	0.13375	0.30952	0.837773	540	10	0.014325
1387	10	chr22	36728120	36728620	ETS1-dep enhancer	0.34033	0.42175	0.840216	731	3	0.011051	0.62655	0.78208	1	1171	2	0.011051
794	36	chr11	3828990	3830782	ETS1-dep enhancer	0.34064	0.40618	0.826945	732	12	0.022375	0.087124	0.2187	0.789419	399	14	0.022375
707	20	chr6	118980782	118981763	ETS1-dep enhancer	0.34078	0.41373	0.834896	733	5	-0.03029	0.36999	0.63766	0.96233	953	7	-0.03029
1323	23	chr8	41997426	41998593	ETS1-dep enhancer	0.3408	0.41484	0.834896	734	7	0.047739	0.34602	0.62977	0.960868	924	6	0.047739
487	17	chr5	36151541	36152399	ETS1-dep enhancer	0.34163	0.40505	0.826928	735	2	-0.0015793	0.66748	0.8521	1	1202	3	-0.0015793
856	11	chr4	170541382	170541921	ETS1-dep enhancer	0.34166	0.41868	0.839638	736	4	-0.011279	0.23697	0.44164	0.892937	762	2	-0.011279
1307	10	chr17	79420668	79421168	ETS1-dep enhancer	0.34353	0.42519	0.841336	737	3	0.019498	0.92876	0.9435	1	1359	1	0.019498
486	24	chr1	53661817	53663023	ETS1-dep enhancer	0.34396	0.42269	0.840216	738	6	0.022905	0.15203	0.35688	0.870925	587	8	0.022905
1125	10	chr16	67582395	67582895	ETS1-dep enhancer	0.344	0.42686	0.842736	739	4	-0.025717	0.051442	0.12552	0.70235	266	3	-0.025717
668	20	chr5	80929226	80930202	ETS1-dep enhancer	0.34507	0.4225	0.840216	740	5	0.0068125	0.2956	0.56858	0.943876	861	7	0.0068125
1006	28	chr10	73472209	73473595	ETS1-dep enhancer	0.34528	0.42261	0.840216	741	9	0.0043641	0.017166	0.05439	0.58519	127	11	0.0043641
323	28	chr12	109535113	109536505	ETS1-dep enhancer	0.34603	0.42261	0.840216	742	9	0.027991	0.17331	0.39199	0.882817	634	11	0.027991
923	17	chr1	206808562	206809380	ETS1-dep enhancer	0.34619	0.41012	0.832668	743	6	-0.0002956	0.11868	0.28438	0.823337	501	3	-0.0002956
1037	19	chr14	105531614	105532576	ETS1-dep enhancer	0.34736	0.43187	0.847918	744	5	0.048212	0.073287	0.16983	0.725654	360	6	0.048212
576	28	chr12	10874999	10876436	ETS1-dep enhancer	0.34797	0.42261	0.840216	745	9	0.0018579	0.37398	0.66176	0.979617	959	10	0.0018579
958	24	chr1	226297429	226298589	ETS1-dep enhancer	0.3481	0.42523	0.841336	746	7	0.0037928	0.44117	0.7141	1	1027	8	0.0037928
1230	11	chr10	6515799	6516299	ETS1-dep enhancer	0.34825	0.42709	0.842736	747	3	-0.0021112	0.47182	0.66724	0.979617	1056	4	-0.0021112
1416	11	chr17	32691691	32692191	ETS1-dep enhancer	0.34891	0.4292	0.845773	748	3	0.078142	0.0598	0.14847	0.70235	314	4	0.078142
595	16	chr22	30700331	30701106	ETS1-dep enhancer	0.34915	0.43573	0.848443	749	6	-0.028854	0.56604	0.77928	1	1125	4	-0.028854
968	20	chr17	3817086	3818040	ETS1-dep enhancer	0.35104	0.43247	0.847918	750	7	0.026625	0.19278	0.40795	0.882817	681	7	0.026625
1250	11	chr2	234176467	234176967	ETS1-dep enhancer	0.35112	0.43252	0.847918	751	4	-0.040774	0.25091	0.46098	0.9027	787	2	-0.040774
1109	16	chr1	36626365	36627135	ETS1-dep enhancer	0.35131	0.43773	0.851201	752	3	-0.015072	0.37232	0.62142	0.960868	955	4	-0.015072
243	25	chr12	28342728	28343968	ETS1-dep enhancer	0.35159	0.43259	0.847918	753	7	0.062821	0.093242	0.22235	0.794828	419	10	0.062821
1083	16	chr2	167991915	167992694	ETS1-dep enhancer	0.35195	0.43854	0.851659	754	5	0.14914	0.017124	0.04927	0.576381	125	9	0.14914
297	17	chr17	27278258	27279095	ETS1-dep enhancer	0.35233	0.42388	0.840918	755	6	0.013836	0.2457	0.4855	0.91676	779	6	0.013836
1355	11	chr12	55378341	55378841	ETS1-dep enhancer	0.35653	0.43471	0.848443	756	3	0.025202	0.2078	0.40338	0.882817	712	3	0.025202
492	11	chr2	197040730	197041230	ETS1-dep enhancer	0.35676	0.43471	0.848443	757	2	0.1031	0.040451	0.090545	0.666346	221	6	0.1031
1059	10	chr1	200123253	200123753	ETS1-dep enhancer	0.35709	0.45522	0.863567	758	3	0.019074	0.40331	0.60047	0.956989	988	3	0.019074
39	25	chr16	67580835	67582096	ETS1-dep enhancer	0.35717	0.44575	0.861131	759	5	0.036669	0.059189	0.1562	0.710529	310	8	0.036669
1372	10	chr6	119131512	119132012	ETS1-dep enhancer	0.35719	0.45522	0.863567	760	3	-0.040481	0.67169	0.81438	1	1206	1	-0.040481
1076	10	chr16	88717242	88717752	ETS1-dep enhancer	0.3579	0.45522	0.863567	761	3	-0.0019858	0.06056	0.15394	0.70927	316	3	-0.0019858
1024	15	chr5	169760056	169760809	ETS1-dep enhancer	0.35967	0.4413	0.854445	762	4	0.012055	0.091159	0.22866	0.794828	415	7	0.012055
903	11	chr8	66860668	66861168	ETS1-dep enhancer	0.35986	0.43573	0.848443	763	3	-0.011827	0.6496	0.79971	1	1192	3	-0.011827
938	11	chr5	80926832	80927332	ETS1-dep enhancer	0.36007	0.43573	0.848443	764	3	-0.010718	0.96182	0.96358	1	1376	1	-0.010718
1256	10	chr6	43111154	43111654	ETS1-dep enhancer	0.36073	0.45799	0.865054	765	2	-0.0010705	0.08747	0.19655	0.758423	400	4	-0.0010705
969	18	chr22	23561915	23562799	ETS1-dep enhancer	0.36288	0.44171	0.854445	766	5	0.04548	0.11544	0.28608	0.823337	492	8	0.04548
650	13	chr9	134269706	134270379	ETS1-dep enhancer	0.36494	0.45848	0.865054	767	4	-0.023996	0.34616	0.58068	0.947861	925	4	-0.023996
1433	11	chr13	33357172	33357672	ETS1-dep enhancer	0.36843	0.45357	0.863567	768	4	-0.028548	0.075007	0.17473	0.729524	365	4	-0.028548
270	24	chr11	12245352	12246547	ETS1-dep enhancer	0.37134	0.44844	0.862799	769	2	0.022864	0.3044	0.57984	0.947861	874	6	0.022864
284	31	chr15	64385193	64386736	ETS1-dep enhancer	0.37171	0.44162	0.854445	770	9	-0.023611	0.35416	0.65956	0.979617	934	7	-0.023611
812	19	chr13	40962770	40963712	ETS1-dep enhancer	0.37172	0.454	0.863567	771	6	0.030004	0.15966	0.36295	0.877021	606	7	0.030004
718	15	chr2	85632481	85633215	ETS1-dep enhancer	0.37172	0.44915	0.862799	772	2	0.018552	0.43803	0.67657	0.984467	1026	5	0.018552
728	18	chr6	135565495	135566405	ETS1-dep enhancer	0.37199	0.44742	0.862799	773	6	-0.025589	0.17757	0.37518	0.882817	647	4	-0.025589
1334	11	chr3	18025299	18025799	ETS1-dep enhancer	0.37434	0.46523	0.873565	774	4	-0.050464	0.89677	0.93835	1	1340	2	-0.050464
156	19	chr14	81712795	81713746	ETS1-dep enhancer	0.37444	0.45894	0.865054	775	5	0.04924	0.40128	0.66242	0.979617	984	7	0.04924
1378	11	chr8	66866633	66867133	ETS1-dep enhancer	0.37593	0.46747	0.87401	776	2	0.020775	0.59845	0.7632	1	1148	3	0.020775
421	35	chr9	34125717	34127440	ETS1-dep enhancer	0.37894	0.45246	0.863567	777	9	0.04005	0.0099025	0.028137	0.480941	92	16	0.04005
1096	8	chr3	44481743	44482243	ETS1-dep enhancer	0.38152	0.44947	0.862799	778	1	0.078442	0.11342	0.24118	0.7953	483	4	0.078442
62	34	chr19	14095922	14097692	ETS1-dep enhancer	0.38265	0.45148	0.863567	779	5	0.06486	0.049234	0.13103	0.70235	252	14	0.06486
1131	17	chr16	29024147	29024966	ETS1-dep enhancer	0.38277	0.45872	0.865054	780	5	-0.055009	0.86191	0.94658	1	1314	3	-0.055009
989	37	chr17	80258593	80260488	ETS1-dep enhancer	0.38283	0.45409	0.863567	781	12	-0.048654	0.75408	0.93677	1	1257	5	-0.048654
1036	15	chr20	57738561	57739295	ETS1-dep enhancer	0.38469	0.47045	0.874454	782	5	0.031492	0.16037	0.33996	0.853662	608	6	0.031492
428	22	chr11	60639811	60640902	ETS1-dep enhancer	0.38475	0.47247	0.877112	783	7	-0.014251	0.65454	0.85869	1	1195	5	-0.014251
1060	23	chr12	57872984	57874140	ETS1-dep enhancer	0.385	0.46648	0.87401	784	7	-0.018562	0.33607	0.62123	0.960868	916	7	-0.018562
1333	15	chr7	65445470	65446212	ETS1-dep enhancer	0.38531	0.47045	0.874454	785	5	-0.029126	0.66015	0.83223	1	1200	4	-0.029126
64	26	chr20	25070850	25072122	ETS1-dep enhancer	0.38574	0.47674	0.880586	786	8	0.054962	0.13314	0.30893	0.837773	539	11	0.054962
762	16	chr12	9917268	9918078	ETS1-dep enhancer	0.38659	0.46869	0.87401	787	4	0.067337	0.013259	0.037955	0.524201	109	7	0.067337
245	27	chr5	150593287	150594604	ETS1-dep enhancer	0.38778	0.46205	0.869811	788	8	-0.035235	0.10659	0.2547	0.798887	461	10	-0.035235
248	22	chr15	31652985	31654094	ETS1-dep enhancer	0.38972	0.47561	0.879608	789	7	-0.030491	0.8368	0.94799	1	1300	4	-0.030491
196	43	chr8	17103520	17105643	ETS1-dep enhancer	0.39059	0.44954	0.862799	790	11	0.022654	0.27501	0.56935	0.943876	832	14	0.022654
670	22	chr20	25666599	25667719	ETS1-dep enhancer	0.39095	0.47561	0.879608	791	5	0.043483	0.065005	0.16763	0.724613	340	7	0.043483
869	27	chr2	240152882	240154265	ETS1-dep enhancer	0.39111	0.46902	0.87401	792	9	0.085578	0.010877	0.038342	0.524201	97	13	0.085578
301	45	chr17	27465493	27467706	ETS1-dep enhancer	0.39254	0.45647	0.86482	793	14	-0.027002	0.14033	0.33286	0.850138	558	17	-0.027002
149	36	chr9	35646016	35647837	ETS1-dep enhancer	0.39257	0.46492	0.873565	794	8	0.045058	0.22071	0.48479	0.91676	736	14	0.045058
1209	10	chr10	50857317	50857817	ETS1-dep enhancer	0.39318	0.47558	0.879608	795	3	0.083457	0.048181	0.11199	0.70235	244	5	0.083457
972	23	chr19	15308007	15309170	ETS1-dep enhancer	0.39429	0.4901	0.890677	796	7	0.038834	0.11083	0.26394	0.803924	472	10	0.038834
727	16	chr1	26611171	26611970	ETS1-dep enhancer	0.39469	0.48026	0.884015	797	4	0.013576	0.42409	0.67254	0.982476	1009	5	0.013576
241	18	chr3	72897348	72898273	ETS1-dep enhancer	0.39476	0.46868	0.87401	798	5	0.018505	0.44542	0.7046	1	1031	6	0.018505
114	20	chr2	43446550	43447534	ETS1-dep enhancer	0.39698	0.48603	0.889953	799	6	0.069339	0.18337	0.39966	0.882817	661	8	0.069339
945	20	chr10	32217079	32218054	ETS1-dep enhancer	0.39796	0.48785	0.890677	800	4	0.04472	0.098416	0.23488	0.7953	437	7	0.04472
439	23	chr16	30393677	30394823	ETS1-dep enhancer	0.39805	0.4927	0.891093	801	5	0.063495	0.11541	0.27226	0.81237	491	10	0.063495
805	21	chr19	4089005	4090068	ETS1-dep enhancer	0.3992	0.48425	0.889953	802	5	0.037582	0.062274	0.15398	0.70927	328	8	0.037582
378	17	chr15	69760419	69761267	ETS1-dep enhancer	0.39951	0.48916	0.890677	803	4	0.035409	0.043462	0.11036	0.70235	230	6	0.035409
30	31	chr2	38869745	38871295	ETS1-dep enhancer	0.39952	0.47986	0.884015	804	7	0.023871	0.05349	0.13705	0.70235	279	10	0.023871
515	20	chr22	22603202	22604184	ETS1-dep enhancer	0.39997	0.48969	0.890677	805	6	-0.030893	0.37764	0.64088	0.962947	965	5	-0.030893
653	40	chr6	138187668	138189620	ETS1-dep enhancer	0.40071	0.46677	0.87401	806	12	0.021838	0.10384	0.25696	0.798887	452	17	0.021838
1340	17	chr1	211526190	211527029	ETS1-dep enhancer	0.40095	0.4918	0.890677	807	5	-0.03458	0.68709	0.86323	1	1220	3	-0.03458
133	32	chr10	31607084	31608685	ETS1-dep enhancer	0.40112	0.48039	0.884015	808	9	-0.0036282	0.0076263	0.022067	0.443537	75	13	-0.0036282
1401	10	chr19	3338515	3339015	ETS1-dep enhancer	0.40142	0.48505	0.889953	809	2	0.087029	0.044587	0.094183	0.668909	235	5	0.087029
1095	17	chr1	116089852	116090721	ETS1-dep enhancer	0.40312	0.4918	0.890677	810	5	-0.051519	0.65939	0.84634	1	1199	3	-0.051519
1329	20	chr1	28574904	28575873	ETS1-dep enhancer	0.40431	0.49647	0.891338	811	6	-0.046039	0.4981	0.75676	1	1080	5	-0.046039
145	20	chr11	65149444	65150406	ETS1-dep enhancer	0.40472	0.49647	0.891338	812	6	-0.019981	0.56455	0.7919	1	1122	5	-0.019981
1289	13	chr6	41984600	41985239	ETS1-dep enhancer	0.40581	0.49725	0.891338	813	3	0.036313	0.18066	0.37681	0.882817	654	5	0.036313
393	30	chr16	30913393	30914909	ETS1-dep enhancer	0.40622	0.48565	0.889953	814	7	0.028035	0.061806	0.16363	0.711488	326	13	0.028035
1280	11	chr17	78737057	78737557	ETS1-dep enhancer	0.40811	0.50402	0.895086	815	3	0.02189	0.70824	0.83966	1	1234	3	0.02189
258	33	chr1	206910377	206912078	ETS1-dep enhancer	0.40841	0.50314	0.895086	816	7	0.016047	0.40153	0.71522	1	985	9	0.016047
462	17	chr3	14926697	14927517	ETS1-dep enhancer	0.40876	0.50235	0.895086	817	3	0.062702	0.064222	0.14607	0.70235	336	8	0.062702
1066	11	chr8	125212207	125212707	ETS1-dep enhancer	0.4099	0.50402	0.895086	818	4	-0.023038	0.90246	0.94077	1	1345	2	-0.023038
959	16	chr1	167099978	167100806	ETS1-dep enhancer	0.41038	0.50517	0.89532	819	5	-0.0009113	0.46723	0.70673	1	1050	2	-0.0009113
974	30	chr19	13213145	13214675	ETS1-dep enhancer	0.41091	0.49187	0.890677	820	9	-0.026656	0.27036	0.54816	0.931935	827	8	-0.026656
1140	20	chr17	76339215	76340176	ETS1-dep enhancer	0.41143	0.50536	0.89532	821	4	0.070726	0.052241	0.13454	0.70235	271	10	0.070726
256	25	chr12	111494088	111495309	ETS1-dep enhancer	0.41206	0.49455	0.891338	822	7	0.084435	0.014406	0.04414	0.562444	114	13	0.084435
326	18	chr2	159985787	159986666	ETS1-dep enhancer	0.4125	0.49086	0.890677	823	6	-0.010487	0.42072	0.68132	0.985448	1002	5	-0.010487
528	63	chr5	139015274	139018420	ETS1-dep enhancer	0.41416	0.45225	0.863567	824	14	0.0082522	0.21632	0.45861	0.9027	728	22	0.0082522
517	29	chr8	134295244	134296701	ETS1-dep enhancer	0.41564	0.4976	0.891338	825	9	0.030323	0.068577	0.18377	0.743238	348	10	0.030323
667	24	chr14	77384358	77385561	ETS1-dep enhancer	0.4168	0.49426	0.891338	826	7	-0.046516	0.45818	0.72754	1	1044	5	-0.046516
853	10	chr20	46607923	46608423	ETS1-dep enhancer	0.41704	0.49185	0.890677	827	3	-0.053307	0.56997	0.74045	1	1128	3	-0.053307
209	22	chr6	91296193	91297305	ETS1-dep enhancer	0.4176	0.49972	0.89176	828	6	-0.0022742	0.351	0.62623	0.960868	932	7	-0.0022742
112	34	chr1	198125718	198127478	ETS1-dep enhancer	0.41796	0.49515	0.891338	829	11	0.010293	0.19068	0.44553	0.892937	675	11	0.010293
1143	23	chr14	23479156	23480304	ETS1-dep enhancer	0.41821	0.5083	0.896217	830	6	0.049338	0.19434	0.43661	0.892937	685	7	0.049338
785	22	chr1	113247038	113248150	ETS1-dep enhancer	0.42032	0.49972	0.89176	831	7	0.032297	0.19161	0.4216	0.889024	678	8	0.032297
497	14	chr1	26704602	26705321	ETS1-dep enhancer	0.42033	0.52431	0.906015	832	2	0.071138	0.25805	0.49489	0.91676	800	6	0.071138
545	10	chr9	117135157	117135657	ETS1-dep enhancer	0.42067	0.49767	0.891338	833	2	0.034889	0.02268	0.052773	0.577196	149	5	0.034889
292	20	chr22	27068440	27069461	ETS1-dep enhancer	0.42088	0.51337	0.901923	834	6	0.0060962	0.30011	0.57233	0.943876	869	4	0.0060962
1132	17	chr2	112945317	112946144	ETS1-dep enhancer	0.42224	0.52167	0.905275	835	4	0.055644	0.063398	0.14329	0.70235	332	8	0.055644
711	19	chr9	117134151	117135091	ETS1-dep enhancer	0.42307	0.50781	0.896217	836	5	0.064312	0.041806	0.11128	0.70235	225	8	0.064312
135	30	chr6	150038506	150040002	ETS1-dep enhancer	0.42443	0.51222	0.901923	837	10	0.028089	0.10322	0.25374	0.798887	449	11	0.028089
1293	28	chr9	15299239	15300662	ETS1-dep enhancer	0.42582	0.50799	0.896217	838	4	0.058672	0.016445	0.05247	0.577196	122	11	0.058672
1034	15	chr16	19532986	19533717	ETS1-dep enhancer	0.42673	0.52022	0.905275	839	5	3.6619e-05	0.095579	0.23548	0.7953	425	5	3.6619e-05
213	38	chr10	94515987	94517928	ETS1-dep enhancer	0.42708	0.49901	0.89176	840	11	-0.027949	0.42149	0.73294	1	1003	12	-0.027949
541	29	chr5	142981177	142982651	ETS1-dep enhancer	0.42845	0.50706	0.896217	841	8	0.032649	0.15405	0.36736	0.877674	593	10	0.032649
109	16	chr7	44136572	44137354	ETS1-dep enhancer	0.4295	0.52265	0.905275	842	5	0.097145	0.026386	0.070373	0.624875	171	9	0.097145
603	18	chr2	204570663	204571561	ETS1-dep enhancer	0.43175	0.51452	0.902856	843	4	0.099537	0.025391	0.071411	0.62655	164	10	0.099537
353	22	chr12	29533380	29534441	ETS1-dep enhancer	0.43246	0.51319	0.901923	844	6	0.041215	0.57663	0.81683	1	1133	7	0.041215
1069	16	chr19	12904163	12904974	ETS1-dep enhancer	0.43257	0.53034	0.908122	845	3	-0.020692	0.17659	0.36851	0.877674	640	3	-0.020692
1241	25	chrX	40012640	40013879	ETS1-dep enhancer	0.4333	0.51728	0.905275	846	7	0.013372	0.094872	0.22561	0.794828	424	10	0.013372
1288	21	chr10	45463876	45464942	ETS1-dep enhancer	0.43361	0.52052	0.905275	847	6	-0.041996	0.19168	0.41779	0.888638	679	7	-0.041996
1119	15	chr17	76250233	76250945	ETS1-dep enhancer	0.43437	0.5342	0.908122	848	4	-0.018747	0.096817	0.23808	0.7953	432	5	-0.018747
157	21	chr8	82060007	82061026	ETS1-dep enhancer	0.4358	0.52052	0.905275	849	7	0.005928	0.6486	0.85179	1	1191	6	0.005928
549	16	chr16	70729356	70730142	ETS1-dep enhancer	0.43652	0.53161	0.908122	850	5	0.0090604	0.081717	0.20293	0.765448	381	7	0.0090604
587	16	chr3	14925843	14926612	ETS1-dep enhancer	0.43658	0.53161	0.908122	851	3	0.056755	0.076339	0.17899	0.737253	370	6	0.056755
1029	11	chr9	126064755	126065255	ETS1-dep enhancer	0.43792	0.53702	0.908122	852	3	0.0046291	0.22803	0.43171	0.892937	748	2	0.0046291
521	31	chr19	46144501	46146094	ETS1-dep enhancer	0.43963	0.5206	0.905275	853	9	-0.0080485	0.42428	0.72494	1	1010	5	-0.0080485
1217	15	chr19	4369045	4369791	ETS1-dep enhancer	0.43969	0.53756	0.908122	854	4	0.0096209	0.093208	0.23146	0.794828	418	5	0.0096209
506	16	chr13	111836673	111837467	ETS1-dep enhancer	0.4403	0.54003	0.908122	855	2	0.06173	0.12657	0.29701	0.826023	521	5	0.06173
827	19	chr3	30705926	30706872	ETS1-dep enhancer	0.44203	0.52228	0.905275	856	5	-0.035831	0.20168	0.41622	0.886568	700	4	-0.035831
294	14	chr13	42039244	42039967	ETS1-dep enhancer	0.44237	0.54563	0.908122	857	3	0.0028079	0.30129	0.52206	0.919138	871	5	0.0028079
187	19	chr6	17705673	17706610	ETS1-dep enhancer	0.44255	0.52409	0.906015	858	2	0.010213	0.21488	0.439	0.892937	725	5	0.010213
740	29	chr14	50468983	50470457	ETS1-dep enhancer	0.44405	0.52249	0.905275	859	7	0.020333	0.26247	0.53421	0.926859	811	10	0.020333
1243	25	chr4	109087120	109088347	ETS1-dep enhancer	0.44427	0.52843	0.908122	860	8	-0.04457	0.10246	0.23964	0.7953	446	7	-0.04457
111	31	chr5	79476604	79478155	ETS1-dep enhancer	0.44473	0.5214	0.905275	861	10	-0.022421	0.33245	0.6267	0.960868	910	9	-0.022421
335	17	chr12	8179075	8179958	ETS1-dep enhancer	0.44504	0.54686	0.908122	862	3	0.035885	0.042827	0.10899	0.70235	228	6	0.035885
271	38	chr3	11683775	11685690	ETS1-dep enhancer	0.44533	0.52203	0.905275	863	10	-0.018322	0.089876	0.22125	0.794828	410	12	-0.018322
520	34	chr6	109775681	109777440	ETS1-dep enhancer	0.44552	0.53787	0.908122	864	8	0.029091	0.05654	0.15046	0.705262	296	14	0.029091
665	12	chr5	82372977	82373542	ETS1-dep enhancer	0.44577	0.54377	0.908122	865	3	0.08956	0.13967	0.30066	0.831458	556	5	0.08956
375	26	chr10	26737140	26738417	ETS1-dep enhancer	0.44607	0.53694	0.908122	866	7	-0.0034695	0.16827	0.38334	0.882817	625	10	-0.0034695
798	15	chr5	141348200	141348930	ETS1-dep enhancer	0.4462	0.54452	0.908122	867	4	-0.0525	0.45962	0.69159	0.989424	1045	4	-0.0525
1345	11	chr16	75100714	75101214	ETS1-dep enhancer	0.44633	0.54507	0.908122	868	1	0.086527	0.085934	0.21153	0.781438	395	6	0.086527
626	15	chr22	23922079	23922803	ETS1-dep enhancer	0.44721	0.54627	0.908122	869	2	0.097046	0.0022127	0.0071593	0.251257	43	9	0.097046
614	26	chr13	103431460	103432732	ETS1-dep enhancer	0.44927	0.54027	0.908122	870	5	0.047005	0.083208	0.21007	0.781438	386	11	0.047005
28	26	chr1	226186645	226187937	ETS1-dep enhancer	0.44931	0.54027	0.908122	871	6	0.043541	0.12989	0.30426	0.832826	528	10	0.043541
1423	10	chr12	6447063	6447563	ETS1-dep enhancer	0.44993	0.53281	0.908122	872	3	0.025941	0.80623	0.87805	1	1287	2	0.025941
859	19	chr1	228329534	228330487	ETS1-dep enhancer	0.4505	0.53032	0.908122	873	5	-0.020741	0.26669	0.52162	0.919138	818	7	-0.020741
1353	16	chr14	50465859	50466619	ETS1-dep enhancer	0.45093	0.55317	0.908122	874	5	0.0094534	0.76703	0.90438	1	1264	2	0.0094534
143	29	chr17	63175031	63176493	ETS1-dep enhancer	0.45114	0.53489	0.908122	875	7	0.075131	0.089937	0.22837	0.794828	411	10	0.075131
852	20	chr19	4878082	4879067	ETS1-dep enhancer	0.45141	0.54284	0.908122	876	6	0.037834	0.2699	0.52477	0.919138	826	8	0.037834
808	11	chr14	52642573	52643073	ETS1-dep enhancer	0.45335	0.55069	0.908122	877	2	0.076476	0.3226	0.53794	0.926859	900	3	0.076476
121	21	chr2	96811800	96812858	ETS1-dep enhancer	0.45364	0.54259	0.908122	878	7	0.0086256	0.25901	0.51351	0.91676	803	8	0.0086256
1063	21	chr14	52725607	52726607	ETS1-dep enhancer	0.45373	0.54259	0.908122	879	3	0.057704	0.15016	0.36546	0.877674	586	7	0.057704
763	19	chr1	200857085	200858035	ETS1-dep enhancer	0.4548	0.53109	0.908122	880	4	0.054289	0.18026	0.38626	0.882817	652	7	0.054289
453	15	chr7	48031277	48032044	ETS1-dep enhancer	0.45498	0.55333	0.908122	881	5	-0.034557	0.051345	0.11967	0.70235	264	4	-0.034557
927	10	chr17	3614126	3614626	ETS1-dep enhancer	0.45512	0.53817	0.908122	882	3	-0.049727	0.25561	0.44372	0.892937	799	2	-0.049727
75	27	chr19	55769666	55771028	ETS1-dep enhancer	0.45531	0.558	0.910259	883	6	-0.0017512	0.17849	0.40249	0.882817	649	11	-0.0017512
755	22	chr1	2186738	2187874	ETS1-dep enhancer	0.45605	0.55046	0.908122	884	7	-0.029179	0.075866	0.18404	0.743238	369	7	-0.029179
315	22	chr9	35731620	35732699	ETS1-dep enhancer	0.45767	0.55046	0.908122	885	6	0.041173	0.17803	0.40907	0.882817	648	6	0.041173
676	22	chr4	84033920	84034984	ETS1-dep enhancer	0.45801	0.55212	0.908122	886	7	-0.042431	0.15563	0.38031	0.882817	597	6	-0.042431
219	16	chr11	116724177	116724976	ETS1-dep enhancer	0.4582	0.55766	0.910259	887	4	-0.036023	0.86575	0.94318	1	1318	3	-0.036023
658	12	chr6	36853389	36853947	ETS1-dep enhancer	0.45822	0.55123	0.908122	888	1	0.10128	0.020553	0.052772	0.577196	139	7	0.10128
1319	10	chr19	6393728	6394228	ETS1-dep enhancer	0.45982	0.53921	0.908122	889	2	-0.00056562	0.32138	0.5142	0.91676	896	4	-0.00056562
1403	14	chr5	95147549	95148247	ETS1-dep enhancer	0.4613	0.56707	0.914507	890	4	-0.00054141	0.63582	0.8123	1	1179	4	-0.00054141
68	37	chr11	66024502	66026354	ETS1-dep enhancer	0.46143	0.54802	0.908122	891	5	0.049478	0.08146	0.2028	0.765448	379	15	0.049478
477	32	chr1	247494315	247495957	ETS1-dep enhancer	0.46144	0.544	0.908122	892	9	0.018577	0.14487	0.33839	0.853662	570	11	0.018577
984	18	chr17	37835673	37836542	ETS1-dep enhancer	0.46181	0.56556	0.914468	893	3	0.052691	0.017134	0.048693	0.574185	126	7	0.052691
1190	26	chr1	8013873	8015219	ETS1-dep enhancer	0.46213	0.54793	0.908122	894	7	0.0092389	0.35895	0.65083	0.973938	938	8	0.0092389
758	16	chr8	11141740	11142521	ETS1-dep enhancer	0.46213	0.55841	0.910259	895	4	0.0058268	0.26691	0.50876	0.91676	820	4	0.0058268
1328	20	chr3	30708095	30709089	ETS1-dep enhancer	0.46332	0.55249	0.908122	896	6	0.052184	0.10679	0.25799	0.798887	462	8	0.052184
1064	19	chr10	99078532	99079484	ETS1-dep enhancer	0.46434	0.54697	0.908122	897	4	0.019329	0.34326	0.60714	0.956989	923	6	0.019329
722	10	chr16	75132369	75132869	ETS1-dep enhancer	0.46545	0.5417	0.908122	898	3	-0.0051793	0.15545	0.31942	0.837773	595	3	-0.0051793
1035	25	chr19	47220134	47221384	ETS1-dep enhancer	0.46683	0.54713	0.908122	899	7	0.042179	0.056003	0.15333	0.70927	294	10	0.042179
987	18	chr4	124520700	124521559	ETS1-dep enhancer	0.46696	0.56967	0.917119	900	4	0.034324	0.083253	0.19474	0.753406	387	5	0.034324
1320	10	chr22	30702910	30703410	ETS1-dep enhancer	0.46776	0.54276	0.908122	901	3	0.079388	0.2037	0.39774	0.882817	705	4	0.079388
86	25	chr7	155556339	155557618	ETS1-dep enhancer	0.46801	0.5498	0.908122	902	8	0.047855	0.16867	0.38474	0.882817	626	10	0.047855
666	20	chr10	88172599	88173627	ETS1-dep enhancer	0.46832	0.55888	0.910259	903	5	0.0091666	0.025769	0.072662	0.628269	167	6	0.0091666
460	22	chr22	23922804	23923895	ETS1-dep enhancer	0.46867	0.55877	0.910259	904	6	0.023278	0.54398	0.79824	1	1108	7	0.023278
1070	10	chr7	100181278	100181778	ETS1-dep enhancer	0.46969	0.5442	0.908122	905	2	0.083183	0.0089346	0.023171	0.449395	83	5	0.083183
269	17	chr12	104878999	104879856	ETS1-dep enhancer	0.47155	0.5837	0.919478	906	3	-0.0034959	0.86794	0.94823	1	1320	3	-0.0034959
348	14	chr3	31268476	31269131	ETS1-dep enhancer	0.47172	0.57545	0.917119	907	3	0.061537	0.0061244	0.017647	0.403078	66	7	0.061537
768	18	chr14	98243899	98244789	ETS1-dep enhancer	0.47186	0.58441	0.919478	908	6	-0.037315	0.72687	0.88826	1	1244	3	-0.037315
1316	17	chr11	73716225	73717090	ETS1-dep enhancer	0.4722	0.5837	0.919478	909	5	0.0013675	0.64686	0.83808	1	1189	5	0.0013675
438	28	chr21	44596660	44598032	ETS1-dep enhancer	0.47278	0.57079	0.917119	910	7	0.055866	0.074353	0.1929	0.752436	362	11	0.055866
329	16	chr6	139094317	139095115	ETS1-dep enhancer	0.47324	0.57236	0.917119	911	4	0.074137	0.12979	0.303	0.832431	527	7	0.074137
849	18	chr17	1627322	1628220	ETS1-dep enhancer	0.47328	0.58639	0.919478	912	1	0.062723	0.005447	0.018423	0.403078	61	7	0.062723
1038	13	chr12	11951797	11952428	ETS1-dep enhancer	0.47333	0.57612	0.917119	913	1	0.051928	0.028103	0.071873	0.626871	176	5	0.051928
764	22	chr1	160598447	160599504	ETS1-dep enhancer	0.47344	0.56441	0.914468	914	6	-0.0040576	0.20739	0.43759	0.892937	710	7	-0.0040576
679	11	chr1	221881337	221881837	ETS1-dep enhancer	0.4754	0.5658	0.914468	915	3	0.052612	0.59587	0.76104	1	1147	3	0.052612
637	10	chr9	132625316	132625816	ETS1-dep enhancer	0.47569	0.54777	0.908122	916	3	0.06661	0.025642	0.056999	0.595857	166	4	0.06661
34	30	chr20	46606152	46607633	ETS1-dep enhancer	0.47649	0.56195	0.914261	917	9	-0.039423	0.15616	0.37613	0.882817	599	7	-0.039423
882	19	chr10	106097461	106098363	ETS1-dep enhancer	0.47697	0.57615	0.917119	918	6	-0.0067849	0.19294	0.40503	0.882817	682	7	-0.0067849
310	24	chr1	246729128	246730338	ETS1-dep enhancer	0.47847	0.57389	0.917119	919	4	0.027656	0.061709	0.15968	0.710529	323	7	0.027656
435	18	chr20	44992411	44993347	ETS1-dep enhancer	0.47855	0.59934	0.926018	920	4	0.033427	0.65702	0.84583	1	1196	5	0.033427
1179	20	chrX	132815414	132816397	ETS1-dep enhancer	0.47918	0.57015	0.917119	921	6	0.030225	0.097354	0.2339	0.794828	433	7	0.030225
890	19	chr12	110436669	110437588	ETS1-dep enhancer	0.47983	0.58116	0.919478	922	6	-0.00042857	0.76459	0.91042	1	1262	4	-0.00042857
580	26	chr10	21814303	21815619	ETS1-dep enhancer	0.47996	0.56507	0.914468	923	8	0.02259	0.52111	0.78051	1	1092	5	0.02259
49	44	chr19	18529156	18531377	ETS1-dep enhancer	0.48207	0.5575	0.910259	924	12	0.022068	0.14361	0.3423	0.856701	568	14	0.022068
283	37	chr1	202133394	202135259	ETS1-dep enhancer	0.48238	0.5638	0.914468	925	11	-0.0079398	0.58286	0.84742	1	1136	8	-0.0079398
706	24	chr17	39834684	39835885	ETS1-dep enhancer	0.48244	0.57779	0.917737	926	6	0.031069	0.035747	0.095669	0.671507	204	10	0.031069
128	33	chr3	193858547	193860156	ETS1-dep enhancer	0.4828	0.56521	0.914468	927	9	0.028244	0.26465	0.55394	0.937442	815	12	0.028244
1171	20	chr15	70013686	70014642	ETS1-dep enhancer	0.48311	0.57415	0.917119	928	6	-0.013047	0.29542	0.56858	0.943876	859	7	-0.013047
1164	19	chr3	16342491	16343419	ETS1-dep enhancer	0.4833	0.58372	0.919478	929	6	-0.016304	0.0007174	0.002236	0.149179	22	6	-0.016304
1430	16	chr17	17669366	17670146	ETS1-dep enhancer	0.48358	0.58161	0.919478	930	5	-0.017387	0.0053341	0.015829	0.400163	60	5	-0.017387
896	11	chr14	50467090	50467590	ETS1-dep enhancer	0.48634	0.575	0.917119	931	3	0.064409	0.081116	0.20236	0.765448	377	5	0.064409
1	38	chr9	123654326	123656223	ETS1-dep enhancer	0.4871	0.57576	0.917119	932	11	-0.0080061	0.16548	0.3877	0.882817	618	10	-0.0080061
471	22	chr12	125239508	125240607	ETS1-dep enhancer	0.4871	0.5775	0.917737	933	5	0.018662	0.19964	0.42787	0.891193	697	8	0.018662
726	23	chr7	2547866	2548980	ETS1-dep enhancer	0.48743	0.57335	0.917119	934	5	0.0026575	0.36546	0.64249	0.963406	944	7	0.0026575
1159	17	chr6	15299387	15300210	ETS1-dep enhancer	0.48789	0.5924	0.923043	935	5	0.047754	0.21498	0.43923	0.892937	726	7	0.047754
1216	16	chr11	118783965	118784769	ETS1-dep enhancer	0.48822	0.58539	0.919478	936	5	-0.025854	0.32171	0.57021	0.943876	897	5	-0.025854
605	14	chr22	23558668	23559365	ETS1-dep enhancer	0.48895	0.58897	0.919637	937	4	0.046685	0.055985	0.12208	0.70235	293	7	0.046685
1051	17	chr19	18401984	18402806	ETS1-dep enhancer	0.48984	0.59311	0.923176	938	4	0.049015	0.23118	0.46798	0.906442	753	7	0.049015
409	26	chr19	13056058	13057320	ETS1-dep enhancer	0.49364	0.57955	0.919478	939	8	-0.0014727	0.094429	0.23351	0.794828	421	6	-0.0014727
351	16	chr11	67251346	67252152	ETS1-dep enhancer	0.49384	0.59598	0.925758	940	3	0.083491	0.049656	0.11598	0.70235	254	7	0.083491
403	18	chr6	41989974	41990882	ETS1-dep enhancer	0.49385	0.60905	0.931266	941	3	-0.0050476	0.52232	0.75983	1	1096	6	-0.0050476
643	20	chr22	38072817	38073819	ETS1-dep enhancer	0.49435	0.58824	0.919478	942	5	0.0031335	0.42379	0.68259	0.985448	1008	6	0.0031335
102	24	chr16	89044664	89045851	ETS1-dep enhancer	0.4949	0.58759	0.919478	943	6	0.058922	0.034418	0.091336	0.666346	196	12	0.058922
251	46	chr17	76246952	76249342	ETS1-dep enhancer	0.49617	0.56688	0.914507	944	14	0.016781	0.10577	0.25058	0.798887	457	14	0.016781
1263	25	chr14	20945232	20946513	ETS1-dep enhancer	0.49643	0.59837	0.925758	945	7	0.013914	0.46477	0.73568	1	1049	8	0.013914
174	22	chr5	958078	959198	ETS1-dep enhancer	0.49647	0.58639	0.919478	946	4	0.009278	0.19658	0.42541	0.889024	691	5	0.009278
674	21	chr13	75900137	75901187	ETS1-dep enhancer	0.4965	0.5985	0.925758	947	4	0.087194	0.064467	0.15776	0.710529	337	10	0.087194
537	19	chrX	64917716	64918638	ETS1-dep enhancer	0.49718	0.60672	0.930951	948	5	0.041415	0.22599	0.46124	0.9027	745	8	0.041415
782	21	chr1	167074418	167075483	ETS1-dep enhancer	0.49857	0.5985	0.925758	949	6	-0.045469	0.23517	0.47861	0.91676	759	6	-0.045469
370	27	chr11	60638372	60639693	ETS1-dep enhancer	0.49967	0.59087	0.921626	950	6	0.019622	0.023582	0.070331	0.624875	154	9	0.019622
1406	11	chr10	102268405	102268905	ETS1-dep enhancer	0.50014	0.58479	0.919478	951	2	0.025563	0.23352	0.43955	0.892937	758	3	0.025563
35	35	chr2	43452277	43454075	ETS1-dep enhancer	0.50138	0.59679	0.925758	952	4	0.37927	2.1266e-31	3.3918e-08	6e-06	2	25	0.37927
1025	21	chr2	213983677	213984708	ETS1-dep enhancer	0.50302	0.60359	0.930951	953	6	-0.0032509	0.31162	0.58084	0.947861	884	7	-0.0032509
902	22	chr21	44103659	44104733	ETS1-dep enhancer	0.5032	0.59854	0.925758	954	6	0.037819	0.5094	0.76769	1	1084	7	0.037819
246	21	chr2	96810541	96811556	ETS1-dep enhancer	0.50347	0.60416	0.930951	955	4	0.049963	0.25978	0.51496	0.91676	805	6	0.049963
649	33	chr13	41350349	41352015	ETS1-dep enhancer	0.50394	0.58777	0.919478	956	7	0.041636	0.25535	0.53728	0.926859	797	12	0.041636
1135	11	chr2	182655327	182655827	ETS1-dep enhancer	0.50423	0.58815	0.919478	957	3	-0.015921	0.36193	0.55985	0.943107	942	3	-0.015921
1396	19	chr10	93555959	93556917	ETS1-dep enhancer	0.50499	0.61649	0.933669	958	2	0.058268	0.03515	0.096158	0.671742	199	8	0.058268
170	18	chr3	31267333	31268268	ETS1-dep enhancer	0.50618	0.61954	0.933669	959	5	0.0092566	0.48022	0.73145	1	1065	6	0.0092566
55	75	chr8	38322741	38326602	ETS1-dep enhancer	0.50682	0.55387	0.908122	960	19	0.030962	0.48215	0.81789	1	1071	22	0.030962
1348	20	chr2	8655485	8656458	ETS1-dep enhancer	0.51004	0.6077	0.930951	961	6	-0.03337	0.28914	0.55784	0.942186	847	6	-0.03337
818	17	chr1	167078274	167079090	ETS1-dep enhancer	0.51026	0.61644	0.933669	962	4	-0.0097673	0.053125	0.12878	0.70235	277	7	-0.0097673
842	15	chr2	216880409	216881141	ETS1-dep enhancer	0.51128	0.62881	0.937886	963	4	0.031404	0.10321	0.2462	0.798887	448	7	0.031404
117	30	chr6	147091397	147092879	ETS1-dep enhancer	0.51359	0.60515	0.930951	964	6	0.053137	0.020659	0.063306	0.613899	140	12	0.053137
1191	17	chr3	196336606	196337422	ETS1-dep enhancer	0.51372	0.62266	0.933669	965	3	0.016619	0.51765	0.74829	1	1090	4	0.016619
290	24	chr13	46626058	46627232	ETS1-dep enhancer	0.51419	0.60464	0.930951	966	6	0.067779	0.04905	0.13349	0.70235	249	11	0.067779
751	16	chr12	53055973	53056768	ETS1-dep enhancer	0.515	0.62183	0.933669	967	4	0.071923	0.0092289	0.025926	0.466042	85	7	0.071923
760	20	chr1	169680593	169681603	ETS1-dep enhancer	0.51509	0.61872	0.933669	968	3	0.032463	0.086402	0.19347	0.752436	397	8	0.032463
131	29	chr2	96829448	96830900	ETS1-dep enhancer	0.51515	0.61743	0.933669	969	8	0.03868	0.15987	0.3882	0.882817	607	10	0.03868
891	16	chr2	54816350	54817154	ETS1-dep enhancer	0.51559	0.62183	0.933669	970	3	0.094217	0.02218	0.061598	0.606726	147	8	0.094217
720	23	chr2	101944801	101945943	ETS1-dep enhancer	0.51595	0.61352	0.933669	971	7	-0.0096473	0.18655	0.42386	0.889024	666	6	-0.0096473
1352	15	chr19	44284968	44285687	ETS1-dep enhancer	0.51597	0.63269	0.937886	972	4	0.011049	0.62538	0.81006	1	1170	2	0.011049
88	28	chr16	28961556	28962935	ETS1-dep enhancer	0.51791	0.61654	0.933669	973	8	-0.044143	0.06111	0.1597	0.710529	319	11	-0.044143
788	11	chr8	103540719	103541219	ETS1-dep enhancer	0.51824	0.6081	0.930951	974	2	0.075379	0.13266	0.27974	0.823337	535	5	0.075379
347	28	chr3	49395177	49396604	ETS1-dep enhancer	0.51829	0.61654	0.933669	975	5	0.070247	0.024453	0.074977	0.635147	157	12	0.070247
474	33	chr16	21610092	21611791	ETS1-dep enhancer	0.51914	0.60707	0.930951	976	9	0.032628	0.22924	0.51043	0.91676	750	12	0.032628
1160	18	chr1	19804319	19805200	ETS1-dep enhancer	0.52001	0.63017	0.937886	977	2	0.046623	0.42747	0.68766	0.986959	1013	4	0.046623
3	37	chr5	139049159	139050970	ETS1-dep enhancer	0.52095	0.60997	0.931706	978	11	-0.016331	0.19754	0.46554	0.904922	694	10	-0.016331
376	11	chr10	63525317	63525817	ETS1-dep enhancer	0.52158	0.61299	0.933669	979	2	0.017857	0.57982	0.74776	1	1134	2	0.017857
687	20	chr5	169757659	169758646	ETS1-dep enhancer	0.52179	0.62515	0.934836	980	6	0.03287	0.034463	0.097492	0.672106	197	8	0.03287
1065	17	chr1	155945531	155946364	ETS1-dep enhancer	0.52312	0.63202	0.937886	981	1	0.1421	0.0010996	0.0030916	0.154266	31	12	0.1421
633	22	chr11	65313374	65314473	ETS1-dep enhancer	0.52347	0.63136	0.937886	982	6	0.027487	0.025175	0.069101	0.624875	163	9	0.027487
551	24	chr6	135335064	135336311	ETS1-dep enhancer	0.52406	0.61289	0.933669	983	6	0.052206	0.039191	0.10364	0.70034	216	11	0.052206
1351	10	chr10	48482107	48482607	ETS1-dep enhancer	0.5246	0.60821	0.930951	984	2	0.042696	0.23266	0.41488	0.885607	757	3	0.042696
1150	19	chr22	30146559	30147512	ETS1-dep enhancer	0.5255	0.64087	0.939942	985	6	0.026555	0.044063	0.11622	0.70235	233	6	0.026555
1304	17	chr1	25174120	25174957	ETS1-dep enhancer	0.52608	0.63556	0.937886	986	5	0.023784	0.14575	0.33038	0.848778	574	7	0.023784
604	21	chr1	235116127	235117179	ETS1-dep enhancer	0.52903	0.63646	0.937886	987	6	0.012436	0.81112	0.93517	1	1291	4	0.012436
716	16	chr14	98641330	98642146	ETS1-dep enhancer	0.53011	0.63685	0.937886	988	3	0.00098079	0.65111	0.8344	1	1193	3	0.00098079
47	26	chr13	50017694	50019014	ETS1-dep enhancer	0.53209	0.62528	0.934836	989	5	0.031937	0.078778	0.20203	0.765448	372	11	0.031937
1377	38	chr11	3190194	3192091	ETS1-dep enhancer	0.53297	0.61618	0.933669	990	11	-0.014244	0.59576	0.85696	1	1146	10	-0.014244
836	22	chr17	7239547	7240674	ETS1-dep enhancer	0.53321	0.64407	0.941284	991	6	-0.024988	0.1557	0.38031	0.882817	598	7	-0.024988
1228	24	chr21	15826181	15827392	ETS1-dep enhancer	0.53429	0.62813	0.937886	992	7	-0.040622	0.28043	0.54214	0.928131	839	6	-0.040622
555	25	chr9	132596693	132597945	ETS1-dep enhancer	0.53481	0.63036	0.937886	993	7	-0.033515	0.94678	0.98697	1	1370	4	-0.033515
1258	10	chr12	104961833	104962333	ETS1-dep enhancer	0.53659	0.62189	0.933669	994	3	-0.00034598	0.37824	0.57236	0.943876	966	4	-0.00034598
767	11	chr6	35015016	35015516	ETS1-dep enhancer	0.5368	0.62534	0.934836	995	3	0.032306	0.22461	0.42806	0.891193	741	5	0.032306
226	10	chr16	75109019	75109519	ETS1-dep enhancer	0.53909	0.62189	0.933669	996	3	-0.017413	0.03583	0.079551	0.647837	205	3	-0.017413
397	18	chr1	111768177	111769086	ETS1-dep enhancer	0.53914	0.6549	0.943625	997	4	0.041392	0.1178	0.28702	0.823337	500	6	0.041392
702	23	chr3	113325337	113326442	ETS1-dep enhancer	0.53945	0.63353	0.937886	998	6	-0.039796	0.13915	0.33336	0.850138	553	7	-0.039796
714	10	chr7	99221975	99222475	ETS1-dep enhancer	0.53952	0.62189	0.933669	999	2	0.082222	0.09063	0.20138	0.765448	413	5	0.082222
1370	14	chr1	198979329	198980041	ETS1-dep enhancer	0.54031	0.64881	0.941284	1000	3	-0.030469	0.1449	0.3146	0.837773	571	5	-0.030469
4	36	chr1	212809015	212810800	ETS1-dep enhancer	0.54044	0.63588	0.937886	1001	9	0.026931	0.10521	0.26234	0.803924	454	15	0.026931
33	29	chr14	23563712	23565173	ETS1-dep enhancer	0.54293	0.6477	0.941284	1002	5	0.037136	0.070895	0.18539	0.74652	353	12	0.037136
995	11	chr7	45040728	45041228	ETS1-dep enhancer	0.54488	0.6349	0.937886	1003	3	0.13203	0.031316	0.07495	0.635147	185	6	0.13203
804	11	chr11	57194344	57194871	ETS1-dep enhancer	0.54774	0.63692	0.937886	1004	1	0.12762	0.0064818	0.018595	0.403078	67	7	0.12762
948	20	chr18	8951468	8952453	ETS1-dep enhancer	0.55016	0.66143	0.949453	1005	5	0.045378	0.26108	0.51188	0.91676	808	4	0.045378
137	41	chr10	120965671	120967792	ETS1-dep enhancer	0.55063	0.64016	0.939942	1006	11	-0.013544	0.22874	0.51647	0.918314	749	10	-0.013544
994	23	chr3	48506668	48507859	ETS1-dep enhancer	0.55072	0.65322	0.943625	1007	3	0.045734	0.062104	0.161	0.710529	327	8	0.045734
44	34	chr9	6412429	6414167	ETS1-dep enhancer	0.55173	0.64224	0.941014	1008	8	0.062223	0.027273	0.085692	0.664103	173	16	0.062223
699	22	chr19	15979338	15980449	ETS1-dep enhancer	0.55182	0.66448	0.951839	1009	4	0.073144	0.052388	0.13642	0.70235	275	10	0.073144
573	30	chr22	23801820	23803300	ETS1-dep enhancer	0.55226	0.6498	0.941791	1010	8	0.040911	0.17747	0.41317	0.885186	645	11	0.040911
443	33	chr3	182510805	182512453	ETS1-dep enhancer	0.55251	0.64588	0.941284	1011	4	0.044218	0.1806	0.42462	0.889024	653	13	0.044218
510	29	chr2	38852967	38854408	ETS1-dep enhancer	0.55287	0.65618	0.944547	1012	7	0.082779	0.074603	0.19467	0.753406	363	13	0.082779
1266	10	chr14	76618610	76619110	ETS1-dep enhancer	0.55381	0.63677	0.937886	1013	2	0.057383	0.063613	0.16029	0.710529	334	3	0.057383
166	27	chr14	20937283	20938662	ETS1-dep enhancer	0.555	0.64437	0.941284	1014	7	0.015221	0.036057	0.098034	0.672106	206	10	0.015221
1309	19	chr2	101946797	101947716	ETS1-dep enhancer	0.55621	0.67844	0.958717	1015	4	0.053094	0.049128	0.12917	0.70235	250	9	0.053094
583	19	chr1	198127857	198128769	ETS1-dep enhancer	0.55651	0.67844	0.958717	1016	4	0.0019902	0.096161	0.22562	0.794828	428	8	0.0019902
865	10	chr18	24281931	24282431	ETS1-dep enhancer	0.55667	0.63961	0.939942	1017	3	0.033986	0.11596	0.24195	0.795516	493	4	0.033986
628	16	chr21	35321814	35322615	ETS1-dep enhancer	0.55738	0.66733	0.952221	1018	4	-0.013372	0.15555	0.33922	0.853662	596	4	-0.013372
19	58	chr12	12160968	12163937	ETS1-dep enhancer	0.5578	0.62215	0.933669	1019	16	-0.017373	0.46248	0.76783	1	1046	18	-0.017373
122	33	chr22	38004230	38005946	ETS1-dep enhancer	0.55838	0.66152	0.949453	1020	10	-0.011446	0.33697	0.63559	0.962172	919	8	-0.011446
525	25	chr5	138854410	138855636	ETS1-dep enhancer	0.55878	0.65437	0.943625	1021	6	-0.0028995	0.32735	0.61207	0.959774	908	6	-0.0028995
430	22	chr22	47009967	47011090	ETS1-dep enhancer	0.55885	0.67181	0.956767	1022	6	0.049594	0.13238	0.32251	0.839902	534	7	0.049594
1186	11	chr20	37433503	37434003	ETS1-dep enhancer	0.55893	0.64373	0.941284	1023	3	-0.016587	0.20266	0.39544	0.882817	704	2	-0.016587
652	10	chr17	63169457	63169957	ETS1-dep enhancer	0.55911	0.64061	0.939942	1024	3	-0.064938	0.48714	0.66899	0.979876	1074	2	-0.064938
1242	16	chr14	91727122	91727905	ETS1-dep enhancer	0.56022	0.67763	0.958717	1025	4	-0.0087439	0.0039932	0.013185	0.353346	54	3	-0.0087439
623	15	chr11	86012985	86013726	ETS1-dep enhancer	0.56072	0.66623	0.952176	1026	4	0.086518	0.038066	0.096899	0.672106	212	8	0.086518
864	21	chr19	52050906	52051997	ETS1-dep enhancer	0.5618	0.66852	0.953001	1027	6	0.014635	0.14079	0.33195	0.849458	559	8	0.014635
101	33	chr2	201675631	201677316	ETS1-dep enhancer	0.56267	0.66665	0.952176	1028	10	0.015775	0.16544	0.38014	0.882817	617	12	0.015775
572	15	chr4	41936886	41937621	ETS1-dep enhancer	0.56392	0.67451	0.958717	1029	1	0.081147	0.052306	0.12057	0.70235	273	8	0.081147
1199	10	chr19	18525588	18526088	ETS1-dep enhancer	0.56495	0.64679	0.941284	1030	2	0.095717	0.050483	0.12356	0.70235	260	6	0.095717
1028	20	chr17	76254061	76255076	ETS1-dep enhancer	0.56519	0.67984	0.958717	1031	5	0.0021444	0.021146	0.059404	0.606726	144	7	0.0021444
1391	16	chr22	22598637	22599441	ETS1-dep enhancer	0.56522	0.68746	0.958914	1032	2	0.064121	0.53909	0.75391	1	1106	5	0.064121
733	10	chr17	10023928	10024428	ETS1-dep enhancer	0.56546	0.64679	0.941284	1033	3	-0.057155	0.40936	0.60511	0.956989	994	1	-0.057155
1338	10	chr16	49498595	49499095	ETS1-dep enhancer	0.56616	0.6488	0.941284	1034	2	0.0038053	0.26451	0.4644	0.904256	814	3	0.0038053
815	18	chr3	15468624	15469511	ETS1-dep enhancer	0.56617	0.67977	0.958717	1035	5	-0.0054561	0.096062	0.24111	0.7953	427	6	-0.0054561
316	11	chr9	123659370	123659870	ETS1-dep enhancer	0.56627	0.65191	0.943625	1036	2	0.019258	0.28787	0.50763	0.91676	845	4	0.019258
228	27	chr2	232409761	232411126	ETS1-dep enhancer	0.56719	0.65755	0.945583	1037	6	0.048749	0.0023367	0.007489	0.256715	44	11	0.048749
478	23	chr2	200819789	200820906	ETS1-dep enhancer	0.56721	0.68444	0.958914	1038	5	0.016632	0.47864	0.74268	1	1063	7	0.016632
939	10	chr18	77267006	77267506	ETS1-dep enhancer	0.56725	0.6488	0.941284	1039	3	0.015691	0.37359	0.5671	0.943876	958	2	0.015691
1136	11	chr1	167601035	167601535	ETS1-dep enhancer	0.56767	0.65327	0.943625	1040	3	-0.041462	0.97991	0.97726	1	1394	1	-0.041462
483	23	chr2	220040941	220042089	ETS1-dep enhancer	0.57198	0.6881	0.958914	1041	5	0.044374	0.32777	0.61656	0.960211	909	7	0.044374
640	10	chr9	131831601	131832101	ETS1-dep enhancer	0.57207	0.65415	0.943625	1042	3	0.050224	0.11926	0.24836	0.798887	503	4	0.050224
566	24	chr3	128336020	128337199	ETS1-dep enhancer	0.57533	0.6816	0.958717	1043	4	0.019832	0.12962	0.31193	0.837773	525	9	0.019832
252	24	chr7	36241893	36243096	ETS1-dep enhancer	0.57558	0.6816	0.958717	1044	6	0.040753	0.38049	0.66484	0.979617	968	8	0.040753
806	11	chr14	77396242	77396742	ETS1-dep enhancer	0.57582	0.66297	0.950606	1045	3	0.11317	0.036803	0.082643	0.664103	209	6	0.11317
127	34	chr13	49066195	49067886	ETS1-dep enhancer	0.57648	0.66571	0.952176	1046	6	0.11762	0.001091	0.0038738	0.172258	30	18	0.11762
1312	19	chr5	143191475	143192413	ETS1-dep enhancer	0.57809	0.69496	0.958914	1047	5	0.028791	0.59136	0.81204	1	1142	6	0.028791
548	19	chr14	93650587	93651566	ETS1-dep enhancer	0.58075	0.69609	0.958914	1048	5	0.0094181	0.18287	0.38866	0.882817	660	8	0.0094181
342	25	chr19	15403305	15404550	ETS1-dep enhancer	0.58172	0.6852	0.958914	1049	7	-0.028865	0.086613	0.21218	0.781867	398	8	-0.028865
151	29	chr5	61601643	61603089	ETS1-dep enhancer	0.582	0.67813	0.958717	1050	8	-0.017331	0.11707	0.27359	0.813057	497	11	-0.017331
1282	21	chr19	39368320	39369343	ETS1-dep enhancer	0.58279	0.69322	0.958914	1051	6	-0.0041249	0.23827	0.48185	0.91676	764	7	-0.0041249
873	24	chr2	75587867	75589066	ETS1-dep enhancer	0.58279	0.68956	0.958914	1052	7	-0.024758	0.93363	0.98278	1	1360	4	-0.024758
648	16	chr17	65436987	65437754	ETS1-dep enhancer	0.58527	0.70123	0.963296	1053	4	0.016906	0.72312	0.8753	1	1243	3	0.016906
734	32	chr19	36390208	36391814	ETS1-dep enhancer	0.58572	0.6809	0.958717	1054	9	0.0044934	0.37558	0.68528	0.986959	962	10	0.0044934
924	17	chr3	22492135	22492963	ETS1-dep enhancer	0.58588	0.69083	0.958914	1055	4	0.013107	0.58813	0.7963	1	1139	5	0.013107
276	25	chr22	33276383	33277656	ETS1-dep enhancer	0.58782	0.69594	0.958914	1056	6	-0.0091156	0.049888	0.13284	0.70235	255	8	-0.0091156
839	13	chr16	27379204	27379840	ETS1-dep enhancer	0.58819	0.69561	0.958914	1057	4	0.064926	0.050442	0.11072	0.70235	259	6	0.064926
811	14	chr15	57614108	57614779	ETS1-dep enhancer	0.58976	0.68027	0.958717	1058	3	-0.022803	0.57355	0.76214	1	1132	2	-0.022803
1039	10	chr5	172264667	172265167	ETS1-dep enhancer	0.58991	0.68753	0.958914	1059	3	-0.03561	0.12253	0.25601	0.798887	514	3	-0.03561
377	24	chr10	93557703	93558864	ETS1-dep enhancer	0.58992	0.69526	0.958914	1060	6	0.061161	0.052461	0.14584	0.70235	276	11	0.061161
331	35	chr22	24551570	24553348	ETS1-dep enhancer	0.59001	0.68378	0.958914	1061	8	-0.019988	0.92544	0.98738	1	1355	6	-0.019988
538	13	chr19	58816374	58816989	ETS1-dep enhancer	0.59109	0.69905	0.96119	1062	2	0.17352	0.0013848	0.0040917	0.172258	34	8	0.17352
781	10	chr1	154927561	154928061	ETS1-dep enhancer	0.59248	0.69003	0.958914	1063	3	0.081322	0.023356	0.053256	0.577196	152	5	0.081322
1026	24	chr2	144019474	144020656	ETS1-dep enhancer	0.59262	0.69698	0.959244	1064	4	0.037684	0.1673	0.38855	0.882817	623	8	0.037684
285	40	chr22	18269158	18271172	ETS1-dep enhancer	0.59294	0.67968	0.958717	1065	8	0.064642	0.049261	0.14676	0.70235	253	18	0.064642
105	36	chr19	11491299	11493080	ETS1-dep enhancer	0.59301	0.68164	0.958717	1066	9	0.013802	0.72861	0.92596	1	1245	5	0.013802
685	16	chr9	92112746	92113571	ETS1-dep enhancer	0.59389	0.70836	0.964989	1067	3	0.12734	0.0036722	0.011952	0.332394	53	9	0.12734
563	19	chr1	52889364	52890283	ETS1-dep enhancer	0.59634	0.7131	0.968764	1068	3	0.067258	0.18094	0.38763	0.882817	656	7	0.067258
217	24	chr22	30661326	30662479	ETS1-dep enhancer	0.5964	0.70392	0.964293	1069	4	0.033942	0.12153	0.28548	0.823337	509	10	0.033942
37	41	chr12	6444763	6446811	ETS1-dep enhancer	0.59643	0.68271	0.958914	1070	12	-0.037172	0.05238	0.15352	0.70927	274	10	-0.037172
772	17	chr6	12008686	12009562	ETS1-dep enhancer	0.59651	0.69519	0.958914	1071	5	0.04205	0.065983	0.14819	0.70235	342	8	0.04205
1369	10	chr7	135193774	135194274	ETS1-dep enhancer	0.59705	0.69403	0.958914	1072	3	0.12088	0.0032944	0.0099847	0.294348	51	5	0.12088
1324	21	chr14	107169682	107170751	ETS1-dep enhancer	0.59787	0.71862	0.970811	1073	6	0.05367	0.29899	0.55866	0.942186	865	7	0.05367
73	32	chr14	106447188	106448766	ETS1-dep enhancer	0.59908	0.69229	0.958914	1074	6	0.034671	0.13413	0.3126	0.837773	542	13	0.034671
211	39	chr1	153917529	153919463	ETS1-dep enhancer	0.60055	0.69073	0.958914	1075	10	-0.0095226	0.71746	0.92401	1	1241	9	-0.0095226
1246	11	chr19	16676912	16677412	ETS1-dep enhancer	0.60194	0.68647	0.958914	1076	2	-0.00682	0.1346	0.27974	0.823337	544	4	-0.00682
368	21	chr18	60765176	60766225	ETS1-dep enhancer	0.60271	0.72257	0.970811	1077	4	0.083363	0.056398	0.14692	0.70235	295	10	0.083363
608	21	chr11	122587609	122588687	ETS1-dep enhancer	0.60316	0.72257	0.970811	1078	4	0.028841	0.13763	0.33053	0.848778	552	8	0.028841
334	31	chr20	47537535	47539035	ETS1-dep enhancer	0.60377	0.70192	0.963344	1079	7	0.033507	0.067342	0.17419	0.729524	346	12	0.033507
463	25	chr10	121275859	121277081	ETS1-dep enhancer	0.6046	0.71612	0.970492	1080	7	0.0072351	0.024635	0.068619	0.624875	160	7	0.0072351
1252	17	chr15	60104303	60105129	ETS1-dep enhancer	0.60481	0.71403	0.969137	1081	2	0.027856	0.18923	0.40113	0.882817	672	7	0.027856
562	19	chr14	91716071	91717032	ETS1-dep enhancer	0.60562	0.71894	0.970811	1082	3	0.011053	0.36668	0.62673	0.960868	947	5	0.011053
464	31	chr3	13110970	13112536	ETS1-dep enhancer	0.6074	0.70514	0.964989	1083	8	-0.0021839	0.47343	0.76873	1	1058	10	-0.0021839
783	33	chr12	117110493	117112145	ETS1-dep enhancer	0.60792	0.70309	0.964049	1084	8	0.053603	0.13661	0.3192	0.837773	550	13	0.053603
16	40	chr1	234858935	234860961	ETS1-dep enhancer	0.60813	0.69429	0.958914	1085	10	0.0095426	0.33338	0.63948	0.96233	914	12	0.0095426
1292	10	chr3	14922393	14922893	ETS1-dep enhancer	0.60872	0.70704	0.964989	1086	2	-0.043888	0.44749	0.63743	0.96233	1033	3	-0.043888
1022	10	chr13	21049924	21050424	ETS1-dep enhancer	0.60886	0.70704	0.964989	1087	3	-0.05766	0.88998	0.92796	1	1332	1	-0.05766
8	30	chr4	51097	52640	ETS1-dep enhancer	0.61027	0.70834	0.964989	1088	5	0.023614	0.20446	0.45427	0.902409	706	11	0.023614
1100	13	chr16	89070445	89071112	ETS1-dep enhancer	0.61177	0.712	0.968764	1089	2	0.076332	0.0707	0.18068	0.739776	351	6	0.076332
1361	10	chr17	56595896	56596396	ETS1-dep enhancer	0.61285	0.71635	0.970492	1090	3	0.028445	0.48051	0.66621	0.979617	1068	2	0.028445
1236	14	chr2	197106820	197107498	ETS1-dep enhancer	0.61418	0.7126	0.968764	1091	4	0.022585	0.071209	0.17417	0.729524	354	5	0.022585
1272	11	chr10	48477779	48478279	ETS1-dep enhancer	0.61428	0.7081	0.964989	1092	3	0.024378	0.90948	0.94552	1	1348	1	0.024378
267	25	chr12	11698134	11699393	ETS1-dep enhancer	0.61526	0.72536	0.971884	1093	4	0.056159	0.13096	0.31325	0.837773	531	8	0.056159
1165	18	chr19	36394078	36394973	ETS1-dep enhancer	0.6177	0.71962	0.970811	1094	4	0.018689	0.055789	0.13731	0.70235	291	7	0.018689
1008	10	chr10	126337235	126337735	ETS1-dep enhancer	0.61919	0.72245	0.970811	1095	2	0.0085643	0.51354	0.68596	0.986959	1085	3	0.0085643
1189	18	chr12	58230157	58231048	ETS1-dep enhancer	0.61945	0.71962	0.970811	1096	1	0.03549	0.054827	0.13662	0.70235	285	6	0.03549
1162	10	chr11	119564891	119565391	ETS1-dep enhancer	0.61962	0.72383	0.970811	1097	3	-0.0099135	0.14566	0.30648	0.835044	573	1	-0.0099135
1098	10	chr12	6570965	6571465	ETS1-dep enhancer	0.6199	0.72383	0.970811	1098	2	0.054863	0.063569	0.16029	0.710529	333	4	0.054863
350	17	chr8	125208051	125208881	ETS1-dep enhancer	0.62029	0.74215	0.976262	1099	4	0.078964	0.24732	0.48947	0.91676	782	7	0.078964
947	16	chr12	122075053	122075848	ETS1-dep enhancer	0.6205	0.73056	0.971884	1100	4	0.014011	0.059981	0.13678	0.70235	315	6	0.014011
1404	26	chr1	160831679	160832942	ETS1-dep enhancer	0.6206	0.73038	0.971884	1101	5	0.029447	0.03181	0.084902	0.664103	187	12	0.029447
413	20	chr1	94557240	94558230	ETS1-dep enhancer	0.62183	0.73848	0.975378	1102	3	0.039015	0.17257	0.39123	0.882817	632	8	0.039015
493	20	chr16	29756698	29757664	ETS1-dep enhancer	0.62236	0.73848	0.975378	1103	1	0.11457	0.0026483	0.0085909	0.269425	46	11	0.11457
704	20	chr5	150591253	150592276	ETS1-dep enhancer	0.62421	0.73946	0.975799	1104	5	0.041145	0.22289	0.45912	0.9027	738	8	0.041145
600	31	chr22	39147201	39148778	ETS1-dep enhancer	0.62426	0.7237	0.970811	1105	8	0.033398	0.099423	0.25206	0.798887	442	11	0.033398
1151	10	chr3	13385042	13385542	ETS1-dep enhancer	0.62654	0.73514	0.974632	1106	1	-0.0059882	0.71074	0.83134	1	1236	2	-0.0059882
592	28	chr3	98240922	98242323	ETS1-dep enhancer	0.62954	0.73593	0.974632	1107	7	0.035633	0.25345	0.52349	0.919138	793	10	0.035633
729	13	chr3	106545628	106546286	ETS1-dep enhancer	0.63017	0.72823	0.971884	1108	1	0.078679	0.14104	0.30131	0.831705	562	6	0.078679
828	34	chr1	111745758	111747447	ETS1-dep enhancer	0.63032	0.72864	0.971884	1109	8	0.051663	0.090036	0.23136	0.794828	412	15	0.051663
1081	23	chr19	19572433	19573583	ETS1-dep enhancer	0.63098	0.74513	0.976469	1110	6	0.0043946	0.023014	0.063304	0.613899	150	9	0.0043946
21	32	chr2	198317553	198319129	ETS1-dep enhancer	0.63279	0.7288	0.971884	1111	7	0.015022	0.084364	0.21274	0.781988	390	12	0.015022
237	40	chr10	64564015	64566025	ETS1-dep enhancer	0.63301	0.72175	0.970811	1112	11	0.013931	0.43455	0.74926	1	1022	9	0.013931
861	15	chr5	131762127	131762881	ETS1-dep enhancer	0.63322	0.72889	0.971884	1113	3	0.12003	0.026187	0.071397	0.62655	170	8	0.12003
87	28	chr2	74684338	74685776	ETS1-dep enhancer	0.63435	0.74576	0.976469	1114	4	0.041155	0.23208	0.49862	0.91676	755	11	0.041155
1163	16	chr10	93807419	93808228	ETS1-dep enhancer	0.63439	0.74295	0.976262	1115	3	0.02432	0.21377	0.4403	0.892937	723	5	0.02432
46	34	chr19	28284090	28285810	ETS1-dep enhancer	0.63554	0.73271	0.973867	1116	8	-0.0063695	0.8587	0.96877	1	1307	6	-0.0063695
609	19	chr14	98242953	98243882	ETS1-dep enhancer	0.63751	0.73789	0.975378	1117	5	-0.052484	0.11501	0.29145	0.823337	489	3	-0.052484
1149	11	chr22	39151774	39152321	ETS1-dep enhancer	0.63798	0.72995	0.971884	1118	2	0.032534	0.14096	0.29298	0.823337	560	5	0.032534
636	11	chr6	53174291	53174791	ETS1-dep enhancer	0.63807	0.72995	0.971884	1119	3	0.0061232	0.64205	0.79738	1	1185	3	0.0061232
84	20	chr6	87864516	87865518	ETS1-dep enhancer	0.63822	0.75238	0.980559	1120	4	0.012225	0.075216	0.17906	0.737253	367	7	0.012225
741	28	chr7	73507693	73509050	ETS1-dep enhancer	0.63848	0.74743	0.976696	1121	6	0.036509	0.030588	0.08461	0.664103	180	11	0.036509
505	28	chr9	77702525	77703910	ETS1-dep enhancer	0.6401	0.75	0.979181	1122	8	0.015899	0.23221	0.49957	0.91676	756	9	0.015899
445	25	chr20	52225882	52227089	ETS1-dep enhancer	0.64209	0.74622	0.976469	1123	7	0.024377	0.11947	0.28713	0.823337	505	8	0.024377
461	19	chr1	160807214	160808166	ETS1-dep enhancer	0.64365	0.74244	0.976262	1124	4	0.034153	0.050007	0.13076	0.70235	256	7	0.034153
1268	11	chr8	68313079	68313579	ETS1-dep enhancer	0.64405	0.73528	0.974632	1125	2	-0.016909	0.15249	0.31812	0.837773	589	3	-0.016909
883	10	chr11	414263	414763	ETS1-dep enhancer	0.64415	0.74312	0.976262	1126	1	0.077615	0.16728	0.34806	0.865159	622	5	0.077615
857	17	chr5	52021177	52022014	ETS1-dep enhancer	0.64519	0.75914	0.982419	1127	4	0.030154	0.20478	0.42183	0.889024	707	6	0.030154
457	22	chr6	118977930	118978982	ETS1-dep enhancer	0.64534	0.76435	0.983882	1128	5	0.013146	0.31006	0.57884	0.947861	877	8	0.013146
719	16	chr19	19174297	19175052	ETS1-dep enhancer	0.64603	0.7516	0.980399	1129	4	0.043228	0.38842	0.64229	0.963406	972	6	0.043228
799	14	chr10	51498238	51498938	ETS1-dep enhancer	0.64736	0.74644	0.976469	1130	2	0.062434	0.049162	0.11417	0.70235	251	7	0.062434
879	42	chr14	69444520	69446648	ETS1-dep enhancer	0.64755	0.73483	0.974632	1131	10	0.025117	0.43542	0.74862	1	1024	14	0.025117
305	34	chr1	27668796	27670472	ETS1-dep enhancer	0.65061	0.74294	0.976262	1132	8	0.096587	0.0024348	0.0081877	0.26787	45	19	0.096587
507	16	chr20	48763072	48763895	ETS1-dep enhancer	0.65211	0.7576	0.981511	1133	3	-0.0013781	0.12227	0.29325	0.823337	511	5	-0.0013781
941	14	chr19	16196931	16197625	ETS1-dep enhancer	0.6528	0.75439	0.981511	1134	3	0.028365	0.032338	0.08317	0.664103	188	3	0.028365
1121	14	chr2	191887821	191888517	ETS1-dep enhancer	0.65434	0.75763	0.981511	1135	4	0.060727	0.34806	0.58503	0.9497	930	5	0.060727
236	20	chr7	99818320	99819321	ETS1-dep enhancer	0.65641	0.76163	0.983882	1136	4	0.057863	0.024337	0.068056	0.624875	156	9	0.057863
876	18	chr1	167073038	167073934	ETS1-dep enhancer	0.65687	0.76058	0.983418	1137	4	0.038871	0.32192	0.5807	0.947861	898	7	0.038871
429	17	chr10	116300735	116301560	ETS1-dep enhancer	0.65761	0.76411	0.983882	1138	4	0.03436	0.20261	0.4114	0.883186	703	7	0.03436
838	18	chr22	46635450	46636336	ETS1-dep enhancer	0.65837	0.76244	0.983882	1139	3	0.046104	0.25814	0.50318	0.91676	801	7	0.046104
1255	19	chr19	36392675	36393631	ETS1-dep enhancer	0.65882	0.75587	0.981511	1140	1	0.060254	0.0014542	0.0042163	0.172258	36	7	0.060254
2	33	chr2	201753114	201754746	ETS1-dep enhancer	0.65914	0.75752	0.981511	1141	9	-0.027576	0.47327	0.76814	1	1057	8	-0.027576
499	25	chr17	2095464	2096707	ETS1-dep enhancer	0.66187	0.7756	0.98981	1142	7	0.00044716	0.15886	0.371	0.882024	603	10	0.00044716
575	16	chr1	111758313	111759099	ETS1-dep enhancer	0.66274	0.76298	0.983882	1143	4	-0.011651	0.48441	0.71543	1	1072	4	-0.011651
500	26	chr17	56405332	56406614	ETS1-dep enhancer	0.66505	0.77128	0.988579	1144	6	0.05896	0.03504	0.094845	0.668909	198	10	0.05896
1273	10	chr1	167079138	167079638	ETS1-dep enhancer	0.66559	0.75571	0.981511	1145	2	-0.031383	0.020125	0.048207	0.573038	137	3	-0.031383
837	16	chr9	8719720	8720515	ETS1-dep enhancer	0.667	0.76877	0.986226	1146	3	0.048372	0.26605	0.50821	0.91676	817	5	0.048372
80	52	chr1	101359993	101362629	ETS1-dep enhancer	0.66719	0.74659	0.976469	1147	10	0.054754	0.025976	0.077579	0.642984	169	21	0.054754
1182	11	chr12	47601492	47601992	ETS1-dep enhancer	0.66768	0.76628	0.983882	1148	2	-0.0019993	0.32621	0.54089	0.928131	905	2	-0.0019993
1382	13	chr11	2322832	2323492	ETS1-dep enhancer	0.66914	0.75777	0.981511	1149	1	0.095818	0.019044	0.052305	0.577196	133	8	0.095818
1330	11	chr9	123652663	123653163	ETS1-dep enhancer	0.66925	0.76628	0.983882	1150	3	-0.027983	0.41738	0.61279	0.959884	999	4	-0.027983
928	12	chr18	29214697	29215423	ETS1-dep enhancer	0.67064	0.76622	0.983882	1151	3	0.13832	0.0068732	0.018249	0.403078	70	8	0.13832
875	25	chr12	89747051	89748268	ETS1-dep enhancer	0.67138	0.79045	0.994787	1152	4	0.041135	0.13929	0.34331	0.857703	554	8	0.041135
698	18	chr1	247373516	247374457	ETS1-dep enhancer	0.67205	0.79035	0.994787	1153	2	0.015942	0.62897	0.82412	1	1173	5	0.015942
695	20	chr4	109092556	109093525	ETS1-dep enhancer	0.67348	0.77875	0.991253	1154	5	0.044721	0.22358	0.46212	0.9027	739	8	0.044721
819	16	chr13	111829306	111830086	ETS1-dep enhancer	0.67737	0.77441	0.989399	1155	2	0.0994	0.058216	0.13392	0.70235	305	8	0.0994
1408	11	chr1	160001492	160002033	ETS1-dep enhancer	0.68038	0.77376	0.989399	1156	2	-0.0031458	0.07003	0.16937	0.725654	350	3	-0.0031458
234	22	chr9	92116405	92117475	ETS1-dep enhancer	0.68126	0.79216	0.994787	1157	6	0.036437	0.49934	0.76273	1	1082	7	0.036437
800	22	chr22	36056205	36057311	ETS1-dep enhancer	0.6813	0.79216	0.994787	1158	5	0.047265	0.089423	0.20026	0.765448	407	9	0.047265
659	11	chr14	56662407	56662907	ETS1-dep enhancer	0.68146	0.77796	0.991108	1159	3	0.071709	0.21232	0.40772	0.882817	721	4	0.071709
291	16	chr8	126954113	126954896	ETS1-dep enhancer	0.68159	0.77747	0.991108	1160	4	0.067775	0.20871	0.4325	0.892937	715	7	0.067775
1211	11	chr14	107175075	107175575	ETS1-dep enhancer	0.68339	0.78066	0.992768	1161	3	0.044013	0.4072	0.60251	0.956989	993	3	0.044013
579	17	chr19	19570571	19571440	ETS1-dep enhancer	0.6849	0.79067	0.994787	1162	3	0.032687	0.26699	0.52198	0.919138	822	6	0.032687
1270	20	chr12	54812340	54813300	ETS1-dep enhancer	0.68505	0.78128	0.992768	1163	4	0.024776	0.26526	0.51404	0.91676	816	6	0.024776
905	19	chr17	76124625	76125582	ETS1-dep enhancer	0.68541	0.79031	0.994787	1164	3	0.060456	0.057552	0.14386	0.70235	303	9	0.060456
422	27	chr2	220042147	220043458	ETS1-dep enhancer	0.68616	0.79512	0.994787	1165	7	0.050217	0.034248	0.091835	0.666346	195	11	0.050217
1174	18	chr2	161284147	161285019	ETS1-dep enhancer	0.687	0.7964	0.994787	1166	3	0.037824	0.12043	0.28931	0.823337	508	8	0.037824
129	21	chr12	9101844	9102889	ETS1-dep enhancer	0.68702	0.79472	0.994787	1167	3	0.059163	0.015618	0.046873	0.566904	119	9	0.059163
850	11	chr19	10215281	10215781	ETS1-dep enhancer	0.68777	0.78392	0.994787	1168	3	0.0091229	0.44583	0.63865	0.96233	1032	3	0.0091229
480	17	chr10	43947119	43947966	ETS1-dep enhancer	0.69058	0.79636	0.994787	1169	2	0.0279	0.059634	0.13838	0.70235	313	7	0.0279
481	26	chr3	178789007	178790305	ETS1-dep enhancer	0.69163	0.79544	0.994787	1170	7	0.028143	0.05057	0.13426	0.70235	261	11	0.028143
1240	11	chr17	56422137	56422637	ETS1-dep enhancer	0.69347	0.79246	0.994787	1171	3	0.074866	0.19331	0.38094	0.882817	684	5	0.074866
104	20	chr3	50374167	50375191	ETS1-dep enhancer	0.69751	0.79556	0.994787	1172	4	0.0016417	0.107	0.25799	0.798887	463	8	0.0016417
1419	10	chr2	208393727	208394227	ETS1-dep enhancer	0.69888	0.7737	0.989399	1173	2	0.0013061	0.18923	0.38534	0.882817	673	3	0.0013061
692	17	chr12	52366105	52366957	ETS1-dep enhancer	0.70038	0.79912	0.994848	1174	3	0.032135	0.22537	0.4597	0.9027	743	6	0.032135
888	11	chr16	27185266	27185766	ETS1-dep enhancer	0.70068	0.79782	0.994848	1175	2	0.061612	0.25206	0.46211	0.9027	791	4	0.061612
1417	10	chrX	78622799	78623301	ETS1-dep enhancer	0.70148	0.7746	0.989399	1176	1	0.011091	0.4004	0.59465	0.953769	983	3	0.011091
357	16	chr10	14879624	14880422	ETS1-dep enhancer	0.70187	0.79076	0.994787	1177	4	0.050756	0.24044	0.48132	0.91676	768	6	0.050756
311	27	chr20	52550827	52552175	ETS1-dep enhancer	0.70192	0.80844	1	1178	7	-0.01126	0.084194	0.21503	0.78424	389	7	-0.01126
1335	16	chr10	26736174	26736974	ETS1-dep enhancer	0.70348	0.79143	0.994787	1179	4	0.080597	0.024039	0.065225	0.624298	155	9	0.080597
868	36	chr11	69064418	69066248	ETS1-dep enhancer	0.70601	0.80528	1	1180	8	0.02317	0.13066	0.31699	0.837773	529	10	0.02317
296	23	chr14	102486224	102487409	ETS1-dep enhancer	0.70607	0.81108	1	1181	5	0.010413	0.028871	0.077368	0.642984	179	8	0.010413
1128	16	chr7	32932099	32932885	ETS1-dep enhancer	0.70761	0.79391	0.994787	1182	4	0.040884	0.57184	0.78181	1	1129	5	0.040884
201	12	chr17	55532234	55532855	ETS1-dep enhancer	0.70847	0.79704	0.994787	1183	3	-0.024446	0.28571	0.49837	0.91676	842	4	-0.024446
24	25	chr17	47816957	47818173	ETS1-dep enhancer	0.70854	0.81905	1	1184	4	0.019217	0.45427	0.73039	1	1039	5	0.019217
385	22	chr22	47008779	47009877	ETS1-dep enhancer	0.70873	0.81818	1	1185	4	0.092275	0.015185	0.046171	0.566904	117	12	0.092275
1245	14	chr11	44588746	44589467	ETS1-dep enhancer	0.71158	0.80551	1	1186	3	0.020699	0.10938	0.26639	0.804729	468	6	0.020699
123	44	chr11	65319419	65321576	ETS1-dep enhancer	0.71283	0.79672	0.994787	1187	12	-0.00097047	0.0077785	0.025925	0.466042	77	19	-0.00097047
622	20	chr2	118243117	118244089	ETS1-dep enhancer	0.71353	0.80706	1	1188	4	-0.0081516	0.90867	0.97137	1	1347	3	-0.0081516
188	20	chr19	10664160	10665166	ETS1-dep enhancer	0.71365	0.80706	1	1189	4	-0.037838	0.2848	0.54366	0.928193	841	6	-0.037838
908	17	chr5	130588129	130588965	ETS1-dep enhancer	0.71423	0.81056	1	1190	4	-0.024343	0.79687	0.92121	1	1285	3	-0.024343
1229	10	chr5	75700386	75700886	ETS1-dep enhancer	0.71479	0.78879	0.994787	1191	2	0.037277	0.28966	0.48607	0.91676	849	4	0.037277
1005	20	chr15	74695084	74696059	ETS1-dep enhancer	0.71641	0.81389	1	1192	5	0.035119	0.25404	0.50405	0.91676	794	6	0.035119
1390	19	chr1	151128396	151129354	ETS1-dep enhancer	0.71714	0.82422	1	1193	5	-0.014168	0.057019	0.14216	0.70235	299	5	-0.014168
1000	13	chr19	2613812	2614449	ETS1-dep enhancer	0.71735	0.80891	1	1194	3	0.0042568	0.086199	0.21427	0.78424	396	3	0.0042568
167	30	chr7	32930522	32932011	ETS1-dep enhancer	0.71813	0.82614	1	1195	6	0.049367	0.17313	0.40898	0.882817	633	12	0.049367
442	22	chr16	89098105	89099158	ETS1-dep enhancer	0.71823	0.82415	1	1196	3	0.059147	0.046529	0.12388	0.70235	239	10	0.059147
177	26	chr19	58873181	58874511	ETS1-dep enhancer	0.72069	0.83006	1	1197	6	-0.023617	0.87571	0.96816	1	1324	6	-0.023617
1139	23	chr9	91538131	91539250	ETS1-dep enhancer	0.72179	0.82243	1	1198	5	-0.020746	0.11968	0.28274	0.823337	506	8	-0.020746
544	18	chr1	167599076	167599990	ETS1-dep enhancer	0.72243	0.82303	1	1199	4	0.092197	0.058653	0.14234	0.70235	306	8	0.092197
1431	13	chr9	132631076	132631738	ETS1-dep enhancer	0.72327	0.81537	1	1200	2	0.010464	0.37338	0.61667	0.960211	957	3	0.010464
912	16	chr12	56522926	56523734	ETS1-dep enhancer	0.72331	0.81307	1	1201	3	-0.0019172	0.06556	0.1484	0.70235	341	4	-0.0019172
1123	25	chr19	1884559	1885809	ETS1-dep enhancer	0.7263	0.82872	1	1202	4	0.058798	0.046299	0.12554	0.70235	238	10	0.058798
1303	19	chr8	38662804	38663739	ETS1-dep enhancer	0.72706	0.83525	1	1203	5	0.080016	0.015842	0.043996	0.562444	120	11	0.080016
32	62	chr6	143264727	143267842	ETS1-dep enhancer	0.72818	0.79619	0.994787	1204	16	0.026589	0.055943	0.16269	0.711488	292	25	0.026589
925	21	chrX	128893543	128894612	ETS1-dep enhancer	0.72856	0.82348	1	1205	5	0.016284	0.63731	0.84929	1	1181	5	0.016284
197	36	chr2	74263098	74264881	ETS1-dep enhancer	0.73024	0.82586	1	1206	9	0.035994	0.06726	0.17082	0.727708	345	15	0.035994
52	35	chr7	44924122	44925870	ETS1-dep enhancer	0.73028	0.82654	1	1207	9	0.0018675	0.25173	0.53497	0.926859	789	12	0.0018675
933	16	chr22	40451186	40451993	ETS1-dep enhancer	0.73156	0.81868	1	1208	4	-0.016068	0.60893	0.8076	1	1158	4	-0.016068
411	24	chr14	50467786	50468967	ETS1-dep enhancer	0.732	0.83461	1	1209	5	0.080091	0.022476	0.064049	0.617045	148	12	0.080091
308	29	chr17	3866668	3868091	ETS1-dep enhancer	0.73309	0.83918	1	1210	5	0.097251	0.011327	0.03731	0.524201	100	15	0.097251
220	25	chr17	37054499	37055709	ETS1-dep enhancer	0.73477	0.8337	1	1211	3	0.028856	0.39314	0.68213	0.985448	975	8	0.028856
1269	11	chr12	130049314	130049814	ETS1-dep enhancer	0.73765	0.81289	1	1212	2	0.031802	0.2164	0.41517	0.885607	730	4	0.031802
1257	24	chr2	188418600	188419827	ETS1-dep enhancer	0.73792	0.83949	1	1213	5	0.10651	0.0095999	0.03253	0.484333	87	13	0.10651
823	17	chr15	78342288	78343124	ETS1-dep enhancer	0.7383	0.82644	1	1214	3	0.077015	0.082327	0.19271	0.752436	384	8	0.077015
792	10	chr16	29019284	29019784	ETS1-dep enhancer	0.74232	0.81167	1	1215	2	-0.035609	0.15631	0.32564	0.84357	600	3	-0.035609
1326	11	chr17	28001222	28001722	ETS1-dep enhancer	0.7426	0.8178	1	1216	1	0.075836	0.09661	0.22714	0.794828	431	6	0.075836
835	28	chr10	65389081	65390487	ETS1-dep enhancer	0.74353	0.84206	1	1217	7	0.028499	0.020812	0.068908	0.624875	141	11	0.028499
1168	13	chr6	14910736	14911364	ETS1-dep enhancer	0.74358	0.82909	1	1218	3	0.023042	0.16186	0.33777	0.853662	609	5	0.023042
184	14	chr2	43358257	43358944	ETS1-dep enhancer	0.74476	0.83245	1	1219	2	0.24013	3.9045e-08	2.0351e-07	3.3e-05	9	10	0.24013
74	31	chr9	123836536	123838119	ETS1-dep enhancer	0.74827	0.85175	1	1220	6	0.019006	0.0022024	0.0082288	0.26787	42	10	0.019006
977	10	chr7	101671689	101672189	ETS1-dep enhancer	0.74891	0.81263	1	1221	2	0.022262	0.12332	0.25791	0.798887	515	5	0.022262
584	17	chr4	124225376	124226207	ETS1-dep enhancer	0.75132	0.83282	1	1222	2	0.13985	0.0029127	0.0090884	0.27909	48	9	0.13985
303	11	chr11	58345462	58345997	ETS1-dep enhancer	0.75277	0.82665	1	1223	2	0.0060896	0.74258	0.8635	1	1254	2	0.0060896
512	25	chr1	155946372	155947617	ETS1-dep enhancer	0.7571	0.853	1	1224	5	0.071168	0.0069442	0.022092	0.443537	71	13	0.071168
749	16	chr3	46019811	46020610	ETS1-dep enhancer	0.75768	0.85421	1	1225	2	0.017718	0.27637	0.52223	0.919138	837	6	0.017718
115	27	chr10	45408275	45409649	ETS1-dep enhancer	0.76112	0.86337	1	1226	5	0.042334	0.22708	0.48896	0.91676	746	9	0.042334
502	18	chr16	89382353	89383262	ETS1-dep enhancer	0.76205	0.85137	1	1227	3	-0.01094	0.70784	0.87774	1	1233	4	-0.01094
186	43	chr16	68403085	68405202	ETS1-dep enhancer	0.76235	0.84612	1	1228	9	0.0031815	0.011456	0.035273	0.513319	101	16	0.0031815
410	11	chr14	23476166	23476666	ETS1-dep enhancer	0.76288	0.83156	1	1229	2	0.0083282	0.20026	0.39219	0.882817	699	4	0.0083282
709	16	chr11	44590316	44591122	ETS1-dep enhancer	0.76311	0.8586	1	1230	4	0.015518	0.54885	0.76383	1	1113	4	0.015518
282	27	chr1	150122997	150124319	ETS1-dep enhancer	0.76382	0.86468	1	1231	6	0.064138	0.11027	0.26159	0.803924	470	11	0.064138
677	18	chr10	35158007	35158905	ETS1-dep enhancer	0.76451	0.85137	1	1232	1	0.06444	0.33254	0.59131	0.952455	911	7	0.06444
682	20	chr2	16619857	16620830	ETS1-dep enhancer	0.76467	0.86085	1	1233	5	-0.0060983	0.99102	0.99593	1	1405	2	-0.0060983
1192	14	chr16	29677626	29678305	ETS1-dep enhancer	0.76523	0.84979	1	1234	3	-0.039357	0.86107	0.93591	1	1312	3	-0.039357
1350	11	chr10	31424269	31424769	ETS1-dep enhancer	0.76544	0.83721	1	1235	1	0.20556	1.9178e-05	5.4235e-05	0.006662	12	8	0.20556
116	17	chr21	43482232	43483109	ETS1-dep enhancer	0.76638	0.85124	1	1236	4	0.03059	0.048672	0.12166	0.70235	245	7	0.03059
130	27	chr14	77923733	77925063	ETS1-dep enhancer	0.76746	0.86602	1	1237	5	0.073363	0.009836	0.029622	0.482135	90	14	0.073363
662	10	chr14	74220017	74220517	ETS1-dep enhancer	0.76972	0.82311	1	1238	2	0.074252	0.16283	0.33718	0.853662	611	5	0.074252
777	14	chr19	55765081	55765731	ETS1-dep enhancer	0.77057	0.85319	1	1239	3	0.014439	0.86223	0.93591	1	1315	3	0.014439
324	20	chr21	30449037	30450041	ETS1-dep enhancer	0.77089	0.86674	1	1240	3	0.033787	0.042598	0.11182	0.70235	226	9	0.033787
1134	20	chr15	64387832	64388838	ETS1-dep enhancer	0.77243	0.86936	1	1241	3	0.13767	0.00099519	0.0029529	0.154266	28	11	0.13767
1398	12	chr19	4182351	4182908	ETS1-dep enhancer	0.77378	0.85292	1	1242	2	0.0698	0.073984	0.18298	0.743238	361	6	0.0698
1206	14	chr17	27467733	27468426	ETS1-dep enhancer	0.77427	0.85813	1	1243	2	0.028261	0.19604	0.3986	0.882817	689	5	0.028261
611	10	chr6	37257657	37258157	ETS1-dep enhancer	0.77517	0.82708	1	1244	1	0.1244	0.011853	0.032016	0.484333	103	6	0.1244
789	18	chr8	21917275	21918175	ETS1-dep enhancer	0.77596	0.85761	1	1245	4	0.022323	0.67153	0.8567	1	1205	5	0.022323
405	17	chr3	150853264	150854123	ETS1-dep enhancer	0.77822	0.86441	1	1246	3	0.030074	0.6946	0.86745	1	1224	2	0.030074
1254	18	chr1	235489880	235490751	ETS1-dep enhancer	0.78	0.85978	1	1247	3	0.050378	0.0019331	0.005582	0.210972	40	8	0.050378
1317	10	chr17	10022808	10023308	ETS1-dep enhancer	0.78144	0.83736	1	1248	2	0.1561	0.0051569	0.0136	0.357962	58	6	0.1561
5	58	chr4	184424807	184427754	ETS1-dep enhancer	0.78286	0.84746	1	1249	15	-0.020243	0.05508	0.16086	0.710529	288	20	-0.020243
973	14	chr2	220109729	220110427	ETS1-dep enhancer	0.7845	0.86451	1	1250	1	0.0087727	0.063179	0.13847	0.70235	331	2	0.0087727
1152	17	chr14	107280684	107281530	ETS1-dep enhancer	0.78563	0.86922	1	1251	4	0.042507	0.011007	0.031401	0.482135	98	6	0.042507
1145	10	chr2	8683773	8684273	ETS1-dep enhancer	0.78598	0.84103	1	1252	2	0.029119	0.13418	0.2805	0.823337	543	4	0.029119
778	16	chr3	44484047	44484830	ETS1-dep enhancer	0.78701	0.87568	1	1253	1	0.091856	0.050257	0.11629	0.70235	258	8	0.091856
224	18	chr16	29020211	29021132	ETS1-dep enhancer	0.78906	0.87	1	1254	2	0.052423	0.25866	0.50318	0.91676	802	7	0.052423
336	12	chr7	56173994	56174573	ETS1-dep enhancer	0.79346	0.86376	1	1255	2	0.0028428	0.6863	0.8298	1	1219	2	0.0028428
1428	10	chr20	35944745	35945245	ETS1-dep enhancer	0.79513	0.84566	1	1256	1	0.011852	0.53558	0.70736	1	1102	2	0.011852
6	52	chr1	202128345	202130966	ETS1-dep enhancer	0.7962	0.86429	1	1257	11	0.041723	0.080069	0.22489	0.794828	374	21	0.041723
601	19	chrX	23383635	23384579	ETS1-dep enhancer	0.79886	0.87927	1	1258	4	0.065699	0.054905	0.14056	0.70235	286	9	0.065699
715	20	chr10	105230471	105231470	ETS1-dep enhancer	0.79912	0.88475	1	1259	3	0.098669	0.00075568	0.0025182	0.154266	23	11	0.098669
870	15	chr14	92574555	92575291	ETS1-dep enhancer	0.79923	0.87954	1	1260	3	0.0022957	0.14714	0.3185	0.837773	578	4	0.0022957
526	27	chr14	66313777	66315077	ETS1-dep enhancer	0.79952	0.8859	1	1261	6	0.06456	0.031278	0.084907	0.664103	184	13	0.06456
418	22	chr1	155947734	155948868	ETS1-dep enhancer	0.80048	0.88437	1	1262	5	0.067492	0.10812	0.25783	0.798887	465	10	0.067492
926	30	chr19	45926337	45927852	ETS1-dep enhancer	0.80071	0.88559	1	1263	7	0.036469	0.094477	0.23869	0.7953	422	13	0.036469
1016	11	chr8	125208991	125209491	ETS1-dep enhancer	0.80185	0.8545	1	1264	2	0.0053211	0.057068	0.13629	0.70235	300	5	0.0053211
675	29	chr11	313710	315165	ETS1-dep enhancer	0.80209	0.88773	1	1265	6	0.051257	0.29694	0.58132	0.947861	863	9	0.051257
932	27	chr7	157194090	157195430	ETS1-dep enhancer	0.80274	0.88812	1	1266	6	0.045743	0.22963	0.49022	0.91676	751	8	0.045743
690	20	chr5	75698304	75699289	ETS1-dep enhancer	0.80375	0.88702	1	1267	3	0.022052	0.083517	0.19147	0.752436	388	6	0.022052
1054	11	chr17	80549470	80549970	ETS1-dep enhancer	0.80386	0.85532	1	1268	2	0.14852	0.051598	0.1179	0.70235	268	5	0.14852
233	20	chr1	101593860	101594848	ETS1-dep enhancer	0.8043	0.88756	1	1269	2	0.057004	0.13524	0.32071	0.837773	546	9	0.057004
272	29	chr20	61914862	61916296	ETS1-dep enhancer	0.80511	0.89254	1	1270	7	0.042209	0.048941	0.1289	0.70235	248	13	0.042209
684	27	chr12	111882022	111883356	ETS1-dep enhancer	0.80647	0.89121	1	1271	5	0.025378	0.443	0.72802	1	1029	9	0.025378
1332	10	chr4	83293563	83294063	ETS1-dep enhancer	0.80871	0.85283	1	1272	2	0.040761	0.057941	0.14867	0.70235	304	4	0.040761
366	25	chr3	47058172	47059421	ETS1-dep enhancer	0.81173	0.89945	1	1273	4	0.13394	0.002757	0.0083596	0.26787	47	14	0.13394
887	17	chr20	30263535	30264371	ETS1-dep enhancer	0.81386	0.89741	1	1274	2	0.17824	0.00012772	0.00045168	0.041611	16	12	0.17824
931	16	chr3	130568866	130569618	ETS1-dep enhancer	0.81438	0.88763	1	1275	3	0.034604	0.24205	0.48132	0.91676	771	3	0.034604
1086	24	chr9	132585846	132587050	ETS1-dep enhancer	0.81627	0.90017	1	1276	3	0.055346	0.036654	0.097621	0.672106	208	10	0.055346
1079	11	chr17	80158611	80159111	ETS1-dep enhancer	0.8168	0.86624	1	1277	1	0.069863	0.03837	0.086344	0.664103	214	5	0.069863
1055	16	chr17	1100952	1101746	ETS1-dep enhancer	0.81734	0.89152	1	1278	3	0.079622	0.039485	0.10266	0.70034	218	8	0.079622
221	30	chr12	27022884	27024375	ETS1-dep enhancer	0.81787	0.89843	1	1279	6	0.04267	0.1272	0.29021	0.823337	522	11	0.04267
956	17	chr2	43451204	43452017	ETS1-dep enhancer	0.8179	0.90043	1	1280	1	0.31014	8.4266e-16	3.3918e-08	6e-06	4	13	0.31014
262	30	chr6	15244965	15246455	ETS1-dep enhancer	0.818	0.89894	1	1281	6	0.087218	0.0098407	0.029999	0.482135	91	16	0.087218
PSMB5	5	NA	NA	NA	pan-essential	0.8183	0.79871	0.994848	1282	1	0.059828	0.20682	0.32485	0.84357	709	2	0.059828
361	10	chr6	33872144	33872644	ETS1-dep enhancer	0.81949	0.86172	1	1283	2	0.003476	0.60492	0.76188	1	1155	2	0.003476
1234	21	chr20	52224642	52225703	ETS1-dep enhancer	0.81971	0.9016	1	1284	4	0.023823	0.27368	0.5353	0.926859	831	5	0.023823
1166	11	chr10	43948847	43949347	ETS1-dep enhancer	0.82213	0.86944	1	1285	1	0.091247	0.055507	0.13516	0.70235	290	6	0.091247
606	16	chr1	231663876	231664648	ETS1-dep enhancer	0.82266	0.89764	1	1286	3	0.11892	0.0043218	0.014161	0.366194	56	10	0.11892
954	22	chr7	72941119	72942260	ETS1-dep enhancer	0.82303	0.90173	1	1287	4	0.052464	0.14829	0.35192	0.869875	583	8	0.052464
915	21	chr2	197104289	197105363	ETS1-dep enhancer	0.8243	0.90543	1	1288	3	0.014805	0.097842	0.23204	0.794828	434	8	0.014805
1395	17	chr5	75699561	75700385	ETS1-dep enhancer	0.82539	0.90362	1	1289	3	0.033757	0.048026	0.11998	0.70235	242	7	0.033757
1045	10	chr19	49601152	49601652	ETS1-dep enhancer	0.82589	0.86753	1	1290	2	0.089125	0.054586	0.13589	0.70235	282	5	0.089125
359	28	chr16	66557761	66559148	ETS1-dep enhancer	0.82616	0.90534	1	1291	5	0.033766	0.059146	0.15865	0.710529	309	10	0.033766
278	21	chr12	53714872	53715912	ETS1-dep enhancer	0.82842	0.90671	1	1292	3	0.018831	0.52114	0.77849	1	1093	6	0.018831
589	22	chr19	15574533	15575642	ETS1-dep enhancer	0.82896	0.90397	1	1293	3	0.11626	0.00047369	0.001631	0.120205	20	14	0.11626
952	20	chr2	1158379	1159369	ETS1-dep enhancer	0.82977	0.90605	1	1294	4	0.035937	0.16481	0.38105	0.882817	615	7	0.035937
1384	11	chr5	79479069	79479569	ETS1-dep enhancer	0.82984	0.8774	1	1295	2	-0.030461	0.23899	0.44511	0.892937	765	4	-0.030461
379	29	chr7	100075884	100077338	ETS1-dep enhancer	0.83028	0.91303	1	1296	4	0.10604	0.0016166	0.0059323	0.218604	39	17	0.10604
423	16	chr9	123931470	123932281	ETS1-dep enhancer	0.83378	0.90522	1	1297	2	0.071845	0.16444	0.35558	0.870628	612	7	0.071845
373	22	chr7	150360690	150361790	ETS1-dep enhancer	0.83511	0.9114	1	1298	2	0.054416	0.062422	0.16412	0.711509	329	10	0.054416
1383	11	chr2	209130057	209130557	ETS1-dep enhancer	0.83568	0.8789	1	1299	1	0.11412	0.098614	0.23008	0.794828	438	6	0.11412
673	22	chr7	99097086	99098194	ETS1-dep enhancer	0.83576	0.91283	1	1300	3	0.11607	0.0041017	0.012939	0.353177	55	13	0.11607
89	38	chr4	154386289	154388256	ETS1-dep enhancer	0.8381	0.91438	1	1301	7	0.062688	0.072297	0.18375	0.743238	359	15	0.062688
298	18	chr17	33541229	33542144	ETS1-dep enhancer	0.84128	0.91638	1	1302	4	0.021117	0.18114	0.39036	0.882817	657	7	0.021117
678	18	chr7	45039165	45040036	ETS1-dep enhancer	0.84166	0.91673	1	1303	3	0.036913	0.22391	0.45885	0.9027	740	7	0.036913
1057	20	chr10	45469951	45470945	ETS1-dep enhancer	0.84338	0.91409	1	1304	4	0.037364	0.14414	0.35452	0.870307	569	6	0.037364
394	32	chr12	11801794	11803398	ETS1-dep enhancer	0.84358	0.91671	1	1305	4	0.030848	0.070727	0.1823	0.743238	352	11	0.030848
1298	15	chr21	37485015	37485757	ETS1-dep enhancer	0.84467	0.90565	1	1306	3	0.070849	0.04476	0.10642	0.70235	236	7	0.070849
392	25	chr17	80842092	80843332	ETS1-dep enhancer	0.84576	0.92057	1	1307	5	0.045064	0.23731	0.49569	0.91676	763	9	0.045064
814	10	chr3	101249158	101249658	ETS1-dep enhancer	0.84618	0.88214	1	1308	2	0.047499	0.26204	0.46162	0.9027	810	4	0.047499
249	21	chr3	141456710	141457740	ETS1-dep enhancer	0.84685	0.91911	1	1309	4	0.035094	0.047547	0.12807	0.70235	241	9	0.035094
1399	16	chr12	117514464	117515235	ETS1-dep enhancer	0.8502	0.91563	1	1310	3	0.026552	0.028715	0.074333	0.635147	178	5	0.026552
1376	19	chr9	33239485	33240411	ETS1-dep enhancer	0.85263	0.92039	1	1311	2	0.044713	0.46773	0.73196	1	1051	6	0.044713
564	15	chr19	19571497	19572213	ETS1-dep enhancer	0.85618	0.91627	1	1312	2	0.053177	0.78911	0.91016	1	1281	3	0.053177
1104	10	chr17	3868307	3868807	ETS1-dep enhancer	0.85975	0.898	1	1313	1	0.074902	0.27549	0.47693	0.91676	835	4	0.074902
141	22	chr6	35015944	35017018	ETS1-dep enhancer	0.86086	0.93085	1	1314	3	0.025309	0.11525	0.27156	0.811918	490	9	0.025309
107	29	chr14	66973874	66975340	ETS1-dep enhancer	0.86102	0.93056	1	1315	5	0.043375	0.0081231	0.024097	0.449599	79	11	0.043375
966	11	chr1	221886369	221886869	ETS1-dep enhancer	0.86286	0.89702	1	1316	1	0.12385	0.0058033	0.017116	0.403078	64	7	0.12385
981	23	chr9	15295652	15296827	ETS1-dep enhancer	0.86323	0.93347	1	1317	4	-0.017368	0.60224	0.83252	1	1154	5	-0.017368
759	13	chr17	38672910	38673553	ETS1-dep enhancer	0.86338	0.91104	1	1318	1	0.051946	0.40397	0.63981	0.96233	989	4	0.051946
94	21	chr12	117500857	117501883	ETS1-dep enhancer	0.86363	0.93044	1	1319	4	0.064774	0.11883	0.29624	0.825448	502	9	0.064774
851	30	chr15	81585679	81587145	ETS1-dep enhancer	0.86438	0.93555	1	1320	6	0.0011617	0.36813	0.66706	0.979617	949	7	0.0011617
701	25	chr1	37944450	37945736	ETS1-dep enhancer	0.86515	0.93144	1	1321	4	0.034541	0.040944	0.1075	0.70235	224	11	0.034541
380	31	chr2	202645406	202646992	ETS1-dep enhancer	0.86593	0.93452	1	1322	6	0.025426	0.083158	0.21714	0.78639	385	12	0.025426
533	29	chr21	34304129	34305563	ETS1-dep enhancer	0.86593	0.93572	1	1323	6	0.034682	0.31749	0.6056	0.956989	891	10	0.034682
192	19	chr10	63539602	63540560	ETS1-dep enhancer	0.86841	0.93108	1	1324	4	0.06907	0.19142	0.40451	0.882817	677	8	0.06907
664	31	chr1	156785705	156787280	ETS1-dep enhancer	0.87038	0.93877	1	1325	6	0.056694	0.048121	0.12807	0.70235	243	14	0.056694
725	25	chr14	35836442	35837684	ETS1-dep enhancer	0.87159	0.93501	1	1326	5	0.11456	0.0072457	0.023526	0.449599	72	14	0.11456
807	18	chr12	6450642	6451533	ETS1-dep enhancer	0.87228	0.93252	1	1327	3	0.0050901	0.12234	0.29229	0.823337	512	8	0.0050901
1371	11	chr19	3812237	3812737	ETS1-dep enhancer	0.87494	0.90673	1	1328	1	0.10622	0.037987	0.085105	0.664103	211	6	0.10622
582	11	chr17	55532868	55533368	ETS1-dep enhancer	0.87572	0.90673	1	1329	1	0.055033	0.050188	0.10626	0.70235	257	4	0.055033
703	16	chr14	99450950	99451723	ETS1-dep enhancer	0.87697	0.92911	1	1330	3	0.11547	0.025581	0.070216	0.624875	165	9	0.11547
577	15	chr19	17633738	17634495	ETS1-dep enhancer	0.87712	0.93048	1	1331	3	0.06828	0.082308	0.20658	0.77482	383	7	0.06828
126	31	chr2	190626898	190628438	ETS1-dep enhancer	0.87766	0.94345	1	1332	3	0.046107	0.42299	0.72354	1	1005	10	0.046107
596	11	chr1	151031854	151032400	ETS1-dep enhancer	0.87817	0.90808	1	1333	1	0.072538	0.23974	0.44586	0.892937	766	4	0.072538
696	16	chr16	27248349	27249137	ETS1-dep enhancer	0.8787	0.93198	1	1334	3	0.090885	0.027561	0.072886	0.628269	174	9	0.090885
930	15	chr7	149562337	149563065	ETS1-dep enhancer	0.879	0.93199	1	1335	2	0.061422	0.14096	0.31365	0.837773	561	6	0.061422
780	11	chr2	159986815	159987315	ETS1-dep enhancer	0.87925	0.90941	1	1336	1	0.069127	0.20234	0.39544	0.882817	701	4	0.069127
162	19	chr2	43454099	43455066	ETS1-dep enhancer	0.88039	0.94146	1	1337	3	0.33526	2.3186e-12	3.3918e-08	6e-06	7	15	0.33526
384	28	chr12	56974693	56976093	ETS1-dep enhancer	0.88133	0.94242	1	1338	5	0.066971	0.0065546	0.01939	0.408294	68	13	0.066971
985	16	chr8	11358743	11359516	ETS1-dep enhancer	0.88204	0.93433	1	1339	3	-0.00020882	0.071867	0.15787	0.710529	358	6	-0.00020882
1094	11	chr14	81734243	81734743	ETS1-dep enhancer	0.88268	0.9122	1	1340	2	-0.012688	0.21256	0.40772	0.882817	722	3	-0.012688
535	26	chr21	36599134	36600425	ETS1-dep enhancer	0.88278	0.94319	1	1341	5	0.015625	0.024465	0.069802	0.624875	158	9	0.015625
743	18	chr4	109276615	109277502	ETS1-dep enhancer	0.88278	0.9382	1	1342	3	0.027879	0.26693	0.52257	0.919138	821	6	0.027879
1050	19	chr1	1609201	1610117	ETS1-dep enhancer	0.88281	0.94176	1	1343	3	-0.019379	0.78771	0.92042	1	1280	4	-0.019379
803	26	chr1	226189613	226190870	ETS1-dep enhancer	0.88603	0.94497	1	1344	4	0.032046	0.26671	0.53658	0.926859	819	10	0.032046
1172	17	chr10	126339380	126340202	ETS1-dep enhancer	0.8875	0.93935	1	1345	3	0.063413	0.023372	0.067014	0.624875	153	7	0.063413
1043	10	chr16	89427379	89427879	ETS1-dep enhancer	0.88767	0.91095	1	1346	1	0.012434	0.39147	0.58406	0.949178	973	2	0.012434
784	13	chr20	44420197	44420825	ETS1-dep enhancer	0.88776	0.92299	1	1347	2	0.038453	0.29239	0.51221	0.91676	853	2	0.038453
277	24	chr9	98256203	98257415	ETS1-dep enhancer	0.88805	0.94894	1	1348	3	0.059823	0.22727	0.47785	0.91676	747	8	0.059823
1067	10	chr22	37638405	37638905	ETS1-dep enhancer	0.88906	0.91149	1	1349	1	0.046867	0.12238	0.25601	0.798887	513	4	0.046867
1093	11	chr12	48206653	48207153	ETS1-dep enhancer	0.88974	0.92254	1	1350	2	0.14285	0.010811	0.028317	0.480941	94	6	0.14285
942	16	chr3	18028099	18028868	ETS1-dep enhancer	0.89079	0.9374	1	1351	3	0.049964	0.099116	0.24732	0.798887	440	7	0.049964
1308	15	chr12	123591256	123591983	ETS1-dep enhancer	0.89279	0.93614	1	1352	2	0.1385	0.00025002	0.00083577	0.06844	18	11	0.1385
1110	10	chr17	10025628	10026128	ETS1-dep enhancer	0.89442	0.91363	1	1353	1	0.089121	0.050947	0.12505	0.70235	263	5	0.089121
1124	15	chr16	2918066	2918797	ETS1-dep enhancer	0.89519	0.93857	1	1354	2	0.0187	0.025875	0.068192	0.624875	168	5	0.0187
929	23	chr5	37552689	37553838	ETS1-dep enhancer	0.89645	0.95334	1	1355	4	0.08351	0.12589	0.31214	0.837773	520	9	0.08351
266	31	chr7	5634854	5636419	ETS1-dep enhancer	0.89889	0.95593	1	1356	6	0.081725	0.015072	0.050111	0.577196	116	16	0.081725
72	20	chr2	182321283	182322266	ETS1-dep enhancer	0.90123	0.95402	1	1357	3	0.075543	0.040889	0.10989	0.70235	223	10	0.075543
254	19	chr22	50907832	50908802	ETS1-dep enhancer	0.90185	0.95084	1	1358	3	0.0896	0.020256	0.058072	0.601879	138	10	0.0896
1207	15	chr9	126978652	126979400	ETS1-dep enhancer	0.90427	0.94235	1	1359	2	0.019292	0.29232	0.53736	0.926859	852	6	0.019292
855	26	chr13	74339305	74340601	ETS1-dep enhancer	0.90504	0.95823	1	1360	5	0.015118	0.17364	0.39709	0.882817	635	10	0.015118
724	12	chr17	76126528	76127108	ETS1-dep enhancer	0.90619	0.93294	1	1361	2	-0.0032817	0.059597	0.14798	0.70235	312	5	-0.0032817
1265	11	chr3	30685518	30686018	ETS1-dep enhancer	0.90714	0.93138	1	1362	1	0.05736	0.40511	0.59963	0.956989	991	4	0.05736
1344	11	chr6	42013417	42013917	ETS1-dep enhancer	0.90928	0.93264	1	1363	1	0.055793	0.42324	0.62101	0.960868	1006	4	0.055793
847	24	chr11	75998864	76000016	ETS1-dep enhancer	0.91008	0.96218	1	1364	3	0.043297	0.0815	0.1985	0.763956	380	9	0.043297
168	28	chr2	159980614	159982020	ETS1-dep enhancer	0.91055	0.96262	1	1365	5	0.0036001	0.91319	0.98127	1	1352	5	0.0036001
356	15	chr9	116343861	116344573	ETS1-dep enhancer	0.91184	0.94714	1	1366	2	0.021253	0.16958	0.36626	0.877674	629	6	0.021253
1291	17	chr15	41198458	41199329	ETS1-dep enhancer	0.9143	0.95261	1	1367	3	0.00063807	0.021595	0.061515	0.606726	145	6	0.00063807
150	27	chr6	32163050	32164433	ETS1-dep enhancer	0.91843	0.96497	1	1368	4	0.044172	0.18772	0.43458	0.892937	669	9	0.044172
841	17	chr2	85635550	85636419	ETS1-dep enhancer	0.91871	0.95425	1	1369	2	0.14207	0.0048728	0.016017	0.400163	57	10	0.14207
508	17	chr7	45066587	45067457	ETS1-dep enhancer	0.91889	0.95425	1	1370	3	0.0085301	0.36709	0.61821	0.960211	948	5	0.0085301
1208	19	chr17	37252465	37253431	ETS1-dep enhancer	0.91979	0.96132	1	1371	2	0.0081157	0.21696	0.44225	0.892937	732	6	0.0081157
960	20	chr17	37248472	37249453	ETS1-dep enhancer	0.92076	0.96341	1	1372	3	0.021508	0.27518	0.53303	0.926859	833	6	0.021508
997	23	chr10	30993817	30994967	ETS1-dep enhancer	0.92119	0.96387	1	1373	4	0.038715	0.19683	0.43914	0.892937	692	9	0.038715
1041	10	chr17	78754572	78755072	ETS1-dep enhancer	0.92145	0.92327	1	1374	1	0.12311	0.0014829	0.0044408	0.172258	37	7	0.12311
1115	26	chr10	35667380	35668680	ETS1-dep enhancer	0.92168	0.96703	1	1375	4	0.057793	0.013184	0.043347	0.562444	108	10	0.057793
560	32	chr14	107177962	107179574	ETS1-dep enhancer	0.92208	0.9677	1	1376	6	0.033857	0.055157	0.14437	0.70235	289	11	0.033857
1116	22	chr2	136995908	136997008	ETS1-dep enhancer	0.92607	0.96553	1	1377	3	0.099751	0.0014502	0.0043746	0.172258	35	11	0.099751
1260	16	chr19	44288229	44288984	ETS1-dep enhancer	0.92609	0.95796	1	1378	2	0.088608	0.033659	0.089568	0.666346	192	8	0.088608
458	16	chr13	111841476	111842269	ETS1-dep enhancer	0.92641	0.95796	1	1379	2	0.055034	0.37713	0.62408	0.960868	964	4	0.055034
752	13	chr5	139047866	139048480	ETS1-dep enhancer	0.92745	0.94932	1	1380	2	-0.020486	0.99316	0.99132	1	1409	1	-0.020486
737	18	chr4	153021328	153022219	ETS1-dep enhancer	0.92748	0.96192	1	1381	3	0.025455	0.34628	0.60769	0.956989	926	4	0.025455
1142	14	chr17	21187494	21188217	ETS1-dep enhancer	0.92969	0.95197	1	1382	2	0.049546	0.17669	0.36768	0.877674	641	6	0.049546
1386	14	chr19	18402815	18403518	ETS1-dep enhancer	0.93137	0.95197	1	1383	2	0.10055	0.033961	0.085163	0.664103	194	8	0.10055
1366	14	chr6	139644619	139645326	ETS1-dep enhancer	0.93269	0.95376	1	1384	1	0.14498	0.0013449	0.0041892	0.172258	33	9	0.14498
862	10	chr16	3124855	3125355	ETS1-dep enhancer	0.93297	0.9313	1	1385	1	0.15536	0.0010308	0.0026603	0.154266	29	7	0.15536
689	39	chr20	56025437	56027376	ETS1-dep enhancer	0.93335	0.97486	1	1386	8	0.0088923	0.19026	0.43736	0.892937	674	13	0.0088923
863	10	chr8	38795831	38796331	ETS1-dep enhancer	0.93353	0.93184	1	1387	1	0.045765	0.10549	0.22753	0.794828	456	5	0.045765
250	20	chr12	50560572	50561566	ETS1-dep enhancer	0.93383	0.96934	1	1388	3	0.10327	0.000273	0.00093834	0.072795	19	10	0.10327
976	11	chr3	155271579	155272079	ETS1-dep enhancer	0.93503	0.94106	1	1389	1	0.019304	0.10119	0.23199	0.794828	443	2	0.019304
155	24	chr11	63952675	63953836	ETS1-dep enhancer	0.93614	0.97101	1	1390	2	0.084069	0.011669	0.037582	0.524201	102	12	0.084069
936	10	chr1	108622199	108622699	ETS1-dep enhancer	0.94295	0.93938	1	1391	1	-0.039703	0.88141	0.92711	1	1329	1	-0.039703
1117	10	chr17	17307082	17307582	ETS1-dep enhancer	0.94405	0.93991	1	1392	1	0.053628	0.24277	0.42581	0.889024	772	4	0.053628
1030	23	chr1	207095949	207097120	ETS1-dep enhancer	0.9448	0.97781	1	1393	4	0.068971	0.0087699	0.02978	0.482135	81	11	0.068971
790	31	chr3	126194212	126195825	ETS1-dep enhancer	0.94496	0.9809	1	1394	4	0.11725	2.3324e-05	7.4721e-05	0.008472	13	19	0.11725
922	10	chr10	116303984	116304484	ETS1-dep enhancer	0.94611	0.94097	1	1395	1	0.071292	0.17118	0.35177	0.869875	630	5	0.071292
1126	10	chr17	79423014	79423514	ETS1-dep enhancer	0.94661	0.9415	1	1396	1	0.11257	0.017984	0.044974	0.566598	131	6	0.11257
980	11	chr17	3616030	3616530	ETS1-dep enhancer	0.94773	0.94821	1	1397	1	0.019704	0.36896	0.56488	0.943876	950	2	0.019704
1290	11	chr2	182655959	182656459	ETS1-dep enhancer	0.9483	0.94821	1	1398	1	0.043525	0.23638	0.44093	0.892937	760	5	0.043525
683	16	chr22	24830078	24830894	ETS1-dep enhancer	0.94886	0.96918	1	1399	2	0.053886	0.17524	0.36851	0.877674	637	6	0.053886
9	37	chr8	74658147	74659959	ETS1-dep enhancer	0.94958	0.98234	1	1400	6	0.031413	0.11419	0.28064	0.823337	487	15	0.031413
26	36	chr17	17660428	17662211	ETS1-dep enhancer	0.95068	0.98411	1	1401	5	0.076887	0.069099	0.17501	0.729524	349	16	0.076887
610	19	chr8	38794003	38794992	ETS1-dep enhancer	0.95073	0.97457	1	1402	2	0.086035	0.032655	0.090013	0.666346	189	10	0.086035
341	19	chr19	54899643	54900625	ETS1-dep enhancer	0.95319	0.9766	1	1403	3	0.076406	0.0097305	0.030718	0.482135	89	9	0.076406
594	10	chr1	203643022	203643522	ETS1-dep enhancer	0.95367	0.94901	1	1404	1	0.12317	0.040495	0.087953	0.666346	222	5	0.12317
597	17	chr17	3864618	3865457	ETS1-dep enhancer	0.95477	0.97299	1	1405	2	0.0085351	0.088704	0.21557	0.78424	403	5	0.0085351
826	10	chr2	43363194	43363694	ETS1-dep enhancer	0.96242	0.95388	1	1406	1	0.31421	1.801e-07	3.731e-07	5.5e-05	10	7	0.31421
660	17	chr14	92572483	92573334	ETS1-dep enhancer	0.96302	0.97757	1	1407	2	0.13195	0.0035558	0.011324	0.321003	52	11	0.13195
295	37	chr12	89745034	89746886	ETS1-dep enhancer	0.96346	0.98899	1	1408	4	0.050808	0.10369	0.25964	0.802328	451	14	0.050808
214	14	chr10	35037409	35038112	ETS1-dep enhancer	0.9638	0.97361	1	1409	1	0.050562	0.16883	0.34646	0.862645	627	5	0.050562
1061	26	chr12	11805596	11806853	ETS1-dep enhancer	0.96407	0.98607	1	1410	2	0.10899	0.0060183	0.017977	0.403078	65	14	0.10899
343	27	chr1	25664146	25665523	ETS1-dep enhancer	0.96531	0.98693	1	1411	4	0.058719	0.19295	0.44748	0.89495	683	10	0.058719
1306	10	chr15	60106533	60107033	ETS1-dep enhancer	0.96534	0.95766	1	1412	1	0.099935	0.027666	0.060478	0.606726	175	6	0.099935
1113	23	chr15	41194759	41195887	ETS1-dep enhancer	0.96556	0.98556	1	1413	1	0.07577	0.061589	0.16065	0.710529	321	11	0.07577
36	22	chr1	167596814	167597951	ETS1-dep enhancer	0.966	0.98429	1	1414	2	0.057488	0.0096249	0.031376	0.482135	88	9	0.057488
374	21	chr12	110433398	110434444	ETS1-dep enhancer	0.96613	0.98368	1	1415	3	0.14057	0.0066822	0.023054	0.449395	69	11	0.14057
1368	10	chr1	145437489	145437989	ETS1-dep enhancer	0.96656	0.95926	1	1416	1	0.080513	0.1817	0.36858	0.877674	658	5	0.080513
1267	16	chr14	107172737	107173505	ETS1-dep enhancer	0.96739	0.97935	1	1417	1	0.094999	0.061395	0.14007	0.70235	320	8	0.094999
568	10	chr2	95740301	95740801	ETS1-dep enhancer	0.96795	0.9598	1	1418	1	-0.029173	0.21637	0.40534	0.882817	729	3	-0.029173
106	22	chr10	6969449	6970582	ETS1-dep enhancer	0.96855	0.98513	1	1419	2	0.055974	0.081717	0.18991	0.752436	382	10	0.055974
1418	10	chr20	62609092	62609592	ETS1-dep enhancer	0.9686	0.96033	1	1420	1	0.03251	0.080135	0.19097	0.752436	375	3	0.03251
736	16	chr13	50840334	50841152	ETS1-dep enhancer	0.96877	0.98036	1	1421	1	0.16419	4.5408e-05	0.00012885	0.012662	15	13	0.16419
1011	21	chr14	91719619	91720669	ETS1-dep enhancer	0.97204	0.98711	1	1422	3	0.050294	0.057264	0.1485	0.70235	301	9	0.050294
1153	10	chr5	132023659	132024159	ETS1-dep enhancer	0.97285	0.96626	1	1423	1	0.059577	0.18082	0.36688	0.877674	655	5	0.059577
1082	11	chr3	50378072	50378617	ETS1-dep enhancer	0.97314	0.96629	1	1424	1	-1.1697e-06	0.11926	0.25573	0.798887	504	5	-1.1697e-06
358	26	chr2	231508141	231509469	ETS1-dep enhancer	0.97336	0.99039	1	1425	4	0.016629	0.012568	0.042301	0.556708	105	9	0.016629
1310	10	chr4	154388313	154388813	ETS1-dep enhancer	0.97342	0.9668	1	1426	0	0.011524	0.5993	0.76188	1	1150	2	0.011524
1205	10	chr1	167598125	167598625	ETS1-dep enhancer	0.97385	0.9668	1	1427	0	0.15103	0.0073138	0.018171	0.403078	74	6	0.15103
1177	18	chr8	125576444	125577327	ETS1-dep enhancer	0.97477	0.98559	1	1428	2	0.039053	0.17692	0.37518	0.882817	642	7	0.039053
207	17	chr2	182322289	182323122	ETS1-dep enhancer	0.97501	0.98461	1	1429	2	0.031001	0.59265	0.79809	1	1143	5	0.031001
1400	10	chr7	44135909	44136409	ETS1-dep enhancer	0.9753	0.96891	1	1430	0	0.041837	0.084535	0.19345	0.752436	393	4	0.041837
671	16	chr6	53600343	53601138	ETS1-dep enhancer	0.97544	0.98501	1	1431	2	0.036382	0.012773	0.035521	0.513319	107	7	0.036382
1253	17	chr9	92111560	92112421	ETS1-dep enhancer	0.97568	0.98522	1	1432	2	0.10472	0.010481	0.030273	0.482135	93	10	0.10472
894	16	chr8	108316962	108317785	ETS1-dep enhancer	0.97575	0.98501	1	1433	1	0.084456	0.035449	0.093117	0.667114	200	9	0.084456
1343	11	chr1	111772076	111772576	ETS1-dep enhancer	0.97647	0.97093	1	1434	1	0.050266	0.21207	0.40772	0.882817	720	5	0.050266
160	30	chr3	71493057	71494523	ETS1-dep enhancer	0.97732	0.99284	1	1435	2	0.076856	0.12497	0.28743	0.823337	518	12	0.076856
1144	10	chr2	96814158	96814658	ETS1-dep enhancer	0.9775	0.97363	1	1436	0	-0.016346	0.21937	0.4075	0.882817	734	4	-0.016346
776	11	chr1	167079742	167080242	ETS1-dep enhancer	0.97761	0.97093	1	1437	1	0.048569	0.62722	0.78642	1	1172	3	0.048569
1346	11	chr5	142984805	142985305	ETS1-dep enhancer	0.9778	0.97136	1	1438	1	0.050815	0.032693	0.078537	0.643129	190	4	0.050815
880	33	chr11	58291498	58293201	ETS1-dep enhancer	0.97904	0.99348	1	1439	5	0.022913	0.056734	0.14841	0.70235	297	15	0.022913
825	15	chr14	91782184	91782919	ETS1-dep enhancer	0.98082	0.98326	1	1440	1	0.056704	0.14134	0.31414	0.837773	563	7	0.056704
797	10	chr17	71587871	71588371	ETS1-dep enhancer	0.98188	0.97846	1	1441	0	0.024837	0.41986	0.61349	0.959956	1001	3	0.024837
1120	11	chr21	39849084	39849584	ETS1-dep enhancer	0.9824	0.97723	1	1442	0	-0.00075884	0.70601	0.83966	1	1230	3	-0.00075884
730	19	chr16	30960953	30961895	ETS1-dep enhancer	0.98261	0.98984	1	1443	2	0.033224	0.48033	0.73803	1	1066	4	0.033224
1071	19	chr2	233940173	233941129	ETS1-dep enhancer	0.98329	0.99	1	1444	2	0.08581	0.0084302	0.025171	0.463767	80	9	0.08581
1049	10	chr3	33049736	33050236	ETS1-dep enhancer	0.98483	0.98275	1	1445	0	0.10596	0.051453	0.12552	0.70235	267	5	0.10596
1357	10	chr1	23939544	23940044	ETS1-dep enhancer	0.98548	0.98275	1	1446	0	0.08871	0.075215	0.18693	0.74652	366	4	0.08871
845	10	chr1	26613815	26614315	ETS1-dep enhancer	0.98579	0.98336	1	1447	0	0.09223	0.1662	0.34619	0.862645	620	5	0.09223
314	34	chr12	57870889	57872643	ETS1-dep enhancer	0.98647	0.99613	1	1448	3	0.056473	0.0093706	0.026787	0.475707	86	17	0.056473
1367	10	chr8	2037594	2038094	ETS1-dep enhancer	0.98709	0.9842	1	1449	0	0.053974	0.01086	0.028688	0.480941	96	3	0.053974
100	25	chr2	83079881	83081102	ETS1-dep enhancer	0.98889	0.99537	1	1450	3	0.056483	0.0056946	0.016908	0.403078	62	12	0.056483
822	11	chr9	129233205	129233705	ETS1-dep enhancer	0.9892	0.98661	1	1451	0	0.074498	0.24329	0.45041	0.89717	776	5	0.074498
769	11	chr1	206730290	206730790	ETS1-dep enhancer	0.98944	0.98661	1	1452	0	0.083015	0.060987	0.1512	0.705262	318	6	0.083015
779	10	chr21	39847437	39847937	ETS1-dep enhancer	0.98999	0.98854	1	1453	0	0.056491	0.29965	0.49782	0.91676	866	4	0.056491
1161	11	chr2	60115111	60115611	ETS1-dep enhancer	0.99114	0.98933	1	1454	0	0.1245	0.089555	0.21905	0.789419	409	6	0.1245
1032	11	chr3	33049227	33049727	ETS1-dep enhancer	0.99115	0.98933	1	1455	0	0.18504	0.0015875	0.0041949	0.172258	38	6	0.18504
1341	10	chr17	1626289	1626789	ETS1-dep enhancer	0.99116	0.99027	1	1456	0	0.011364	0.81088	0.87939	1	1289	2	0.011364
732	14	chr3	14273916	14274629	ETS1-dep enhancer	0.99416	0.9919	1	1457	0	0.016329	0.39848	0.6391	0.96233	981	3	0.016329
1409	11	chr17	37329172	37329672	ETS1-dep enhancer	0.9946	0.9941	1	1458	0	0.17588	0.00077665	0.0023278	0.149179	24	7	0.17588
756	11	chr7	45034646	45035146	ETS1-dep enhancer	0.99669	0.99723	1	1459	0	0.13986	0.015433	0.040342	0.535714	118	7	0.13986
542	16	chr9	132628651	132629418	ETS1-dep enhancer	0.99712	0.99593	1	1460	0	0.050623	0.32064	0.56951	0.943876	894	6	0.050623
125	24	chr10	90639675	90640866	ETS1-dep enhancer	0.99733	0.99839	1	1461	2	0.093258	0.00086423	0.0031397	0.154266	26	15	0.093258
261	19	chr2	136577326	136578273	ETS1-dep enhancer	0.9977	0.99722	1	1462	1	0.0038963	0.71843	0.88908	1	1242	4	0.0038963
1271	14	chr5	138851848	138852503	ETS1-dep enhancer	0.99779	0.99701	1	1463	0	0.015311	0.9429	0.96926	1	1367	2	0.015311
532	17	chr20	52367473	52368288	ETS1-dep enhancer	0.99848	0.99799	1	1464	0	0.028698	0.24023	0.47645	0.91676	767	4	0.028698
607	20	chr19	15954723	15955702	ETS1-dep enhancer	0.99883	0.99829	1	1465	1	0.036846	0.13309	0.31983	0.837773	538	6	0.036846
218	17	chr2	43363918	43364757	ETS1-dep enhancer	0.99901	0.99862	1	1466	0	0.43081	1.0478e-14	3.3918e-08	6e-06	5	13	0.43081
142	29	chr11	32442130	32443556	ETS1-dep enhancer	0.99918	0.99954	1	1467	1	0.42446	3.6051e-28	3.3918e-08	6e-06	3	27	0.42446
739	24	chr5	53605889	53607099	ETS1-dep enhancer	0.9993	0.99932	1	1468	1	0.24792	5.1683e-13	3.3918e-08	6e-06	6	17	0.24792
95	21	chr20	61371469	61372504	ETS1-dep enhancer	0.99977	0.99967	1	1469	0	0.067863	0.15886	0.37696	0.882817	604	9	0.067863
501	40	chr6	147523962	147526000	ETS1-dep enhancer	0.99978	0.99994	1	1470	1	0.067564	0.016178	0.046921	0.566904	121	19	0.067564
456	19	chr12	54806555	54807522	ETS1-dep enhancer	0.99993	0.99994	1	1471	0	0.096614	0.014076	0.039119	0.524201	111	11	0.096614
1226	11	chr17	44271887	44272387	ETS1-dep enhancer	0.99996	0.99997	1	1472	0	0.24065	4.1706e-06	1.0277e-05	0.001377	11	9	0.24065
48	27	chr2	43360584	43361944	ETS1-dep enhancer	1	1	1	1473	0	0.5985	5.1862e-40	3.3918e-08	6e-06	1	26	0.5985

## Sheet: sgRNA_summary
sgRNA ID	chr	start	end	strand	sgRNA 20mer	Group	Enhancer ID	control_count	treatment_count	control_mean	treat_mean	LFC	control_var	adj_var	score	p.low	p.high	p.twosided	FDR	high_in_treatment
005532	chr2	43454123	43454146	-	CAGGTCCGCCTCGGAGAACA	ETS1-dep enhancer	162	1068.6/1209.2/1215.7	2610.3/2591.9/2598.8	1209.2	2598.8	1.1032	9902.4	5009.4	19.634	1	3.9793e-86	7.9586e-86	2.3872e-81	TRUE
208089	chr2	43453207	43453230	+	GAGAAACTCAACCGCGACAC	ETS1-dep enhancer	35	671.48/636/666.03	1401.5/1609/1679.5	666.03	1609	1.2712	465.61	2570.8	18.598	1	1.6738e-77	3.3476e-77	5.0205e-73	TRUE
173847	chr13	29233268	29233291	+	GCGGGGTCGACTGACGGTAA	ETS1-dep enhancer	618	1507/1496.7/1628.5	46.352/34.323/51.954	1507	46.352	-4.993	7442.3	6410.7	18.242	1.1913e-74	1	2.3827e-74	2.3823e-70	FALSE
258011	chr2	43454029	43454052	+	GGCACGGCTGTTCTCCTCCG	ETS1-dep enhancer	35	577.45/659/685.59	1679.6/1480/1538.3	659	1538.3	1.2217	3679.1	2540.6	17.445	1	1.8844e-68	3.7688e-68	2.8262e-64	TRUE
256942	chr2	43453974	43453997	-	CCGAGAGCTACACGCCACAC	ETS1-dep enhancer	35	467.86/547.55/577.5	1493/1309.5/1266.1	547.55	1309.5	1.2564	3623.3	2065.7	16.764	1	2.2556e-63	4.5112e-63	2.7063e-59	TRUE
067833	chr6	135644584	135644607	+	GCTGTCTCAAGGTTTGCTAA	ETS1-dep enhancer	432	1412.1/1198.6/1318.7	87.825/89.447/137.79	1318.7	89.447	-3.867	11578	5520.1	16.545	8.7521e-62	1	1.7504e-61	8.7506e-58	FALSE
114450	chr13	115000519	115000542	-	TCACGCCACACTCCGCCGCT	ETS1-dep enhancer	540	1459.5/1493.1/1456.6	117.1/238.18/167.16	1459.5	167.16	-3.1186	568.84	6185.1	16.433	5.5371e-61	1	1.1074e-60	4.7453e-57	FALSE
006131	chr2	43452303	43452326	+	AGTGGCAGCGCGGCCCATAG	ETS1-dep enhancer	35	561.12/574.08/696.91	1319.8/1169/1313.5	574.08	1313.5	1.1927	7627.1	2177.8	15.845	1	7.5889e-57	1.5178e-56	5.6907e-53	TRUE
201605	chr2	43453161	43453184	+	AAGCCTGTCCGGGAAGCCCC	ETS1-dep enhancer	35	562.68/575.85/504.41	1321/1289.7/1263.8	562.68	1289.7	1.1952	1784.4	2129.6	15.754	1	3.2117e-56	6.4234e-56	2.1408e-52	TRUE
203750	chr5	114598525	114598548	-	TGGCGGCCACTGAGGATGAG	ETS1-dep enhancer	830	1118.4/1095.1/1094.3	43.912/64.485/50.825	1095.1	50.825	-4.4026	271.1	4483.2	15.596	3.8636e-55	1	7.7272e-55	2.3178e-51	FALSE
061998	chr6	135644562	135644585	+	GCAGTACTTTGGTAAGTGTG	ETS1-dep enhancer	432	1021.2/904.03/1024.3	10.978/23.922/22.589	1021.2	22.589	-5.4375	6871.3	4146	15.509	1.4996e-54	1	2.9992e-54	8.1783e-51	FALSE
242774	chr2	43453589	43453612	+	AGAGGAGAGGGCGAGTGCAG	ETS1-dep enhancer	35	646.61/476.78/633.09	1347.9/1388.5/1497.6	633.09	1388.5	1.1318	12307	2429.2	15.327	1	2.5295e-53	5.059e-53	1.2645e-49	TRUE
dolcetto_sgRNA_3188	chr17	57697276	57697299	+	TGCGCCCGGTTCCGCCATTG	pan-essential	CLTC	1458.8/1469.3/1532.8	279.33/288.1/239.44	1469.3	279.33	-2.3909	2072.7	6231.3	15.074	1.1967e-51	1	2.3934e-51	5.5222e-48	FALSE
047877	chr3	51975904	51975927	+	CAGCGGCCGCAGAACTCACG	ETS1-dep enhancer	138	1043/966.83/1115.9	75.627/64.485/118.59	1043	75.627	-3.7681	5556.4	4245.1	14.847	3.6313e-50	1	7.2626e-50	1.556e-46	FALSE
234390	chr16	2015447	2015470	-	GCCAAGTTCCCCCAACCCCG	ETS1-dep enhancer	183	1078.7/1177.4/1159.1	131.74/156.01/143.44	1159.1	143.44	-3.0057	3397.4	4777.7	14.694	3.5078e-49	1	7.0155e-49	1.4029e-45	FALSE
dolcetto_sgRNA_3092	chr14	75469662	75469685	-	TAGCTGCCTTCAGCCTTCAC	pan-essential	EIF2B2	937.28/861.57/867.79	21.956/6.2405/24.848	867.79	21.956	-5.2421	2433.7	3455.7	14.389	3.0373e-47	1	6.0747e-47	1.1388e-43	FALSE
177255	chr14	91727863	91727886	+	ATAAGGACAGGGAGGAGGGC	ETS1-dep enhancer	1242	312.43/305.18/327.35	975.83/695.81/789.47	312.43	789.47	1.3346	137.67	1105.2	14.35	1	5.3336e-47	1.0667e-46	1.8821e-43	TRUE
dolcetto_sgRNA_3107	chr16	56764082	56764105	+	TCAAGCCGGCACCTGAGCGG	pan-essential	NUP93	830.03/891.64/783.38	12.198/22.882/13.553	830.03	13.553	-5.8355	2986.2	3288	14.239	2.5354e-46	1	5.0709e-46	8.45e-43	FALSE
058007	chr17	56409931	56409954	+	CCAGATCTCAGGGCGCCCAA	ETS1-dep enhancer	747	1266.8/1203.9/1041.8	246.4/182.01/198.78	1203.9	198.78	-2.5924	15123	4984.8	14.236	2.7352e-46	1	5.4705e-46	8.6362e-43	FALSE
dolcetto_sgRNA_3086	chr1	26758834	26758857	+	AGCCGTGGGGACGCGCCCAG	pan-essential	DHDDS	806.71/945.6/829.7	13.418/14.561/19.2	829.7	14.561	-5.7383	6980.5	3286.5	14.219	3.4074e-46	1	6.8147e-46	1.022e-42	FALSE
028768	chr19	18433796	18433819	-	GGGCAACTGCGGGGTCTCAC	ETS1-dep enhancer	472	940.39/1000.4/965.59	131.74/85.286/50.825	965.59	85.286	-3.4857	925.01	3894.1	14.107	1.7277e-45	1	3.4553e-45	4.9353e-42	FALSE
dolcetto_sgRNA_3106	chr16	56764079	56764102	+	TCCTCAAGCCGGCACCTGAG	pan-essential	NUP93	816.04/674.92/845.14	30.495/8.3206/18.071	816.04	18.071	-5.421	10380	3226.1	14.049	3.856e-45	1	7.712e-45	1.0515e-41	FALSE
056425	chr6	135643956	135643979	+	AGTCAGCTGAGGAGGCACTG	ETS1-dep enhancer	569	806.71/844.76/753.53	10.978/33.282/14.683	806.71	14.683	-5.6866	2138.2	3184.9	14.035	4.6744e-45	1	9.3488e-45	1.2192e-41	FALSE
dolcetto_sgRNA_3195	chr21	34960920	34960943	+	TGAGTAGCCGGGCACCGAAA	pan-essential	DONSON	854.9/840.34/912.06	37.813/31.202/40.66	854.9	37.813	-4.4628	1739.4	3398.3	14.016	6.1876e-45	1	1.2375e-44	1.5467e-41	FALSE
129477	chr1	19923588	19923611	+	GCGGTCGTGAAGATAGGTAA	ETS1-dep enhancer	216	1593.2/1488.7/1475.1	396.43/382.75/345.61	1488.7	382.75	-1.9568	5552	6323.8	13.908	2.8434e-44	1	5.6868e-44	6.5606e-41	FALSE
dolcetto_sgRNA_3101	chr1	163291847	163291870	+	GCACTGTAGGTGAGCGCGAG	pan-essential	NUF2	709.57/790.8/779.26	9.7583/38.483/5.6472	779.26	9.7583	-6.1804	2495.3	3063.9	13.902	2.8298e-44	1	5.6595e-44	6.5606e-41	FALSE
dolcetto_sgRNA_3114	chr11	3818730	3818753	-	GCGGCGGTCGGTGGCAGGGG	pan-essential	NUP98	814.49/919.06/811.17	36.594/26.002/18.071	814.49	26.002	-4.9165	5473.8	3219.2	13.897	3.2992e-44	1	6.5983e-44	7.3303e-41	FALSE
131144	chr8	130180532	130180555	+	GCCAGCTGTGAGCTTATCTG	ETS1-dep enhancer	444	827.7/839.45/924.41	28.055/38.483/41.789	839.45	38.483	-4.4119	3677.8	3329.7	13.881	4.1443e-44	1	8.2886e-44	8.8792e-41	FALSE
dolcetto_sgRNA_3076	chr11	77348768	77348791	+	GTGCGGCAACACAGGCCCTG	pan-essential	CLNS1A	856.45/802.3/771.03	24.396/12.481/55.342	802.3	24.396	-4.9833	1955.3	3165.4	13.827	8.7951e-44	1	1.759e-43	1.7953e-40	FALSE
dolcetto_sgRNA_3103	chr1	163291826	163291849	-	GCCGGCCGCCGACAGGAAGA	pan-essential	NUF2	785.73/800.53/873.97	32.934/3.1202/23.718	800.53	23.718	-5.0191	2805.9	3157.6	13.824	9.0835e-44	1	1.8167e-43	1.7953e-40	FALSE
dolcetto_sgRNA_3080	chr11	77348769	77348792	+	TGCGGCAACACAGGCCCTGA	pan-essential	CLNS1A	790.39/782.84/852.35	30.495/10.401/19.2	790.39	19.2	-5.2919	1947.8	3112.9	13.822	9.2773e-44	1	1.8555e-43	1.7953e-40	FALSE
dolcetto_sgRNA_3206	chr6	90529428	90529451	-	AGCTGAGGACGCCTTTCCTG	pan-essential	MDN1	965.26/882.8/835.88	53.671/71.765/134.4	882.8	71.765	-3.6024	4500.6	3522.6	13.665	8.2227e-43	1	1.6445e-42	1.5415e-39	FALSE
194959	chr11	93517773	93517796	-	TTCTGCGACATGGACAGCGG	ETS1-dep enhancer	176	897.64/960.64/1044.8	118.32/116.49/169.42	960.64	118.32	-3.0107	5529.9	3871.8	13.537	4.7357e-42	1	9.4713e-42	8.6008e-39	FALSE
050470	chr6	135644518	135644541	-	GCAAGAGGAAGTGAATGTTG	ETS1-dep enhancer	432	835.47/830.61/698.97	23.176/58.244/54.213	830.61	54.213	-3.9128	8676.3	3290.5	13.535	4.8746e-42	1	9.7492e-42	8.6008e-39	FALSE
dolcetto_sgRNA_3191	chr21	34960933	34960956	+	ACCGAAAGGGCCATGACGCG	pan-essential	DONSON	963.7/881.03/878.09	70.748/80.086/88.096	881.03	80.086	-3.4433	3422	3514.7	13.51	6.8185e-42	1	1.3637e-41	1.1687e-38	FALSE
dolcetto_sgRNA_3108	chr16	56764106	56764129	+	GACGGCTGTAGCACAAGGTA	pan-essential	NUP93	725.89/722.69/730.88	19.517/4.1603/7.906	725.89	7.906	-6.3508	17.572	2830.3	13.496	7.2008e-42	1	1.4402e-41	1.1999e-38	FALSE
131711	chr14	98664803	98664826	+	TGAGAAACTGATAACTGGGC	ETS1-dep enhancer	208	718.89/732.42/705.14	6.0989/5.2004/12.424	718.89	6.0989	-6.664	186.01	2799.9	13.471	9.1894e-42	1	1.8379e-41	1.4899e-38	FALSE
054764	chr13	25496578	25496601	-	AGCCGCAGTCCGCTGGAGCA	ETS1-dep enhancer	710	1077.2/980.98/1123.1	208.58/140.41/184.1	1077.2	184.1	-2.5422	5680.1	4401.1	13.462	1.3112e-41	1	2.6223e-41	2.0699e-38	FALSE
dolcetto_sgRNA_3109	chr16	56764088	56764111	+	CGGCACCTGAGCGGCGGAGA	pan-essential	NUP93	610.09/765.15/740.14	4.8792/23.922/16.942	740.14	16.942	-5.3684	8770.1	2892.5	13.447	1.5845e-41	1	3.1689e-41	2.4372e-38	FALSE
113771	chr8	130180459	130180482	+	ACCGGGTCTGTGGCCTGCAG	ETS1-dep enhancer	444	707.23/741.27/788.53	8.5385/18.721/22.589	741.27	18.721	-5.2341	1695.8	2897.4	13.423	2.1901e-41	1	4.3801e-41	3.2845e-38	FALSE
075589	chr19	10216950	10216973	-	AGGCGGGCCTGCGCACTAGG	ETS1-dep enhancer	454	1172/1129.6/1122.1	203.7/215.3/221.37	1129.6	215.3	-2.386	927.19	4641.6	13.42	2.3087e-41	1	4.6174e-41	3.378e-38	FALSE
141497	chr3	127317450	127317473	+	TCTCGCCTGCACCCTGCGTG	ETS1-dep enhancer	172	1203.9/1260.5/1154	261.03/374.43/254.12	1203.9	261.03	-2.201	2849.2	4984.6	13.354	5.6119e-41	1	1.1224e-40	7.9514e-38	FALSE
126364	chr8	146017744	146017767	+	GACCTACCTGTTCACCAGCG	ETS1-dep enhancer	354	839.36/839.45/723.67	89.045/46.803/68.896	839.36	68.896	-3.5877	6691.1	3329.3	13.353	5.6994e-41	1	1.1399e-40	7.9514e-38	FALSE
092461	chr16	88636862	88636885	-	TTCTGGCTCCAGGCTCGACA	ETS1-dep enhancer	900	1130.8/1010.2/1189	235.42/160.17/221.37	1130.8	221.37	-2.3476	8966.8	4647.2	13.341	6.7194e-41	1	1.3439e-40	9.1613e-38	FALSE
dolcetto_sgRNA_3225	chr12	7079778	7079801	+	GGTACTGCACCCTTCACACG	pan-essential	PHB2	950.49/848.3/833.82	79.286/128.97/64.378	848.3	79.286	-3.403	5326.6	3369	13.249	2.2855e-40	1	4.5709e-40	3.0468e-37	FALSE
dolcetto_sgRNA_3193	chr21	34960915	34960938	-	TCGGTGCCCGGCTACTCACC	pan-essential	DONSON	778.74/719.15/703.09	17.077/27.042/20.33	719.15	20.33	-5.0774	1904.1	2801	13.204	4.1286e-40	1	8.2572e-40	5.3253e-37	FALSE
dolcetto_sgRNA_3142	chr14	31091575	31091598	+	CAGCAGCCAGTATTCGGGAA	pan-essential	SCFD1	803.61/653.69/741.17	26.835/53.044/30.495	741.17	30.495	-4.5586	5775.2	2897	13.204	4.1722e-40	1	8.3444e-40	5.3253e-37	FALSE
068033	chr6	135644000	135644023	+	TGTGCATGAGGCAGGTGGCA	ETS1-dep enhancer	569	785.73/681.12/736.03	18.297/32.242/29.365	736.03	29.365	-4.6012	2742.8	2874.6	13.18	5.6914e-40	1	1.1383e-39	7.113e-37	FALSE
dolcetto_sgRNA_3223	chr12	7079779	7079802	+	GTACTGCACCCTTCACACGA	pan-essential	PHB2	819.15/783.73/916.17	113.44/71.765/41.789	819.15	71.765	-3.4946	5334.3	3239.8	13.131	1.0995e-39	1	2.199e-39	1.3192e-36	FALSE
dolcetto_sgRNA_3262	chr2	169746876	169746899	-	GTCCGGCTGTTGGCTAGAGT	pan-essential	SPC25	678.48/790.8/673.23	6.0989/5.2004/50.825	678.48	6.0989	-6.5807	6322	2624.6	13.125	9.4533e-40	1	1.8907e-39	1.1574e-36	FALSE
dolcetto_sgRNA_3098	chr3	127317279	127317302	+	TGTAGTGGCGGAGAGGATCG	pan-essential	MCM2	556.46/749.23/714.41	9.7583/22.882/47.436	714.41	22.882	-4.9048	13080	2780.4	13.115	1.3522e-39	1	2.7043e-39	1.5905e-36	FALSE
dolcetto_sgRNA_3136	chr4	39460509	39460532	-	TCTTTGCTGCGTCTACTGCG	pan-essential	RPL9	715.01/689.08/631.03	7.3187/30.162/12.424	689.08	12.424	-5.6839	2021.1	2670.4	13.094	1.7067e-39	1	3.4134e-39	1.969e-36	FALSE
dolcetto_sgRNA_3132	chr2	162165011	162165034	-	GCAGCGGCGCACACCCGACG	pan-essential	PSMD14	712.68/710.31/758.67	25.616/30.162/9.0355	712.68	25.616	-4.7449	1060.7	2772.8	13.048	3.2709e-39	1	6.5419e-39	3.7023e-36	FALSE
dolcetto_sgRNA_3190	chr17	57697323	57697346	-	GACGAAAGAGCTCGGGTCGG	pan-essential	CLTC	784.95/801.42/716.47	92.704/50.964/62.119	784.95	62.119	-3.6383	2480.6	3089	13.006	5.6809e-39	1	1.1362e-38	6.3111e-36	FALSE
153822	chr9	19102650	19102673	-	CAGCCACCGTGCCTACCGCG	ETS1-dep enhancer	199	964.48/946.49/1028.4	156.13/183.05/147.96	964.48	156.13	-2.6193	2203.3	3889.2	12.962	1.0051e-38	1	2.0103e-38	1.0963e-35	FALSE
074208	chr3	179280712	179280735	+	GCAAGTGTGGCTGAGCTCCG	ETS1-dep enhancer	230	708.79/731.54/695.88	29.275/53.044/13.553	708.79	29.275	-4.5512	342.04	2755.9	12.944	1.2717e-38	1	2.5434e-38	1.3623e-35	FALSE
234702	chr6	41909427	41909450	+	CGAGTCCCAAGGCAGGCGAC	ETS1-dep enhancer	365	798.17/801.42/788.53	60.989/95.687/72.284	798.17	72.284	-3.4469	51.736	3147.1	12.939	1.3523e-38	1	2.7046e-38	1.4233e-35	FALSE
dolcetto_sgRNA_3170	chr8	104033337	104033360	-	CGACCTAAGCTCCGGCCTCA	pan-essential	ATP6V1C1	754.64/762.5/779.26	91.484/56.164/23.718	762.5	56.164	-3.7394	171.38	2990.3	12.917	1.8139e-38	1	3.6278e-38	1.8761e-35	FALSE
dolcetto_sgRNA_3163	chr5	80597455	80597478	+	CGCCAACTCGGCTGCTCTGG	pan-essential	ZCCHC9	734.44/735.07/678.38	43.912/59.284/32.754	734.44	43.912	-4.0334	1571.3	2867.6	12.895	2.404e-38	1	4.808e-38	2.4443e-35	FALSE
dolcetto_sgRNA_3173	chr1	115124196	115124219	+	AACCTGTGCCCGCCATTCTG	pan-essential	BCAS2	624.85/707.65/708.23	31.715/53.044/19.2	707.65	31.715	-4.4371	3428	2751	12.887	2.6526e-38	1	5.3052e-38	2.6522e-35	FALSE
103865	chr3	127317291	127317314	+	AGAGGATCGTGGTACTGCTA	ETS1-dep enhancer	172	717.34/643.08/698.97	9.7583/28.082/32.754	698.97	28.082	-4.5891	1730.5	2713.3	12.88	2.9324e-38	1	5.8649e-38	2.8839e-35	FALSE
196806	chr18	19192352	19192375	+	TGTGTGCTGTCGGACCCAGA	ETS1-dep enhancer	465	726.66/742.15/819.41	58.55/41.603/49.695	742.15	49.695	-3.8737	3104.3	2901.3	12.856	3.9947e-38	1	7.9895e-38	3.8652e-35	FALSE
050107	chr6	135644517	135644540	-	CAAGAGGAAGTGAATGTTGG	ETS1-dep enhancer	432	720.45/862.45/704.12	56.11/42.643/6.7766	720.45	42.643	-4.0471	10216	2806.6	12.794	8.8408e-38	1	1.7682e-37	8.4184e-35	FALSE
095257	chr5	169064352	169064375	+	GACAAGGAGCGGCACGGCGT	ETS1-dep enhancer	152	821.48/926.14/917.2	118.32/142.49/162.64	917.2	142.49	-2.6779	4621.3	3676.5	12.777	1.1044e-37	1	2.2087e-37	1.0352e-34	FALSE
236882	chrX	153640571	153640594	+	GGGCAGGGGGAGGAAAGGCG	ETS1-dep enhancer	834	718.12/787.26/642.35	30.495/55.124/42.919	718.12	42.919	-4.0333	5260.9	2796.5	12.768	1.2367e-37	1	2.4734e-37	1.1414e-34	FALSE
dolcetto_sgRNA_3070	chr17	8113837	8113860	+	GCCAGCTCACCTGGGGTCCA	pan-essential	AURKB	721.22/768.69/660.88	69.528/44.723/16.942	721.22	44.723	-3.9814	2947.1	2810	12.762	1.3389e-37	1	2.6778e-37	1.217e-34	FALSE
dolcetto_sgRNA_3149	chr17	74068537	74068560	-	AAGCAGGTCCCAGGCGGCGG	pan-essential	SRP68	687.81/754.54/775.14	82.946/60.324/60.989	754.54	60.989	-3.6074	2438.8	2955.5	12.757	1.4175e-37	1	2.8351e-37	1.2692e-34	FALSE
038627	chr3	51975868	51975891	-	GGGCAGCATGTCGGCAACAG	ETS1-dep enhancer	138	552.58/673.16/666.03	7.3187/19.761/45.177	666.03	19.761	-5.0058	6461	2570.8	12.746	1.6304e-37	1	3.2607e-37	1.4383e-34	FALSE
dolcetto_sgRNA_3105	chr1	163291851	163291874	+	TGTAGGTGAGCGCGAGAGGA	pan-essential	NUF2	620.19/744.81/644.41	17.077/10.401/3.3883	644.41	10.401	-5.823	5332.9	2477.8	12.737	1.7208e-37	1	3.4416e-37	1.4961e-34	FALSE
dolcetto_sgRNA_3187	chr17	57697290	57697313	-	AGGGGCCAGGAGAGCCGCAA	pan-essential	CLTC	709.57/620.08/724.7	41.473/46.803/39.53	709.57	41.473	-4.0644	4118.4	2759.3	12.719	2.3328e-37	1	4.6656e-37	1.9992e-34	FALSE
187225	chr17	66508581	66508604	-	TCCACTCTGCGATAGCGGCT	ETS1-dep enhancer	448	688.58/590.89/735	31.715/33.282/23.718	688.58	31.715	-4.3977	5849.1	2668.3	12.716	2.399e-37	1	4.7981e-37	2.027e-34	FALSE
150653	chr14	98664890	98664913	-	AGCAGTGTGAACCCGAACCG	ETS1-dep enhancer	208	645.84/597.08/671.17	3.6594/14.561/14.683	645.84	14.561	-5.3774	1509.5	2483.9	12.666	4.4402e-37	1	8.8804e-37	3.6996e-34	FALSE
dolcetto_sgRNA_3118	chr11	62529069	62529092	-	CCACACCTCCGACAGTCCCT	pan-essential	POLR2G	626.41/634.23/582.65	8.5385/17.681/7.906	626.41	8.5385	-6.0395	988.22	2400.6	12.611	8.2345e-37	1	1.6469e-36	6.7669e-34	FALSE
dolcetto_sgRNA_3124	chr11	60673995	60674018	+	TAGCGCTTCACGTGGGAATG	pan-essential	PRPF19	705.68/646.62/671.17	45.132/30.162/13.553	671.17	30.162	-4.431	896.85	2593	12.588	1.2263e-36	1	2.4526e-36	9.9415e-34	FALSE
136048	chr13	25496898	25496921	-	GCTGCCCAGGCTTCACGGAG	ETS1-dep enhancer	710	934.17/964.18/938.82	167.11/179.93/118.59	938.82	167.11	-2.483	332.29	3773.6	12.563	1.6963e-36	1	3.3926e-36	1.3568e-33	FALSE
058940	chr9	19102264	19102287	-	TGGGGAGAGTGCAAGACTGG	ETS1-dep enhancer	199	1218.6/1096/905.88	314.71/255.86/196.52	1096	255.86	-2.0945	25589	4487.2	12.542	2.2117e-36	1	4.4234e-36	1.7458e-33	FALSE
dolcetto_sgRNA_3236	chr11	4116126	4116149	-	AGGTTCCAGGCGCTGCTCAG	pan-essential	RRM1	610.09/637.77/690.73	21.956/17.681/13.553	637.77	17.681	-5.0956	1785.6	2449.3	12.529	2.5479e-36	1	5.0958e-36	1.9836e-33	FALSE
dolcetto_sgRNA_3259	chr22	44351420	44351443	+	CGGGCAGCTCTGCGAGGCAG	pan-essential	SAMM50	750.76/720.04/701.03	30.495/73.845/56.472	720.04	56.472	-3.6491	652.55	2804.9	12.529	2.5792e-36	1	5.1583e-36	1.9836e-33	FALSE
dolcetto_sgRNA_3146	chr17	74068543	74068566	-	GCTGAGAAGCAGGTCCCAGG	pan-essential	SRP68	637.29/691.73/621.76	18.297/49.924/13.553	637.29	18.297	-5.0478	1602.5	2447.2	12.513	3.1578e-36	1	6.3155e-36	2.3979e-33	FALSE
124661	chr17	44270437	44270460	-	TGCGGAGCAAGGCCGGGAAA	ETS1-dep enhancer	61	1252.8/1322.4/1219.8	385.45/320.34/352.38	1252.8	352.38	-1.827	2966.2	5212.2	12.472	5.3012e-36	1	1.0602e-35	3.9752e-33	FALSE
dolcetto_sgRNA_3161	chr5	80597467	80597490	+	TGCTCTGGGGGATTCGTGCG	pan-essential	ZCCHC9	599.21/620.97/625.88	9.7583/14.561/29.365	620.97	14.561	-5.3208	248.8	2377.3	12.437	8.0364e-36	1	1.6073e-35	5.9519e-33	FALSE
123681	chr13	115000555	115000578	-	CAGCCGCTCTAGGTTCATGG	ETS1-dep enhancer	540	544.03/613/659.85	12.198/6.2405/13.553	613	12.198	-5.5399	3476.2	2343.3	12.411	1.0869e-35	1	2.1738e-35	7.9516e-33	FALSE
164544	chr19	10217324	10217347	-	TGCAGACGGCTGGCAGTGAG	ETS1-dep enhancer	454	1218.6/1042.9/1221.9	345.2/330.74/424.67	1218.6	345.2	-1.8168	15444	5053.2	12.287	5.3269e-35	1	1.0654e-34	3.8501e-32	FALSE
dolcetto_sgRNA_3072	chr11	125495895	125495918	+	AAGGACAGTCCGGTGAGGAA	pan-essential	CHEK1	694.02/708.54/785.44	50.011/64.485/106.17	708.54	64.485	-3.4376	3062.2	2754.8	12.271	6.4976e-35	1	1.2995e-34	4.6404e-32	FALSE
dolcetto_sgRNA_3230	chr12	114404081	114404104	-	GGCGGTAGCGTGAAACTTGG	pan-essential	RBM19	592.99/632.47/536.32	23.176/9.3607/11.294	592.99	11.294	-5.5944	2384.8	2258	12.241	8.861e-35	1	1.7722e-34	6.2538e-32	FALSE
dolcetto_sgRNA_3100	chr3	127317267	127317290	+	CCTGGTTGTTGCTGTAGTGG	pan-essential	MCM2	598.43/699.69/582.65	14.637/14.561/9.0355	598.43	14.561	-5.2676	5251.6	2281.2	12.225	1.123e-34	1	2.246e-34	7.8337e-32	FALSE
064534	chr5	34915726	34915749	+	ACAGACCTGGAGGACGACCG	ETS1-dep enhancer	412	744.54/668.73/760.73	50.011/130.01/86.966	744.54	86.966	-3.0833	3004.5	2911.7	12.186	1.8412e-34	1	3.6825e-34	1.2696e-31	FALSE
dolcetto_sgRNA_3133	chr2	162165027	162165050	-	GACAGAGGCAACAGCAGCAG	pan-essential	PSMD14	624.08/519.24/598.09	6.0989/23.922/16.942	598.09	16.942	-5.0614	3446.1	2279.7	12.171	2.1789e-34	1	4.3578e-34	1.4854e-31	FALSE
083574	chr19	1882530	1882553	-	CTGAGGCCTCAGGAGGGCAA	ETS1-dep enhancer	1247	627.19/590.89/724.7	42.693/31.202/21.459	627.19	31.202	-4.286	5413.6	2403.9	12.155	2.6818e-34	1	5.3636e-34	1.8077e-31	FALSE
dolcetto_sgRNA_3243	chr2	10262872	10262895	+	CTGTCCCAGCCGTCCTGTCC	pan-essential	RRM2	676.92/726.23/686.62	24.396/60.324/66.637	686.62	60.324	-3.4871	831.58	2659.8	12.144	3.0955e-34	1	6.1909e-34	2.0633e-31	FALSE
dolcetto_sgRNA_3204	chr5	137911031	137911054	+	GCAGCAAACAAGCGCTCCGA	pan-essential	HSPA9	594.54/584.7/584.7	31.715/7.2805/13.553	584.7	13.553	-5.3308	48.41	2222.9	12.114	4.312e-34	1	8.6239e-34	2.8426e-31	FALSE
092351	chr16	88636861	88636884	-	TCTGGCTCCAGGCTCGACAC	ETS1-dep enhancer	900	520.71/583.81/654.7	10.978/22.882/13.553	583.81	13.553	-5.3286	4503.6	2219.1	12.106	4.788e-34	1	9.576e-34	3.1221e-31	FALSE
139254	chr11	93517488	93517511	+	TGCGTTCTGGGAAAGTTGCT	ETS1-dep enhancer	176	881.32/720.92/687.64	117.1/75.926/82.449	720.92	82.449	-3.1129	13418	2808.7	12.047	1.0021e-33	1	2.0043e-33	6.4644e-31	FALSE
192500	chr21	30446176	30446199	+	CAGACAGCCCAGGCCGTGAG	ETS1-dep enhancer	124	840.91/843.88/819.41	145.15/80.086/187.49	840.91	145.15	-2.5262	235.55	3336.2	12.046	1.0219e-33	1	2.0439e-33	6.522e-31	FALSE
125625	chr19	39902871	39902894	-	TGGCGCAATCGGTTAGCGCG	ETS1-dep enhancer	786	610.09/652.81/616.62	42.693/29.122/33.883	616.62	33.883	-4.1461	676.33	2358.7	11.999	1.8075e-33	1	3.615e-33	1.1414e-30	FALSE
dolcetto_sgRNA_3264	chr2	169746860	169746883	-	GAGTGGGCGCGGATCTGGTG	pan-essential	SPC25	661.38/622.73/597.06	29.275/44.723/38.401	622.73	38.401	-3.9846	1076.5	2384.9	11.965	2.6978e-33	1	5.3956e-33	1.6858e-30	FALSE
122955	chr14	98664762	98664785	-	AGCCTGCCTGGAAAGTCCCA	ETS1-dep enhancer	208	618.64/552.85/580.59	29.275/11.441/20.33	580.59	20.33	-4.769	1108.4	2205.4	11.93	4.1014e-33	1	8.2028e-33	2.5365e-30	FALSE
156331	chr14	98664916	98664939	+	CTGGGCTCCAGAGGAACTGG	ETS1-dep enhancer	208	671.48/628.04/642.35	75.627/37.443/49.695	642.35	49.695	-3.6657	526.76	2469	11.927	4.2601e-33	1	8.5202e-33	2.6078e-30	FALSE
046438	chr6	17707005	17707028	-	GTCGCCAGCGGCTTCAACTG	ETS1-dep enhancer	147	633.4/811.15/625.88	70.748/42.643/46.307	633.4	46.307	-3.7453	15825	2430.6	11.908	5.3487e-33	1	1.0697e-32	3.2087e-30	FALSE
dolcetto_sgRNA_3078	chr11	77348783	77348806	-	GCTGTGCTCCAACTCCCTCA	pan-essential	CLNS1A	655.94/549.32/530.15	1.2198/7.2805/11.294	549.32	7.2805	-6.0544	5868.2	2073.2	11.904	4.7988e-33	1	9.5976e-33	2.9079e-30	FALSE
dolcetto_sgRNA_3131	chr2	162165042	162165065	-	CTGTGGTGACGCGAAGACAG	pan-essential	PSMD14	595.32/641.31/670.14	54.891/42.643/50.825	641.31	50.825	-3.6316	1473.2	2464.5	11.894	6.3213e-33	1	1.2643e-32	3.7546e-30	FALSE
dolcetto_sgRNA_3144	chr14	31091581	31091604	-	TGTCTGCCTTTCCCGAATAC	pan-essential	SCFD1	638.84/662.54/538.38	62.209/45.763/49.695	638.84	49.695	-3.6578	5327.1	2453.9	11.893	6.4265e-33	1	1.2853e-32	3.7797e-30	FALSE
dolcetto_sgRNA_3213	chr12	6677411	6677434	-	AGGTCCGGATTGCACGTGGA	pan-essential	NOP2	606.2/613/525	35.374/50.964/37.271	606.2	37.271	-3.9878	3320.1	2314.3	11.826	1.4271e-32	1	2.8541e-32	8.3116e-30	FALSE
029069	chr17	56409819	56409842	-	TGCAGCCTCAGGTAAGGATC	ETS1-dep enhancer	747	1241.9/1341/1352.6	454.98/445.15/529.7	1341	454.98	-1.5573	4974.9	5625	11.814	1.6591e-32	1	3.3181e-32	9.57e-30	FALSE
dolcetto_sgRNA_3095	chr14	75469692	75469715	+	GATGCCGGGATCCGCAGCGA	pan-essential	EIF2B2	667.6/737.73/767.94	120.76/104.01/88.096	737.73	104.01	-2.8145	2915.4	2882	11.805	1.8472e-32	1	3.6943e-32	1.0554e-29	FALSE
dolcetto_sgRNA_3214	chr12	6677426	6677449	-	TGCCGGCCGAAAGCTAGGTC	pan-essential	NOP2	635.73/542.24/530.15	14.637/7.2805/9.0355	542.24	9.0355	-5.7584	4443.8	2043.4	11.795	1.8714e-32	1	3.7428e-32	1.0591e-29	FALSE
dolcetto_sgRNA_3192	chr21	34960936	34960959	+	GAAAGGGCCATGACGCGCGG	pan-essential	DONSON	641.17/709.42/646.47	58.55/56.164/88.096	646.47	58.55	-3.4426	1995.6	2486.6	11.79	2.2002e-32	1	4.4004e-32	1.2335e-29	FALSE
dolcetto_sgRNA_3194	chr21	34960919	34960942	+	GTGAGTAGCCGGGCACCGAA	pan-essential	DONSON	659.83/668.73/688.67	70.748/68.645/121.98	668.73	70.748	-3.2226	238.49	2582.5	11.767	2.8835e-32	1	5.7669e-32	1.6017e-29	FALSE
174026	chr6	42018317	42018340	-	GCTTCCTGCCCTTACCGTTC	ETS1-dep enhancer	613	695.58/604.16/566.17	40.253/40.563/80.19	604.16	40.563	-3.8639	4900.1	2305.6	11.738	4.0923e-32	1	8.1847e-32	2.2523e-29	FALSE
118341	chr3	127317346	127317369	-	AGCCTCCGCACCCATGTCCC	ETS1-dep enhancer	172	690.14/779.3/717.5	97.583/101.93/92.614	717.5	97.583	-2.8656	2284.3	2793.8	11.728	4.5652e-32	1	9.1304e-32	2.4897e-29	FALSE
171818	chr14	98664993	98665016	-	TAAACCACGCTGGGGCCACC	ETS1-dep enhancer	208	591.43/635.12/642.35	56.11/52.004/72.284	635.12	56.11	-3.4775	980.29	2437.9	11.727	4.6533e-32	1	9.3066e-32	2.5052e-29	FALSE
160688	chr18	19192156	19192179	-	GGCTGGAGGTTGCCTTGCGA	ETS1-dep enhancer	465	593.77/534.28/645.44	39.033/26.002/36.142	593.77	36.142	-4.0012	3104.5	2261.4	11.726	4.6772e-32	1	9.3544e-32	2.5052e-29	FALSE
dolcetto_sgRNA_3212	chr12	6677412	6677435	-	TAGGTCCGGATTGCACGTGG	pan-essential	NOP2	635.73/574.97/613.53	46.352/42.643/84.708	613.53	46.352	-3.698	989.98	2345.6	11.711	5.5964e-32	1	1.1193e-31	2.9711e-29	FALSE
231565	chr6	41909388	41909411	+	ACTCGGGCAGCGAACAGGCA	ETS1-dep enhancer	365	554.13/667.85/605.29	87.825/41.603/42.919	605.29	42.919	-3.7871	3265.4	2310.4	11.7	6.3862e-32	1	1.2772e-31	3.3606e-29	FALSE
110087	chr3	186524253	186524276	+	GGAACGGCGGGCGAAAAGCA	ETS1-dep enhancer	490	585.22/673.16/487.94	42.693/29.122/33.883	585.22	33.883	-4.0708	8598	2225	11.688	7.3227e-32	1	1.4645e-31	3.7909e-29	FALSE
183963	chr9	134269197	134269220	-	CGGGAGAGAACGGGGCAGAG	ETS1-dep enhancer	260	588.33/627.16/568.23	29.275/35.363/49.695	588.33	35.363	-4.0185	955.8	2238.2	11.688	7.3302e-32	1	1.466e-31	3.7909e-29	FALSE
dolcetto_sgRNA_3251	chr19	49497178	49497201	+	TTGTAAGTGTGGGTGCATGG	pan-essential	RUVBL2	594.54/569.66/529.12	35.374/18.721/27.106	569.66	27.106	-4.3437	1131.5	2159.1	11.676	8.4108e-32	1	1.6822e-31	4.3125e-29	FALSE
dolcetto_sgRNA_3244	chr2	10262885	10262908	-	GCAGAGCGAGCAGCCAGGAC	pan-essential	RRM2	550.24/553.74/589.85	23.176/19.761/10.165	553.74	19.761	-4.7398	658.16	2091.8	11.675	8.5006e-32	1	1.7001e-31	4.3128e-29	FALSE
dolcetto_sgRNA_3265	chr2	169746877	169746900	-	AGTCCGGCTGTTGGCTAGAG	pan-essential	SPC25	683.14/613/611.47	143.94/47.844/40.66	613	47.844	-3.652	2460.8	2343.3	11.675	8.5552e-32	1	1.711e-31	4.3128e-29	FALSE
096052	chr19	18434054	18434077	+	ACGAGAGCCGTAAAGTGCCG	ETS1-dep enhancer	472	619.41/582.93/548.67	34.154/43.683/16.942	582.93	34.154	-4.054	1252.2	2215.3	11.659	1.0272e-31	1	2.0544e-31	5.1351e-29	FALSE
dolcetto_sgRNA_3208	chr6	90529412	90529435	+	CAGCCAGCAACTACGCCCGC	pan-essential	MDN1	784.18/733.31/672.2	93.924/118.57/109.56	733.31	109.56	-2.7316	3160.6	2862.7	11.658	1.0443e-31	1	2.0886e-31	5.1776e-29	FALSE
dolcetto_sgRNA_3088	chr1	26758863	26758886	+	TCAGGTGCCACTGAACTGAA	pan-essential	DHDDS	805.94/774.88/802.94	170.77/140.41/147.96	802.94	147.96	-2.4322	398.13	3168.2	11.637	1.3436e-31	1	2.6871e-31	6.6066e-29	FALSE
dolcetto_sgRNA_3177	chr2	27440303	27440326	-	TCCACGTGGCTAACGGCGCG	pan-essential	CAD	612.42/551.08/487.94	20.736/32.242/22.589	551.08	22.589	-4.5487	3874.6	2080.7	11.586	2.4133e-31	1	4.8265e-31	1.177e-28	FALSE
094397	chr6	135644100	135644123	-	AAGCTGCTCCATTCTGAGAT	ETS1-dep enhancer	569	645.06/550.2/643.38	68.308/81.126/59.86	643.38	68.308	-3.2168	4342.7	2473.4	11.563	3.1664e-31	1	6.3328e-31	1.5319e-28	FALSE
dolcetto_sgRNA_3147	chr17	74068540	74068563	-	GAGAAGCAGGTCCCAGGCGG	pan-essential	SRP68	537.81/570.55/520.88	18.297/16.641/29.365	537.81	18.297	-4.8033	679.11	2024.8	11.545	3.8652e-31	1	7.7304e-31	1.855e-28	FALSE
dolcetto_sgRNA_3181	chr14	102829153	102829176	-	TGAGATCGGTTCCTTTCCCG	pan-essential	CINP	655.94/751/636.17	75.627/60.324/93.743	655.94	75.627	-3.0998	4713.2	2527.4	11.543	3.9929e-31	1	7.9858e-31	1.9011e-28	FALSE
012117	chr2	127414604	127414627	-	GCGGCAGGGTGGGGGTAAGA	ETS1-dep enhancer	424	849.46/897.84/831.76	179.31/234.02/101.65	849.46	179.31	-2.2378	1326.7	3374.1	11.537	4.2964e-31	1	8.5928e-31	2.0295e-28	FALSE
151544	chr13	25496969	25496992	-	GACAGAGGCGGCGATTGTGG	ETS1-dep enhancer	710	593.77/716.5/672.2	124.42/85.286/51.954	672.2	85.286	-2.9638	4057.2	2597.5	11.516	5.4807e-31	1	1.0961e-30	2.5488e-28	FALSE
dolcetto_sgRNA_3153	chr19	39936276	39936299	+	GGTAAGTGCGTGTGCAGAGG	pan-essential	SUPT5H	516.83/537.82/518.82	10.978/24.962/9.0355	518.82	10.978	-5.4395	182.39	1945.2	11.515	5.264e-31	1	1.0528e-30	2.4671e-28	FALSE
143919	chr16	11327203	11327226	-	GGAGGCAGCGGAGGAGGAAG	ETS1-dep enhancer	383	526.93/651.93/690.73	85.385/75.926/75.672	651.93	75.926	-3.0854	8565.1	2510.1	11.497	6.8457e-31	1	1.3691e-30	3.159e-28	FALSE
245888	chr2	43453646	43453669	+	AGGGGGGAAGGAGAGAAGCG	ETS1-dep enhancer	35	531.59/584.7/633.09	1125.9/887.19/1163.3	584.7	1125.9	0.94409	2580.8	2222.8	11.478	1	8.477e-31	1.6954e-30	3.8819e-28	TRUE
028683	chr2	43451325	43451348	+	TCGGGCTTGCAGTCTGCCTA	ETS1-dep enhancer	956	1073.3/1118.1/1173.5	1882.1/1932.5/1894.1	1118.1	1894.1	0.75992	2540.2	4588.7	11.455	1	1.1087e-30	2.2173e-30	5.0386e-28	TRUE
dolcetto_sgRNA_3260	chr22	44351430	44351453	+	TGCGAGGCAGCGGCTGGAGA	pan-essential	SAMM50	573.56/521.89/562.06	75.627/18.721/33.883	562.06	33.883	-4.0127	872.68	2126.9	11.452	1.1428e-30	1	2.2855e-30	5.1544e-28	FALSE
099226	chr21	30445741	30445764	-	AGCGTGCTGCCCTGGCTCAG	ETS1-dep enhancer	124	938.83/797.88/785.44	153.69/196.57/155.86	797.88	155.86	-2.3485	10012	3145.9	11.447	1.2233e-30	1	2.4466e-30	5.4765e-28	FALSE
236524	chr2	43453491	43453514	+	GGAGGTCGGGAGGAGCCCTT	ETS1-dep enhancer	35	494.29/392.75/422.06	870.93/958.95/834.65	422.06	870.93	1.0434	3038.1	1545.1	11.419	1	1.6738e-30	3.3476e-30	7.4378e-28	TRUE
039115	chr17	56409859	56409882	-	ACTTCGGAGCCTGGAGCACA	ETS1-dep enhancer	747	811.38/753.65/722.64	162.23/134.17/91.484	753.65	134.17	-2.481	2146.9	2951.6	11.402	2.0317e-30	1	4.0634e-30	8.962e-28	FALSE
dolcetto_sgRNA_3102	chr1	163291815	163291838	-	ACAGGAAGACGGCGAGTTCG	pan-essential	NUF2	561.9/508.63/526.03	39.033/19.761/15.812	526.03	19.761	-4.6659	794.9	1975.3	11.391	2.3084e-30	1	4.6168e-30	1.0108e-27	FALSE
dolcetto_sgRNA_3140	chr4	39460504	39460527	-	GCTGCGTCTACTGCGAGGTA	pan-essential	RPL9	508.28/448.48/537.35	12.198/18.721/11.294	508.28	12.198	-5.2701	2210.8	1901.1	11.378	2.6006e-30	1	5.2011e-30	1.1305e-27	FALSE
076684	chr19	59066278	59066301	-	ACGAGGCCTTCTACTCGCCC	ETS1-dep enhancer	547	840.91/964.18/798.82	187.85/166.41/185.23	840.91	185.23	-2.1766	8483.2	3336.2	11.352	3.6284e-30	1	7.2568e-30	1.566e-27	FALSE
048754	chr8	130180212	130180235	+	ACAGAGCTGTCCTTTGAAAG	ETS1-dep enhancer	444	494.29/531.62/578.53	24.396/42.643/19.2	531.62	24.396	-4.3905	1797	1998.8	11.345	3.9045e-30	1	7.8089e-30	1.6664e-27	FALSE
dolcetto_sgRNA_3094	chr14	75469656	75469679	+	ATTCCGCCGGTGAAGGCTGA	pan-essential	EIF2B2	538.59/467.05/530.15	24.396/15.601/23.718	530.15	23.718	-4.4255	2026.1	1992.6	11.345	3.9167e-30	1	7.8335e-30	1.6664e-27	FALSE
dolcetto_sgRNA_3112	chr11	3818703	3818726	-	GGCGGCGGCGACGGTTTCGT	pan-essential	NUP98	548.69/583.81/484.85	13.418/47.844/32.754	548.69	32.754	-4.0255	2654.5	2070.6	11.338	4.2328e-30	1	8.4655e-30	1.7882e-27	FALSE
145625	chr2	43361171	43361194	-	GCCAGTCCTGGGGAGCATGC	ETS1-dep enhancer	48	714.23/747.46/710.29	1361.3/1310.5/1034.6	714.23	1310.5	0.87474	559.84	2779.6	11.31	1	5.8748e-30	1.175e-29	2.4645e-27	TRUE
257757	chr20	62612483	62612506	+	ACGACGGCGACACTTTGCTA	ETS1-dep enhancer	43	563.46/614.77/462.2	24.396/41.603/46.307	563.46	41.603	-3.7278	6442.7	2132.9	11.3	6.5828e-30	1	1.3166e-29	2.7424e-27	FALSE
dolcetto_sgRNA_3252	chr19	49497175	49497198	-	CCATGCACCCACACTTACAA	pan-essential	RUVBL2	573.56/622.73/582.65	51.231/28.082/62.119	582.65	51.231	-3.4821	844.86	2214.1	11.294	7.0552e-30	1	1.411e-29	2.9189e-27	FALSE
dolcetto_sgRNA_3167	chr8	104033338	104033361	+	CGTGAGGCCGGAGCTTAGGT	pan-essential	ATP6V1C1	541.7/482.09/556.91	90.264/32.242/29.365	541.7	32.242	-4.029	1892.2	2041.1	11.276	8.5815e-30	1	1.7163e-29	3.5261e-27	FALSE
120243	chr20	19998119	19998142	-	AAGCGAGGCCCGGCCAAGAG	ETS1-dep enhancer	1019	1260.6/1073.9/1241.5	431.81/478.44/393.04	1241.5	431.81	-1.5214	14228	5159.4	11.272	9.0119e-30	1	1.8024e-29	3.6777e-27	FALSE
205586	chr14	98665192	98665215	-	TCACTGTCACATGCCACAAG	ETS1-dep enhancer	208	725.89/643.08/739.12	126.86/135.21/121.98	725.89	126.86	-2.5072	3516	2830.3	11.26	1.0366e-29	1	2.0732e-29	4.2018e-27	FALSE
dolcetto_sgRNA_3091	chr14	75469703	75469726	-	CAACTCCGAGCCCTTCGCTG	pan-essential	EIF2B2	777.18/738.61/722.64	134.18/166.41/106.17	738.61	134.18	-2.4519	871.25	2885.8	11.252	1.1373e-29	1	2.2745e-29	4.5788e-27	FALSE
139873	chr14	98664840	98664863	-	ACTCCCTGTCTCGAGCAGGC	ETS1-dep enhancer	208	443.77/592.66/475.59	6.0989/3.1202/4.5177	475.59	4.5177	-6.4325	7359.2	1765.2	11.212	1.2539e-29	1	2.5077e-29	5.0146e-27	FALSE
178353	chr2	85637708	85637731	+	TCCACACAGCCCCACCACAG	ETS1-dep enhancer	1405	1020.4/1171.2/1103.5	350.08/468.03/343.35	1103.5	350.08	-1.6536	5739.3	4521.9	11.205	1.9369e-29	1	3.8739e-29	7.6952e-27	FALSE
172032	chr2	96971383	96971406	+	GCTTTCCGCACCCTTCTGAG	ETS1-dep enhancer	202	978.47/980.1/1025.3	223.22/275.62/319.63	980.1	275.62	-1.8265	1022.4	3959.7	11.195	2.1487e-29	1	4.2975e-29	8.4804e-27	FALSE
dolcetto_sgRNA_3134	chr2	162165045	162165068	+	CTGTCTTCGCGTCACCACAG	pan-essential	PSMD14	567.34/558.16/509.56	43.912/44.723/42.919	558.16	43.912	-3.6381	1223.3	2110.5	11.194	2.1843e-29	1	4.3685e-29	8.5643e-27	FALSE
dolcetto_sgRNA_3111	chr11	3818749	3818772	-	TCTGCGCGCTGCGCCCGAAG	pan-essential	NUP98	493.51/595.31/510.59	9.7583/22.882/29.365	510.59	22.882	-4.421	3735.1	1910.7	11.157	3.2938e-29	1	6.5876e-29	1.2831e-26	FALSE
dolcetto_sgRNA_3165	chr5	80597443	80597466	+	TCTTCCCCGGCTCGCCAACT	pan-essential	ZCCHC9	488.85/518.36/528.09	63.429/27.042/27.106	518.36	27.106	-4.2078	482.73	1943.2	11.144	3.827e-29	1	7.6539e-29	1.4812e-26	FALSE
dolcetto_sgRNA_3067	chr17	8113829	8113852	+	GACAGGAGGCCAGCTCACCT	pan-essential	AURKB	488.85/474.13/435.44	12.198/9.3607/4.5177	474.13	9.3607	-5.5191	856.71	1759.2	11.081	7.1257e-29	1	1.4251e-28	2.7402e-26	FALSE
187051	chr13	25497150	25497173	-	ACCACTGGCCCGCTGCTGGT	ETS1-dep enhancer	710	652.06/674.92/626.91	109.78/95.687/98.261	652.06	98.261	-2.7179	577.64	2510.7	11.052	1.0678e-28	1	2.1356e-28	4.0802e-26	FALSE
030697	chr13	115000199	115000222	+	GAGGCGCCGCAGCGATTCCA	ETS1-dep enhancer	540	521.49/567.01/617.65	54.891/84.246/37.271	567.01	54.891	-3.3452	2318.1	2147.9	11.05	1.0953e-28	1	2.1906e-28	4.1587e-26	FALSE
170572	chr4	83294845	83294868	-	TGTAGTCTCGGCGGCAGCGG	ETS1-dep enhancer	11	971.48/804.07/948.09	267.13/248.58/370.45	948.09	267.13	-1.8236	10644	3815.3	11.024	1.4576e-28	1	2.9153e-28	5.4996e-26	FALSE
180288	chr6	109704115	109704138	+	GCTGTGCTGCGGGATCCCCA	ETS1-dep enhancer	53	798.94/758.96/761.76	159.79/152.89/288.01	761.76	159.79	-2.246	695.11	2987.1	11.014	1.6344e-28	1	3.2687e-28	6.1279e-26	FALSE
186564	chr16	2015053	2015076	-	TGGATTCCCGAGCCGCGGCT	ETS1-dep enhancer	183	540.14/585.58/537.35	43.912/45.763/4.5177	540.14	43.912	-3.5908	1036.4	2034.6	11.001	1.8834e-28	1	3.7669e-28	7.0178e-26	FALSE
166172	chr9	19102709	19102732	+	GCCCTCAAGATCCCTCCCTA	ETS1-dep enhancer	199	742.21/774.88/651.62	150.03/158.09/150.21	742.21	150.21	-2.2972	4637.2	2901.5	10.99	2.1322e-28	1	4.2644e-28	7.8957e-26	FALSE
dolcetto_sgRNA_3164	chr5	80597454	80597477	+	TCGCCAACTCGGCTGCTCTG	pan-essential	ZCCHC9	440.66/556.39/610.44	23.176/53.044/59.86	556.39	53.044	-3.3665	8157.3	2103	10.976	2.4915e-28	1	4.983e-28	9.1696e-26	FALSE
dolcetto_sgRNA_3168	chr8	104033343	104033366	+	GGCCGGAGCTTAGGTCGGGA	pan-essential	ATP6V1C1	503.61/482.97/515.73	28.055/33.282/12.424	503.61	28.055	-4.1183	286.46	1881.7	10.963	2.8725e-28	1	5.745e-28	1.0507e-25	FALSE
071794	chr3	127317170	127317193	-	GCGTCCACTGGCGACCAGAA	ETS1-dep enhancer	172	537.81/536.05/573.38	51.231/44.723/21.459	537.81	44.723	-3.5588	634.2	2024.8	10.958	3.0398e-28	1	6.0796e-28	1.1052e-25	FALSE
dolcetto_sgRNA_3166	chr8	104033322	104033345	+	CTTGGGTAGAGGAAGCCGTG	pan-essential	ATP6V1C1	507.5/478.55/443.68	21.956/17.681/16.942	478.55	17.681	-4.682	1027.2	1777.5	10.931	4.0434e-28	1	8.0867e-28	1.4612e-25	FALSE
dolcetto_sgRNA_3253	chr19	49497168	49497191	+	ATGGCAACCGTTGTAAGTGT	pan-essential	RUVBL2	475.63/471.47/455	14.637/26.002/12.424	471.47	14.637	-4.9172	144.38	1748.2	10.926	4.2366e-28	1	8.4732e-28	1.5219e-25	FALSE
191788	chr17	66508607	66508630	+	GGGCTGGGAGCAAAGCGCTG	ETS1-dep enhancer	448	479.52/468.82/467.35	9.7583/14.561/13.553	468.82	13.553	-5.0127	58.33	1737.2	10.923	4.3596e-28	1	8.7191e-28	1.5567e-25	FALSE
dolcetto_sgRNA_3171	chr1	115124205	115124228	-	ACCTGAGGTCCTCAGAATGG	pan-essential	BCAS2	503.61/475.9/455	17.077/20.802/7.906	475.9	17.077	-4.7214	602.48	1766.5	10.917	4.7522e-28	1	9.5044e-28	1.6869e-25	FALSE
dolcetto_sgRNA_3162	chr5	80597482	80597505	+	GTGCGCGGTAAGAAGCTGCG	pan-essential	ZCCHC9	465.53/433.44/483.82	4.8792/12.481/19.2	465.53	12.481	-5.113	682.28	1723.6	10.913	4.8462e-28	1	9.6924e-28	1.7001e-25	FALSE
dolcetto_sgRNA_3256	chr22	44351414	44351437	+	CCCGCCCGGGCAGCTCTGCG	pan-essential	SAMM50	453.1/547.55/463.23	7.3187/11.441/12.424	463.23	11.441	-5.2217	3605.7	1714.1	10.912	4.8025e-28	1	9.605e-28	1.6947e-25	FALSE
dolcetto_sgRNA_3255	chr19	49497175	49497198	+	CCGTTGTAAGTGTGGGTGCA	pan-essential	RUVBL2	517.6/495.36/485.88	25.616/27.042/36.142	495.36	27.042	-4.1457	292.33	1847.3	10.896	6.0065e-28	1	1.2013e-27	2.0949e-25	FALSE
063752	chr6	17707071	17707094	-	TGCAGGGACGACGACGACGA	ETS1-dep enhancer	147	656.72/697.04/678.38	120.76/144.57/92.614	678.38	120.76	-2.4802	408.69	2624.2	10.885	6.7661e-28	1	1.3532e-27	2.3462e-25	FALSE
092044	chr19	42388410	42388433	+	AGAGCGGCTGGCAGGAGGAG	ETS1-dep enhancer	1058	553.35/534.28/500.29	46.352/45.763/54.213	534.28	46.352	-3.4988	759.44	2010	10.883	6.9219e-28	1	1.3844e-27	2.3865e-25	FALSE
dolcetto_sgRNA_3242	chr2	10262932	10262955	-	GGGCGCGAGCGGGACACGGA	pan-essential	RRM2	423.56/469.7/452.94	8.5385/10.401/6.7766	452.94	8.5385	-5.5726	572.01	1671.7	10.869	7.2851e-28	1	1.457e-27	2.4973e-25	FALSE
dolcetto_sgRNA_3152	chr19	39936238	39936261	+	ACAGCAGCTGGTACCGAAGG	pan-essential	SUPT5H	485.74/472.36/533.23	15.857/23.922/83.578	485.74	23.922	-4.2877	1217.4	1807.3	10.863	8.6204e-28	1	1.7241e-27	2.9383e-25	FALSE
135529	chr21	30445890	30445913	-	CATGGCGCTTCACGTTCCCA	ETS1-dep enhancer	124	452.32/555.51/488.97	26.835/26.002/23.718	488.97	26.002	-4.1816	2885.3	1820.7	10.85	9.9605e-28	1	1.9921e-27	3.3759e-25	FALSE
dolcetto_sgRNA_3209	chr6	90529427	90529450	-	GCTGAGGACGCCTTTCCTGC	pan-essential	MDN1	806.71/816.45/889.41	200.05/173.69/229.28	816.45	200.05	-2.0236	2708.6	3227.9	10.85	1.0025e-27	1	2.0049e-27	3.3785e-25	FALSE
147300	chr2	96971264	96971287	+	ACGACGCAGGAAAGACGCAC	ETS1-dep enhancer	202	557.24/492.7/554.85	58.55/54.084/86.966	554.85	58.55	-3.2225	1934	2096.5	10.839	1.1229e-27	1	2.2458e-27	3.7633e-25	FALSE
dolcetto_sgRNA_3254	chr19	49497167	49497190	+	CATGGCAACCGTTGTAAGTG	pan-essential	RUVBL2	493.51/618.31/486.91	64.649/29.122/27.106	493.51	29.122	-4.0371	7809.5	1839.6	10.827	1.277e-27	1	2.5539e-27	4.2558e-25	FALSE
102319	chr8	130180415	130180438	+	TCAGAGGATGCTCAGAGATG	ETS1-dep enhancer	444	478.74/486.51/496.17	25.616/30.162/25.977	486.51	25.977	-4.1756	76.86	1810.5	10.823	1.3325e-27	1	2.665e-27	4.4163e-25	FALSE
dolcetto_sgRNA_3205	chr5	137911051	137911074	+	CGGCAAAGAGCTGCGCGATG	pan-essential	HSPA9	432.11/490.93/545.59	36.594/22.882/28.236	490.93	28.236	-4.0727	3223.4	1828.9	10.819	1.3911e-27	1	2.7821e-27	4.5601e-25	FALSE
dolcetto_sgRNA_3116	chr11	62529064	62529087	+	GGATTCCCAGGGACTGTCGG	pan-essential	POLR2G	412.68/508.63/444.7	7.3187/2.0802/25.977	444.7	7.3187	-5.7436	2555.6	1637.9	10.808	1.3678e-27	1	2.7355e-27	4.5083e-25	FALSE
175309	chr1	19923807	19923830	-	TGCAACTCCACCCCGCACCC	ETS1-dep enhancer	216	1661.6/1708.1/1820	629.41/783.18/825.62	1708.1	783.18	-1.124	7340.8	7377.6	10.768	2.4296e-27	1	4.8591e-27	7.9212e-25	FALSE
206400	chr18	19192417	19192440	-	TCACAGCCCCCAGAGCTGCT	ETS1-dep enhancer	465	859.56/931.45/972.79	274.45/282.9/257.51	931.45	274.45	-1.7592	3438.4	3740.4	10.742	3.2173e-27	1	6.4345e-27	1.0433e-24	FALSE
040996	chr8	130180182	130180205	+	ACTCAGAAAGGTGTTCTTAG	ETS1-dep enhancer	444	517.6/490.93/442.65	31.715/16.641/38.401	490.93	31.715	-3.9105	1521.5	1828.9	10.738	3.369e-27	1	6.738e-27	1.0866e-24	FALSE
188670	chrX	149861962	149861985	+	TCCCGACGGCGGCTTCCCCA	ETS1-dep enhancer	620	827.7/776.65/897.64	178.09/214.26/225.89	827.7	214.26	-1.9448	3749.2	3277.6	10.715	4.326e-27	1	8.652e-27	1.3878e-24	FALSE
dolcetto_sgRNA_3097	chr3	127317272	127317295	+	TTGTTGCTGTAGTGGCGGAG	pan-essential	MCM2	449.21/521.89/411.76	12.198/13.521/22.589	449.21	13.521	-4.9544	3342.6	1656.4	10.705	4.6803e-27	1	9.3606e-27	1.4935e-24	FALSE
121425	chr8	130180488	130180511	+	TTTCCCAGTGGGGAGCACAG	ETS1-dep enhancer	444	474.86/517.47/464.26	12.198/29.122/25.977	474.86	25.977	-4.1407	964.08	1762.2	10.693	5.4751e-27	1	1.095e-26	1.7378e-24	FALSE
dolcetto_sgRNA_3174	chr1	115124193	115124216	-	CAGAATGGCGGGCACAGGTT	pan-essential	BCAS2	484.96/488.28/543.53	62.209/33.282/12.424	488.28	33.282	-3.8351	1531.6	1817.9	10.672	6.908e-27	1	1.3816e-26	2.1811e-24	FALSE
dolcetto_sgRNA_3258	chr22	44351440	44351463	+	CGGCTGGAGAGGGAACCATG	pan-essential	SAMM50	481.08/562.58/490	52.451/35.363/25.977	490	35.363	-3.7552	2674.2	1825	10.642	9.4729e-27	1	1.8946e-26	2.9753e-24	FALSE
dolcetto_sgRNA_3180	chr2	27440280	27440303	-	CGCTGGAGAGAAGCCGGGCG	pan-essential	CAD	495.06/409.55/492.06	36.594/14.561/40.66	492.06	36.594	-3.7132	3407.9	1833.5	10.637	1.0053e-26	1	2.0105e-26	3.1409e-24	FALSE
119603	chr2	43361053	43361076	+	CCCGCAAAGCAGGATGCCTG	ETS1-dep enhancer	48	541.7/609.47/558.97	1047.8/874.7/1054.9	558.97	1047.8	0.90532	1424.2	2113.9	10.632	1	1.0576e-26	2.1153e-26	3.2875e-24	TRUE
dolcetto_sgRNA_3087	chr1	26758864	26758887	+	CAGGTGCCACTGAACTGAAG	pan-essential	DHDDS	617.86/617.43/520.88	101.24/187.21/83.578	617.43	101.24	-2.5966	4660.7	2362.2	10.621	1.1961e-26	1	2.3922e-26	3.6987e-24	FALSE
dolcetto_sgRNA_3123	chr11	60673994	60674017	+	GTAGCGCTTCACGTGGGAAT	pan-essential	PRPF19	486.52/422.82/529.12	45.132/35.363/24.848	486.52	35.363	-3.7449	2935.8	1810.5	10.603	1.4452e-26	1	2.8905e-26	4.4461e-24	FALSE
143774	chr8	130180590	130180613	-	TGGTTCATCAACTTTCTCCT	ETS1-dep enhancer	444	334.97/488.28/434.41	18.297/9.3607/11.294	434.41	11.294	-5.1463	6395.7	1595.6	10.592	1.5407e-26	1	3.0813e-26	4.7155e-24	FALSE
112083	chr19	59066413	59066436	-	GCCTTAGTTGGTGGGCAAGT	ETS1-dep enhancer	547	662.16/671.39/616.62	120.76/126.89/131.01	662.16	126.89	-2.3745	1079.6	2554.2	10.591	1.6355e-26	1	3.271e-26	4.9803e-24	FALSE
131069	chr13	115000589	115000612	+	CCGGCAGTACCTCGACCAGG	ETS1-dep enhancer	540	659.05/572.31/549.7	47.572/87.366/80.19	572.31	80.19	-2.82	4017.1	2170.3	10.564	2.1972e-26	1	4.3943e-26	6.6569e-24	FALSE
154112	chr2	43451830	43451853	+	GCTGCTGAGCTCCGGACCGA	ETS1-dep enhancer	956	975.36/907.57/795.73	1654/1421.8/1543.9	907.57	1543.9	0.76589	8551.5	3633.3	10.557	1	2.3456e-26	4.6912e-26	7.071e-24	TRUE
147079	chr15	66790036	66790059	-	GCTTCAGGAACTGCGCAAGG	ETS1-dep enhancer	889	763.19/814.69/888.38	215.9/128.97/217.98	814.69	215.9	-1.911	4041.2	3220.1	10.552	2.4849e-26	1	4.9697e-26	7.4533e-24	FALSE
209668	chr6	41909179	41909202	-	TGGATGCTGGAGGTACCGCC	ETS1-dep enhancer	365	774.07/781.96/785.44	258.6/192.41/197.65	781.96	197.65	-1.9787	37.142	3075.8	10.536	2.958e-26	1	5.9161e-26	8.8285e-24	FALSE
dolcetto_sgRNA_3145	chr14	31091569	31091592	+	CAGCAGCAGCAGCCAGTATT	pan-essential	SCFD1	451.54/467.94/550.73	39.033/18.721/29.365	467.94	29.365	-3.9489	3562.1	1733.6	10.533	3.028e-26	1	6.056e-26	8.9926e-24	FALSE
dolcetto_sgRNA_3066	chr17	8113815	8113838	+	GGCGCAAGGCCTGCGACAGG	pan-essential	AURKB	433.67/482.97/480.73	91.484/12.481/36.142	480.73	36.142	-3.6971	1110.1	1786.5	10.519	3.5475e-26	1	7.095e-26	1.0483e-23	FALSE
184569	chr14	23589350	23589373	-	GAGGCAGAGCCTCAGGCCCA	ETS1-dep enhancer	872	443.77/472.36/442.65	19.517/14.561/19.2	443.77	19.2	-4.4606	409.27	1634	10.503	4.151e-26	1	8.302e-26	1.2207e-23	FALSE
060264	chr3	186524064	186524087	-	GCTAACTGGTAACCTGCTGG	ETS1-dep enhancer	490	429/518.36/471.47	24.396/33.282/42.919	471.47	33.282	-3.7847	2000.8	1748.2	10.48	5.3279e-26	1	1.0656e-25	1.5591e-23	FALSE
dolcetto_sgRNA_3241	chr2	10262933	10262956	-	TGGGCGCGAGCGGGACACGG	pan-essential	RRM2	429.78/419.28/514.7	7.3187/31.202/14.683	429.78	14.683	-4.7797	3661	1576.7	10.454	6.8966e-26	1	1.3793e-25	1.9987e-23	FALSE
157302	chr18	19192140	19192163	-	GCGACGGCTGAGGGTATCGA	ETS1-dep enhancer	465	405.69/383.9/468.38	3.6594/4.1603/6.7766	405.69	4.1603	-6.3003	2202.5	1478.5	10.443	5.3997e-26	1	1.0799e-25	1.5725e-23	FALSE
244375	chr6	41909578	41909601	-	TGCGACGTCCGAGCATTCCA	ETS1-dep enhancer	365	621.75/620.97/611.47	89.045/112.33/177.32	620.97	112.33	-2.4563	45.401	2377.3	10.432	8.8662e-26	1	1.7732e-25	2.5571e-23	FALSE
dolcetto_sgRNA_3115	chr11	3818712	3818735	-	GGTGGTAGCGGCGGCGGCGA	pan-essential	NUP98	606.2/669.62/616.62	112.22/111.29/98.261	616.62	111.29	-2.4595	1458.8	2358.7	10.405	1.1791e-25	1	2.3583e-25	3.3845e-23	FALSE
144200	chr1	210001343	210001366	+	TTGACTGGACAACTTCCTGG	ETS1-dep enhancer	910	961.37/828.84/749.41	286.65/138.33/233.79	828.84	233.79	-1.8214	11937	3282.7	10.386	1.4401e-25	1	2.8802e-25	4.0944e-23	FALSE
dolcetto_sgRNA_3210	chr6	90529417	90529440	+	AGCAACTACGCCCGCAGGAA	pan-essential	MDN1	534.7/543.12/626.91	59.77/76.966/73.413	543.12	73.413	-2.8703	3545.5	2047.1	10.381	1.506e-25	1	3.012e-25	4.2416e-23	FALSE
084343	chr6	135644647	135644670	+	AAGACTGTGGGATTGAGAAA	ETS1-dep enhancer	432	444.55/425.48/413.82	19.517/15.601/4.5177	425.48	15.601	-4.6831	249.77	1559.1	10.38	1.4989e-25	1	2.9978e-25	4.2415e-23	FALSE
dolcetto_sgRNA_3178	chr2	27440262	27440285	-	CGCGGCAGCGTAGGAGCCTC	pan-essential	CAD	421.23/360.9/400.44	14.637/1.0401/4.5177	400.44	4.5177	-6.185	997.74	1457.2	10.372	1.186e-25	1	2.3719e-25	3.3879e-23	FALSE
187230	chr14	98665076	98665099	+	GAGAATTGTTCAGTTGGCCA	ETS1-dep enhancer	208	561.9/493.59/616.62	131.74/85.286/85.837	561.9	85.837	-2.6965	3830.2	2126.3	10.324	2.7399e-25	1	5.4798e-25	7.6807e-23	FALSE
040557	chr10	103874505	103874528	+	TCTCTCCTCCTCCTCCTTCT	ETS1-dep enhancer	1015	824.59/957.99/894.56	278.11/253.78/304.95	894.56	278.11	-1.6819	4459.3	3575.1	10.31	3.1824e-25	1	6.3647e-25	8.8795e-23	FALSE
158394	chr5	74062728	74062751	+	GCGCGCGATGTCTCACAGCT	ETS1-dep enhancer	810	512.16/582.93/557.94	113.44/85.286/83.578	557.94	85.286	-2.6955	1360	2109.6	10.291	3.8791e-25	1	7.7583e-25	1.0774e-22	FALSE
150593	chr10	105156630	105156653	-	ACACAAAGCCTGGGGTTACA	ETS1-dep enhancer	617	536.26/486.51/551.76	74.407/49.924/100.52	536.26	74.407	-2.8328	1357.5	2018.3	10.28	4.3175e-25	1	8.635e-25	1.1881e-22	FALSE
dolcetto_sgRNA_3158	chr18	54318628	54318651	-	GTCTCCCCAGTGATACTGCA	pan-essential	WDR7	679.26/517.47/614.56	101.24/178.89/116.33	614.56	116.33	-2.3913	6805.8	2350	10.278	4.4408e-25	1	8.8816e-25	1.2165e-22	FALSE
006824	chr6	135644341	135644364	-	TGGTATGGCAGCATAGGAAA	ETS1-dep enhancer	432	376.93/395.4/422.06	19.517/6.2405/4.5177	395.4	6.2405	-5.7747	525.82	1436.7	10.267	4.0764e-25	1	8.1528e-25	1.1269e-22	FALSE
105879	chr17	65780825	65780848	-	GCTTAGGGAAAGAGGAAGAG	ETS1-dep enhancer	539	505.95/506.86/547.65	56.11/107.13/60.989	506.86	60.989	-3.0343	832.27	1895.2	10.242	6.4346e-25	1	1.2869e-24	1.7546e-22	FALSE
015807	chr5	169064043	169064066	-	GCAGAGGCCAGTCCCCACCT	ETS1-dep enhancer	152	583.66/674.04/598.09	130.52/102.97/109.56	598.09	109.56	-2.438	2988.5	2279.7	10.232	7.1448e-25	1	1.429e-24	1.9394e-22	FALSE
139318	chr1	19923634	19923657	-	TGGAGCCAGCAGCTCTGCAC	ETS1-dep enhancer	216	615.53/642.2/606.32	119.54/125.85/111.81	615.53	119.54	-2.3547	397.96	2354.1	10.223	7.8575e-25	1	1.5715e-24	2.1184e-22	FALSE
074241	chr22	31608164	31608187	+	TCGGGAGCGAGGCCTGAGAG	ETS1-dep enhancer	1389	538.59/630.7/635.15	130.52/127.93/127.63	630.7	127.93	-2.2926	4252	2419	10.222	7.8746e-25	1	1.5749e-24	2.1184e-22	FALSE
dolcetto_sgRNA_3154	chr19	39936241	39936264	+	GCAGCTGGTACCGAAGGCGG	pan-essential	SUPT5H	551.02/526.32/517.79	73.187/32.242/84.708	526.32	73.187	-2.8294	341.49	1976.6	10.192	1.0743e-24	1	2.1485e-24	2.877e-22	FALSE
dolcetto_sgRNA_3096	chr3	127317293	127317316	+	GGATCGTGGTACTGCTATGG	pan-essential	MCM2	440.66/473.24/444.7	32.934/3.1202/33.883	444.7	32.934	-3.7153	415.4	1637.9	10.175	1.287e-24	1	2.5739e-24	3.4313e-22	FALSE
dolcetto_sgRNA_3071	chr11	125495890	125495913	+	GGGCAAAGGACAGTCCGGTG	pan-essential	CHEK1	492.73/448.48/418.97	35.374/26.002/36.142	448.48	35.374	-3.6273	1414.7	1653.3	10.16	1.5021e-24	1	3.0042e-24	3.9843e-22	FALSE
110424	chr19	10305561	10305584	+	GGTACGCGCCGGCATCTCGG	ETS1-dep enhancer	99	320.98/396.29/390.15	10.978/8.3206/5.6472	390.15	8.3206	-5.3911	2411.1	1415.5	10.149	1.5076e-24	1	3.0153e-24	3.9843e-22	FALSE
065242	chr11	128346258	128346281	+	GCAGGCAACTGCAATAACCA	ETS1-dep enhancer	1362	523.82/477.67/521.91	73.187/108.17/60.989	521.91	73.187	-2.8173	980.6	1958.1	10.141	1.8254e-24	1	3.6508e-24	4.8029e-22	FALSE
dolcetto_sgRNA_3156	chr18	54318622	54318645	-	CCAGTGATACTGCAAGGTGC	pan-essential	WDR7	638.84/610.35/609.41	120.76/171.61/101.65	610.35	120.76	-2.328	406.34	2332	10.138	1.8655e-24	1	3.731e-24	4.887e-22	FALSE
162739	chr14	51342670	51342693	+	GGCAGGGTGGAGGTGAGTGA	ETS1-dep enhancer	362	420.46/388.32/390.15	4.8792/9.3607/14.683	390.15	9.3607	-5.2385	460.98	1415.5	10.121	2.056e-24	1	4.1121e-24	5.3627e-22	FALSE
100363	chr3	51976102	51976125	+	CTCCCGCACCAGGCTCGAGT	ETS1-dep enhancer	138	424.34/535.16/503.38	70.748/64.485/50.825	503.38	64.485	-2.9453	3628.7	1880.7	10.121	2.2397e-24	1	4.4793e-24	5.8163e-22	FALSE
070214	chr6	135644593	135644616	+	AGGTTTGCTAATGGGATGAG	ETS1-dep enhancer	432	512.94/376.83/398.38	17.077/2.0802/13.553	398.38	13.553	-4.7784	6794.2	1448.8	10.11	2.427e-24	1	4.8539e-24	6.2756e-22	FALSE
dolcetto_sgRNA_3207	chr6	90529389	90529412	-	CTCGGGCACTGGGACCTCGG	pan-essential	MDN1	650.5/574.97/618.67	126.86/142.49/103.91	618.67	126.86	-2.277	1461.6	2367.5	10.108	2.5523e-24	1	5.1046e-24	6.5714e-22	FALSE
135744	chr10	105156561	105156584	+	AGGCACACGCTAGATGAGTG	ETS1-dep enhancer	617	434.44/450.24/482.79	19.517/38.483/40.66	450.24	38.483	-3.5146	654.51	1660.6	10.104	2.6408e-24	1	5.2817e-24	6.7703e-22	FALSE
049657	chr10	103879725	103879748	-	GATGGCATGGGGGAAGCCGG	ETS1-dep enhancer	482	505.17/397.17/430.29	29.275/46.803/16.942	430.29	29.275	-3.8325	3351.7	1578.8	10.093	2.9769e-24	1	5.9538e-24	7.5993e-22	FALSE
250981	chr2	43453765	43453788	-	GCACTCCCGGGCTCTATATA	ETS1-dep enhancer	35	333.41/407.79/486.91	751.39/796.7/877.57	407.79	796.7	0.9645	5896.2	1487	10.086	1	3.2001e-24	6.4002e-24	8.1345e-22	TRUE
262170	chr8	145018473	145018496	-	TCTTCTGGTGGGGACAGCAG	ETS1-dep enhancer	578	793.5/719.15/711.32	157.35/231.94/186.36	719.15	186.36	-1.9425	2794.6	2801	10.067	3.8615e-24	1	7.723e-24	9.7743e-22	FALSE
109729	chr17	17669798	17669821	+	CTTCTCAGGCCAGAGACCCA	ETS1-dep enhancer	1430	471.75/574.97/483.82	755.05/978.71/910.32	483.82	910.32	0.91051	4226.7	1799.3	10.055	1	4.3837e-24	8.7675e-24	1.105e-21	TRUE
193929	chr5	169064811	169064834	-	GACCCAGGAGGAACAGACAG	ETS1-dep enhancer	152	575.89/570.55/577.5	119.54/85.286/106.17	575.89	106.17	-2.4284	15.58	2185.5	10.048	4.6982e-24	1	9.3963e-24	1.1793e-21	FALSE
171410	chr6	41908947	41908970	+	GCCCGAAGAGAGGCACAGTT	ETS1-dep enhancer	365	384.7/400.71/453.97	17.077/12.481/31.624	400.71	17.077	-4.4739	1546.4	1458.3	10.046	4.7314e-24	1	9.4629e-24	1.1827e-21	FALSE
211367	chr8	145003428	145003451	-	GAAGGCACAGGCAGAGGTGG	ETS1-dep enhancer	139	518.38/520.13/530.15	115.88/63.445/77.931	520.13	77.931	-2.723	51.725	1950.6	10.012	6.7415e-24	1	1.3483e-23	1.6781e-21	FALSE
045178	chr5	169064162	169064185	+	CTAGTGTGCCCCTGCCCAAC	ETS1-dep enhancer	152	704.13/720.92/706.17	179.31/191.37/181.84	706.17	181.84	-1.9515	110.84	2744.6	10.009	6.9891e-24	1	1.3978e-23	1.7325e-21	FALSE
dolcetto_sgRNA_3249	chr3	51975888	51975911	-	GGCCGCTGCTACACGCCTGG	pan-essential	RRP9	411.91/406.02/371.62	25.616/4.1603/21.459	406.02	21.459	-4.1797	609.01	1479.8	9.9968	7.8486e-24	1	1.5697e-23	1.9376e-21	FALSE
033795	chr19	10305269	10305292	-	TGGATTCCCCCGTAGCTCCC	ETS1-dep enhancer	99	565.79/597.08/552.79	103.68/170.57/102.78	565.79	103.68	-2.4368	574.11	2142.7	9.983	9.0496e-24	1	1.8099e-23	2.225e-21	FALSE
131356	chr11	93517452	93517475	+	TTGCTCCGAAAGACTTACCG	ETS1-dep enhancer	176	442.99/479.44/368.53	40.253/13.521/49.695	442.99	40.253	-3.428	3436.5	1630.8	9.9729	1.0014e-23	1	2.0029e-23	2.4521e-21	FALSE
219670	chr16	2015288	2015311	+	GGTGAAACCCAGGCCCCGAC	ETS1-dep enhancer	183	408.8/424.59/469.41	21.956/45.763/31.624	424.59	31.624	-3.7055	1129.1	1555.5	9.9638	1.097e-23	1	2.1941e-23	2.6752e-21	FALSE
dolcetto_sgRNA_3120	chr11	62529098	62529121	-	TCTTCCCAGACCAGGTAGGC	pan-essential	POLR2G	393.25/398.05/356.18	12.198/17.681/16.942	393.25	16.942	-4.4578	698.93	1428	9.9581	1.1504e-23	1	2.3008e-23	2.7941e-21	FALSE
211727	chr16	2015219	2015242	-	TGGGCGCCGAATCTCACCCG	ETS1-dep enhancer	183	542.47/484.74/653.67	69.528/94.647/92.614	542.47	92.614	-2.5374	7849.3	2044.4	9.9493	1.2693e-23	1	2.5386e-23	3.0704e-21	FALSE
201857	chr5	169064862	169064885	+	AGAGGGCAGCTCAAGCTTGG	ETS1-dep enhancer	152	763.19/739.5/876.03	201.27/220.5/219.11	763.19	219.11	-1.7957	6646.5	2993.4	9.9445	1.3328e-23	1	2.6655e-23	3.211e-21	FALSE
224546	chr17	66508858	66508881	-	GGATGCAGACTCGGAGCCGG	ETS1-dep enhancer	448	569.67/480.32/558.97	86.605/101.93/128.76	558.97	101.93	-2.4437	3150.1	2113.9	9.9406	1.3858e-23	1	2.7716e-23	3.3254e-21	FALSE
dolcetto_sgRNA_3110	chr16	56764116	56764139	+	GCACAAGGTAAGGGTGTGTC	pan-essential	NUP93	554.91/544.01/500.29	95.144/81.126/116.33	544.01	95.144	-2.503	1014.9	2050.9	9.9117	1.8514e-23	1	3.7027e-23	4.4248e-21	FALSE
236801	chr2	208395583	208395606	-	TCAACGGTGTAGGAGCGGGG	ETS1-dep enhancer	40	584.44/546.66/547.65	95.144/147.69/97.131	547.65	97.131	-2.4831	677.42	2066.2	9.9112	1.8609e-23	1	3.7217e-23	4.4299e-21	FALSE
dolcetto_sgRNA_3175	chr1	115124220	115124243	-	AGAAAACGCAGGCAAACCTG	pan-essential	BCAS2	381.6/367.98/394.26	13.418/45.763/3.3883	381.6	13.418	-4.7299	172.93	1380.9	9.9076	1.8795e-23	1	3.7589e-23	4.4565e-21	FALSE
069465	chr21	30445629	30445652	-	GGAGAAGGCCGAGGGATCGG	ETS1-dep enhancer	124	527.71/672.27/578.53	74.407/114.41/178.45	578.53	114.41	-2.3281	5685.3	2196.6	9.9026	2.0281e-23	1	4.0561e-23	4.7899e-21	FALSE
011528	chr21	30445399	30445422	+	TCCCACTCTCTTCTCTGGAT	ETS1-dep enhancer	124	666.82/632.47/589.85	123.2/180.97/145.7	632.47	145.7	-2.1104	1498.2	2426.6	9.8816	2.5017e-23	1	5.0035e-23	5.8854e-21	FALSE
126754	chr18	25757004	25757027	+	GAGCGAAGAGCCGGAGGAGG	ETS1-dep enhancer	1017	466.31/377.71/462.2	54.891/26.002/83.578	462.2	54.891	-3.051	3578.1	1709.9	9.8502	3.4208e-23	1	6.8415e-23	7.954e-21	FALSE
111656	chr6	135644166	135644189	+	GAATGAAAAACAATACCCAT	ETS1-dep enhancer	569	364.5/363.56/283.09	36.594/7.2805/4.5177	363.56	7.2805	-5.4603	3238.1	1308.4	9.8496	2.9869e-23	1	5.9737e-23	6.9993e-21	FALSE
dolcetto_sgRNA_3151	chr19	39936255	39936278	+	AGGCGGAGGTGGAGCCCGAG	pan-essential	SUPT5H	352.84/376.83/430.29	13.418/28.082/10.165	376.83	13.418	-4.7118	1717	1361.7	9.8481	3.4062e-23	1	6.8125e-23	7.951e-21	FALSE
160771	chr6	41908895	41908918	+	AGACGCTGTGAGAAGCCGAA	ETS1-dep enhancer	365	592.21/521.01/554.85	118.32/104.01/99.39	554.85	104.01	-2.4042	1270.5	2096.5	9.8463	3.5541e-23	1	7.1082e-23	8.2112e-21	FALSE
dolcetto_sgRNA_3117	chr11	62529106	62529129	-	GTAGAACATCTTCCCAGACC	pan-essential	POLR2G	363.72/404.25/292.35	6.0989/11.441/7.906	363.72	7.906	-5.3559	3367.9	1309.1	9.8343	3.5588e-23	1	7.1176e-23	8.2112e-21	FALSE
019225	chr6	135644394	135644417	+	GATAATGTCTCCGCGATGGA	ETS1-dep enhancer	432	383.93/431.67/372.65	18.297/24.962/13.553	383.93	18.297	-4.3182	1203.2	1390.3	9.8057	5.2814e-23	1	1.0563e-22	1.2093e-20	FALSE
dolcetto_sgRNA_3141	chr14	31091570	31091593	+	AGCAGCAGCAGCCAGTATTC	pan-essential	SCFD1	355.95/309.6/365.44	18.297/3.1202/5.6472	355.95	5.6472	-5.7468	1119.2	1277.9	9.7992	4.5029e-23	1	9.0058e-23	1.035e-20	FALSE
107342	chr17	56410118	56410141	-	CCTTGGAGCTGGTGCCACGG	ETS1-dep enhancer	747	797.39/661.66/736.03	225.66/211.14/193.13	736.03	211.14	-1.7967	4648.1	2874.6	9.79	6.2129e-23	1	1.2426e-22	1.4171e-20	FALSE
024683	chr2	43454204	43454227	+	GAATATCGCAACCATCCCCG	ETS1-dep enhancer	162	408.02/366.21/359.26	719.68/1024.5/632.48	366.21	719.68	0.97274	898.15	1319	9.7323	1	1.0976e-22	2.1952e-22	2.484e-20	TRUE
dolcetto_sgRNA_3137	chr4	39460483	39460506	-	GGATGTTTCTGTGCTCGTGG	pan-essential	RPL9	322.53/350.29/348.97	4.8792/8.3206/4.5177	348.97	4.8792	-5.8955	350.39	1250	9.7322	8.1902e-23	1	1.638e-22	1.8611e-20	FALSE
061625	chr1	110333612	110333635	-	TGGCTAGCAGAGCCCTGAGG	ETS1-dep enhancer	179	424.34/417.52/390.15	45.132/8.3206/37.271	417.52	37.271	-3.4509	397.84	1526.6	9.732	1.1014e-22	1	2.2028e-22	2.484e-20	FALSE
149626	chr8	130180618	130180641	+	GAACTGTACAGCATATTAAC	ETS1-dep enhancer	444	379.26/352.94/376.76	18.297/17.681/23.718	376.76	18.297	-4.291	286.86	1361.5	9.715	1.2918e-22	1	2.5836e-22	2.9024e-20	FALSE
193303	chr3	179281246	179281269	-	CTCGGGGAGATGCGACCCTG	ETS1-dep enhancer	230	755.42/805.84/822.5	206.14/257.94/312.85	805.84	257.94	-1.6397	1409.8	3181	9.7145	1.3077e-22	1	2.6154e-22	2.9272e-20	FALSE
dolcetto_sgRNA_3182	chr14	102829180	102829203	-	ATATCTGTGGACCTTATGGA	pan-essential	CINP	440.66/434.32/442.65	95.144/30.162/49.695	440.66	49.695	-3.123	22.063	1621.3	9.7099	1.3683e-22	1	2.7365e-22	3.0514e-20	FALSE
116052	chr6	135644182	135644205	+	CCATTGGTAAACATATGCAA	ETS1-dep enhancer	569	614.75/544.89/516.76	142.72/105.05/76.802	544.89	105.05	-2.3639	2835.7	2054.6	9.7037	1.4533e-22	1	2.9066e-22	3.2291e-20	FALSE
263280	chr5	139017878	139017901	-	CCTGAGCGAGAAGGGGACAG	ETS1-dep enhancer	528	477.19/509.51/450.88	68.308/113.37/68.896	477.19	68.896	-2.7743	868.39	1771.8	9.6997	1.5114e-22	1	3.0228e-22	3.3457e-20	FALSE
226206	chr2	27851881	27851904	-	CGACCATAGAGACACCGCAT	ETS1-dep enhancer	364	398.69/383.9/391.18	31.715/21.842/25.977	391.18	25.977	-3.8617	54.717	1419.6	9.6926	1.6193e-22	1	3.2385e-22	3.5713e-20	FALSE
091022	chr20	19998008	19998031	+	TGGCGAACGGTCTTCGGAAG	ETS1-dep enhancer	1019	630.29/585.58/575.44	84.165/137.29/128.76	585.58	128.76	-2.1765	1051	2226.6	9.6813	1.8107e-22	1	3.6214e-22	3.9789e-20	FALSE
dolcetto_sgRNA_3148	chr17	74068546	74068569	-	GCTGCTGAGAAGCAGGTCCC	pan-essential	SRP68	392.48/444.05/428.23	45.132/27.042/46.307	428.23	45.132	-3.2179	764.41	1570.4	9.6675	2.0714e-22	1	4.1427e-22	4.5351e-20	FALSE
dolcetto_sgRNA_3159	chr18	54318623	54318646	+	CGGCACCTTGCAGTATCACT	pan-essential	WDR7	585.99/567.89/595	96.363/131.05/170.54	585.99	131.05	-2.1523	204.39	2228.3	9.6376	2.7733e-22	1	5.5466e-22	6.0498e-20	FALSE
003463	chr17	56410372	56410395	+	TGGAGGTGCTGATGCATGAA	ETS1-dep enhancer	791	917.85/793.46/768.97	195.17/254.82/304.95	793.46	254.82	-1.6348	8036.9	3126.4	9.6333	2.8925e-22	1	5.7849e-22	6.2869e-20	FALSE
dolcetto_sgRNA_3179	chr2	27440271	27440294	-	GAAGCCGGGCGCGGCAGCGT	pan-essential	CAD	348.95/397.17/350	6.0989/9.3607/10.165	350	9.3607	-5.0823	1113.1	1254.2	9.6187	3.0861e-22	1	6.1722e-22	6.6836e-20	FALSE
110415	chr11	128346430	128346453	+	TCTATGAAATGGGACTAGAG	ETS1-dep enhancer	1362	562.68/576.74/521.91	117.1/119.61/153.6	562.68	119.61	-2.2245	929.88	2129.6	9.6012	3.9505e-22	1	7.9011e-22	8.5249e-20	FALSE
dolcetto_sgRNA_3263	chr2	169746871	169746894	-	GCTGTTGGCTAGAGTGGGCG	pan-essential	SPC25	393.25/430.78/350	30.495/20.802/55.342	393.25	30.495	-3.6459	1639.7	1428	9.5995	4.0164e-22	1	8.0329e-22	8.636e-20	FALSE
186049	chr2	210867378	210867401	-	GCAGCCCGACGCCATACCGC	ETS1-dep enhancer	466	704.9/750.11/735	195.17/270.42/221.37	735	221.37	-1.7267	567.06	2870.1	9.5875	4.5143e-22	1	9.0285e-22	9.6718e-20	FALSE
dolcetto_sgRNA_3203	chr5	137911047	137911070	-	ATCGCGCAGCTCTTTGCCGT	pan-essential	HSPA9	449.21/451.13/377.79	46.352/59.284/72.284	449.21	59.284	-2.9007	2552.1	1656.4	9.5808	4.8126e-22	1	9.6253e-22	1.0274e-19	FALSE
151860	chr14	21851834	21851857	+	GCGGGGGATTCCCTGTTAAG	ETS1-dep enhancer	59	607.76/458.21/544.56	92.704/117.53/110.68	544.56	110.68	-2.2883	5725.3	2053.2	9.5753	5.0801e-22	1	1.016e-21	1.0807e-19	FALSE
250676	chr5	10250549	10250572	+	GCCCTCAAGGTAATGGCACA	ETS1-dep enhancer	66	646.61/699.69/693.82	145.15/197.61/212.33	693.82	197.61	-1.8067	1131.5	2691	9.5655	5.584e-22	1	1.1168e-21	1.1837e-19	FALSE
079920	chr11	128346850	128346873	-	AAATTGCATCAACCTTCACT	ETS1-dep enhancer	686	517.6/574.97/546.62	93.924/144.57/112.94	546.62	112.94	-2.2648	822.81	2061.8	9.5507	6.4406e-22	1	1.2881e-21	1.3557e-19	FALSE
247591	chr9	136340325	136340348	-	TCCTGGAGGAGGGAAAAAGG	ETS1-dep enhancer	504	526.93/613.89/536.32	153.69/71.765/107.3	536.32	107.3	-2.3108	3052.5	2018.5	9.5492	6.5381e-22	1	1.3076e-21	1.3714e-19	FALSE
164147	chr3	127317556	127317579	-	TGGCGCCCAATAAGTATGTG	ETS1-dep enhancer	172	639.62/629.81/527.06	217.12/161.21/123.11	629.81	161.21	-1.9593	5327.3	2415.2	9.5351	7.4856e-22	1	1.4971e-21	1.5647e-19	FALSE
118247	chr8	130180476	130180499	+	CAGAGGCAGGTGTTTCCCAG	ETS1-dep enhancer	444	368.38/331.71/341.76	30.495/2.0802/9.0355	341.76	9.0355	-5.094	404.83	1221.3	9.5208	7.9026e-22	1	1.5805e-21	1.6461e-19	FALSE
dolcetto_sgRNA_3261	chr2	169746858	169746881	-	GTGGGCGCGGATCTGGTGTG	pan-essential	SPC25	371.49/370.63/402.5	23.176/18.721/36.142	371.49	23.176	-3.9456	481.06	1340.3	9.5144	9.1251e-22	1	1.825e-21	1.8876e-19	FALSE
112712	chr2	43451647	43451670	+	CTGGAAGCTGAAGGGCGGCG	ETS1-dep enhancer	956	460.87/511.28/579.56	945.34/841.42/927.27	511.28	927.27	0.85761	3601.5	1913.6	9.5093	1	9.5966e-22	1.9193e-21	1.9784e-19	TRUE
dolcetto_sgRNA_3176	chr2	27440246	27440269	+	GCTGCCGCCAAGCGCGCCCG	pan-essential	CAD	334.19/316.67/327.35	0/3.1202/7.906	327.35	3.1202	-6.3164	80.366	1164.1	9.503	5.9806e-22	1	1.1961e-21	1.2633e-19	FALSE
dolcetto_sgRNA_3121	chr11	60673988	60674011	+	GCTAGCGTAGCGCTTCACGT	pan-essential	PRPF19	473.3/328.17/332.5	26.835/2.0802/5.6472	332.5	5.6472	-5.6488	9922.3	1184.5	9.4969	8.6045e-22	1	1.7209e-21	1.7861e-19	FALSE
096399	chr5	169064356	169064379	+	AGGAGCGGCACGGCGTGGGT	ETS1-dep enhancer	152	516.05/467.94/560	98.803/61.365/154.73	516.05	98.803	-2.3731	2123.2	1933.6	9.4888	1.1685e-21	1	2.3369e-21	2.3925e-19	FALSE
120126	chr1	19923547	19923570	+	AGTCGGAGCTCGGCAGGAAG	ETS1-dep enhancer	216	529.26/550.2/514.7	100.02/106.09/124.24	529.26	106.09	-2.3079	325.18	1988.9	9.4888	1.1685e-21	1	2.3371e-21	2.3925e-19	FALSE
dolcetto_sgRNA_3069	chr17	8113846	8113869	-	GTAGCAGTGCCTTGGACCCC	pan-essential	AURKB	465.53/398.94/375.73	25.616/38.483/39.53	398.94	38.483	-3.3405	2486.5	1451.1	9.4625	1.5026e-21	1	3.0052e-21	3.066e-19	FALSE
037157	chr9	125675209	125675232	-	TCTCTGGTTGAAACGGGAGG	ETS1-dep enhancer	645	528.48/680.23/604.26	150.03/139.37/225.89	604.26	150.03	-2.0027	5756.9	2306	9.4589	1.5557e-21	1	3.1114e-21	3.1637e-19	FALSE
dolcetto_sgRNA_3172	chr1	115124204	115124227	-	CCTGAGGTCCTCAGAATGGC	pan-essential	BCAS2	358.28/354.71/394.26	24.396/14.561/19.2	358.28	19.2	-4.1527	653.75	1287.3	9.4508	1.6723e-21	1	3.3446e-21	3.3892e-19	FALSE
149385	chr5	169064580	169064603	-	CTCAGCAGGCGAGAGGGCGA	ETS1-dep enhancer	152	512.94/471.47/522.94	98.803/107.13/77.931	512.94	98.803	-2.3644	909.7	1920.6	9.4499	1.6955e-21	1	3.3911e-21	3.4248e-19	FALSE
120076	chr3	51976178	51976201	+	CTGCTGGCCCACTTCGAAGT	ETS1-dep enhancer	138	655.94/657.23/585.73	181.75/145.61/199.91	655.94	181.75	-1.8459	2465.4	2527.4	9.4323	2.0053e-21	1	4.0105e-21	4.0368e-19	FALSE
057110	chr20	19997880	19997903	-	AGCAAAGCAGCTTCCTCTGG	ETS1-dep enhancer	1019	510.61/577.62/499.26	107.34/98.807/89.225	510.61	98.807	-2.3578	2309.8	1910.8	9.4205	2.2441e-21	1	4.4883e-21	4.4875e-19	FALSE
034365	chr6	135644456	135644479	-	CTTATCTCTCTCTTAGGTAG	ETS1-dep enhancer	432	314.76/341.44/357.2	8.5385/18.721/12.424	341.44	12.424	-4.673	480.25	1220.1	9.4196	2.1925e-21	1	4.3851e-21	4.399e-19	FALSE
053997	chr19	42379607	42379630	-	GTTACCTCTGGGGGACGCCA	ETS1-dep enhancer	1105	608.53/607.7/463.23	162.23/153.93/128.76	607.7	153.93	-1.9741	10435	2320.7	9.4194	2.2678e-21	1	4.5357e-21	4.5098e-19	FALSE
114027	chr8	130180460	130180483	-	GCCTCTGCAGGCCACAGACC	ETS1-dep enhancer	444	333.41/391.86/315	8.5385/15.601/9.0355	333.41	9.0355	-5.0584	1877.8	1188.1	9.4106	2.2703e-21	1	4.5407e-21	4.5098e-19	FALSE
088654	chr15	66789793	66789816	+	AAGCGCACAGCAAACTCCCC	ETS1-dep enhancer	889	617.86/659.89/690.73	158.57/263.14/186.36	659.89	186.36	-1.8186	1358.9	2544.4	9.3877	3.0674e-21	1	6.1349e-21	6.0731e-19	FALSE
146415	chr13	25496946	25496969	+	TCTCCGCAGCATTTACAAAT	ETS1-dep enhancer	710	418.9/431.67/439.56	63.429/49.924/58.731	431.67	58.731	-2.8567	112.63	1584.4	9.3692	3.6534e-21	1	7.3069e-21	7.2095e-19	FALSE
dolcetto_sgRNA_3247	chr3	51975851	51975874	-	ACAGCGGCTGCTCGTAAGCG	pan-essential	RRP9	568.12/625.39/647.5	192.73/153.93/167.16	625.39	167.16	-1.8973	1884.3	2396.3	9.3609	3.9518e-21	1	7.9036e-21	7.7727e-19	FALSE
200187	chr6	42018468	42018491	-	GCAGCCAAGTCCCAAGGAGG	ETS1-dep enhancer	613	709.57/657.23/655.73	186.63/235.06/167.16	657.23	186.63	-1.8107	1370.5	2532.9	9.3507	4.3535e-21	1	8.707e-21	8.5349e-19	FALSE
089844	chr3	179280771	179280794	+	GGTGGAAGTTAAGGGAGTCA	ETS1-dep enhancer	230	508.28/506.86/449.85	100.02/112.33/85.837	506.86	100.02	-2.3297	1625.8	1895.2	9.3453	4.5827e-21	1	9.1653e-21	8.9548e-19	FALSE
169190	chr17	8868690	8868713	-	GATAACCCCAGAGACTTAAG	ETS1-dep enhancer	1219	440.66/435.21/409.7	62.209/68.645/59.86	435.21	62.209	-2.7868	340.06	1598.9	9.3282	5.3858e-21	1	1.0772e-20	1.049e-18	FALSE
061863	chr8	130180262	130180285	+	AGTTGGGCCATAAATACAAC	ETS1-dep enhancer	444	338.07/345.87/268.68	15.857/14.561/7.906	338.07	14.561	-4.4456	2438.4	1206.7	9.3132	6.0903e-21	1	1.2181e-20	1.1824e-18	FALSE
048126	chr6	86303168	86303191	+	GCGGAGCTCGCTCTCCCCAC	ETS1-dep enhancer	485	540.14/491.82/510.59	70.748/104.01/112.94	510.59	104.01	-2.2845	612.84	1910.7	9.3013	6.9377e-21	1	1.3875e-20	1.3409e-18	FALSE
249416	chr2	43453725	43453748	+	GCTCGCGGACTGCTGGAACT	ETS1-dep enhancer	35	694.02/770.46/755.59	1152.7/1261.6/1407.3	755.59	1261.6	0.73884	2005.6	2960.1	9.3009	1	6.9653e-21	1.3931e-20	1.3409e-18	TRUE
dolcetto_sgRNA_3155	chr19	39936269	39936292	-	TGCACACGCACTTACCTCTC	pan-essential	SUPT5H	349.73/347.63/301.62	19.517/11.441/24.848	347.63	19.517	-4.0869	1061	1244.7	9.3002	6.9739e-21	1	1.3948e-20	1.3409e-18	FALSE
188825	chr5	114598431	114598454	+	AGCGCTCCGGCAAAACCTGG	ETS1-dep enhancer	830	578.22/637.77/558.97	142.72/173.69/136.66	578.22	142.72	-2.0109	1958.4	2195.4	9.2949	7.3698e-21	1	1.474e-20	1.4125e-18	FALSE
129703	chr1	59165617	59165640	-	GGTCTCTCTGGGGCGGAGAG	ETS1-dep enhancer	530	450.77/421.94/523.97	62.209/71.765/91.484	450.77	71.765	-2.6343	3094.9	1662.8	9.2945	7.3984e-21	1	1.4797e-20	1.4135e-18	FALSE
176372	chr11	93517667	93517690	+	CGACGCAGCCAGCATGTCCG	ETS1-dep enhancer	176	543.25/626.27/459.12	119.54/122.73/140.05	543.25	122.73	-2.1371	6985.7	2047.7	9.2931	7.4963e-21	1	1.4993e-20	1.4276e-18	FALSE
094139	chr18	22819905	22819928	-	AGAGCTTGAGGGAAAGGGAC	ETS1-dep enhancer	467	384.7/382.13/381.91	43.912/37.443/24.848	382.13	37.443	-3.3171	3.3323	1383.1	9.2683	9.4555e-21	1	1.8911e-20	1.795e-18	FALSE
031105	chr10	105156151	105156174	-	TTTGGCAGGTGGGTGAAGAG	ETS1-dep enhancer	617	1167.3/1158.8/1086	518.41/554.36/430.31	1158.8	518.41	-1.1589	2683.2	4776.1	9.266	9.6584e-21	1	1.9317e-20	1.8278e-18	FALSE
176242	chr14	75643129	75643152	+	GGTCCTTGTGAATCTCCTCA	ETS1-dep enhancer	65	413.46/446.71/432.35	63.429/116.49/51.954	432.35	63.429	-2.7498	281.46	1587.2	9.2602	1.0204e-20	1	2.0409e-20	1.925e-18	FALSE
071585	chr6	17707101	17707124	-	AGGGGTAATAGGCGCAACGG	ETS1-dep enhancer	147	363.72/371.52/308.82	26.835/43.683/29.365	363.72	29.365	-3.5863	1537.3	1309.1	9.2412	1.2181e-20	1	2.4362e-20	2.2907e-18	FALSE
069562	chr3	101443465	101443488	+	AAGCTCCACAGAGCCGCGGG	ETS1-dep enhancer	459	369.94/317.56/358.23	59.77/27.042/20.33	358.23	27.042	-3.6793	895.71	1287.1	9.2316	1.3319e-20	1	2.6639e-20	2.497e-18	FALSE
085448	chr16	19535267	19535290	+	GCCTGAGATCCGTAATATGG	ETS1-dep enhancer	795	704.9/770.46/639.26	252.5/222.58/144.57	704.9	222.58	-1.6587	4303	2739.1	9.216	1.5424e-20	1	3.0849e-20	2.8826e-18	FALSE
233744	chr8	38034568	38034591	+	ACCTGGCTGGGAGAAGGCGG	ETS1-dep enhancer	50	559.57/512.16/554.85	114.66/163.29/133.27	554.85	133.27	-2.0495	922.23	2096.5	9.2072	1.6739e-20	1	3.3478e-20	3.1185e-18	FALSE
198906	chr9	19102892	19102915	-	ACACTGCTCTTCCTTAAGGG	ETS1-dep enhancer	199	425.9/383.9/432.35	78.067/62.405/53.083	425.9	62.405	-2.7512	902.57	1560.8	9.2007	1.7783e-20	1	3.5566e-20	3.3028e-18	FALSE
236795	chr6	36515119	36515142	+	GCAACAGGCGGTTACGGGTG	ETS1-dep enhancer	712	737.55/632.47/817.35	272.01/234.02/243.96	737.55	243.96	-1.5922	8705.3	2881.2	9.1956	1.8652e-20	1	3.7303e-20	3.4534e-18	FALSE
dolcetto_sgRNA_3231	chr6	111303276	111303299	-	ACCTGCAACTCTTAACCAGG	pan-essential	RPF2	340.41/263.6/348.97	20.736/36.403/5.6472	340.41	20.736	-3.9733	2986.1	1215.9	9.1674	2.4141e-20	1	4.8283e-20	4.4561e-18	FALSE
066771	chr1	27959032	27959055	+	GTCTGACTCCACCACCACCG	ETS1-dep enhancer	735	668.38/741.27/713.38	230.54/199.69/315.11	713.38	230.54	-1.6254	1401.5	2775.9	9.1644	2.4922e-20	1	4.9844e-20	4.5861e-18	FALSE
080990	chr6	135644634	135644657	+	AGAAGCAAGATAAAAGACTG	ETS1-dep enhancer	432	355.17/330.83/313.97	19.517/8.3206/16.942	330.83	16.942	-4.2091	438.42	1177.9	9.1458	2.9324e-20	1	5.8648e-20	5.3633e-18	FALSE
106273	chr19	10217066	10217089	+	GCAGCATGGGACAGTCAGGG	ETS1-dep enhancer	454	331.08/351.17/401.47	28.055/15.601/27.106	351.17	27.106	-3.6473	1466.7	1258.8	9.1337	3.3068e-20	1	6.6137e-20	6.0297e-18	FALSE
088694	chr19	6392987	6393010	+	ACACTCACTAGGGCCGCCAT	ETS1-dep enhancer	750	832.36/715.61/850.29	309.83/357.79/262.03	832.36	309.83	-1.4228	6975.7	3298.3	9.0985	4.5782e-20	1	9.1564e-20	8.3226e-18	FALSE
006339	chr20	43273401	43273424	+	GCCAGCTCCGAGGTACACAG	ETS1-dep enhancer	1224	741.43/787.26/741.17	296.41/241.3/252.99	741.43	252.99	-1.5475	1050.4	2898.2	9.0729	5.7921e-20	1	1.1584e-19	1.0498e-17	FALSE
074178	chr5	34915763	34915786	+	AGCCGCCGAACCATAGAGAT	ETS1-dep enhancer	412	707.23/682/737.06	234.2/211.14/231.53	707.23	231.53	-1.6068	763.04	2749.2	9.0726	5.8103e-20	1	1.1621e-19	1.0499e-17	FALSE
228166	chr5	169065087	169065110	+	CATCCGTGGTGCAATCTCCA	ETS1-dep enhancer	152	452.32/427.25/494.12	81.726/78.006/96.002	452.32	81.726	-2.4541	1187.8	1669.2	9.0709	5.9034e-20	1	1.1807e-19	1.0635e-17	FALSE
253736	chr5	10250639	10250662	+	CGGCTCTGCCATGTGCTCCC	ETS1-dep enhancer	66	456.21/404.25/472.5	93.924/84.246/80.19	456.21	84.246	-2.4231	1482.6	1685.2	9.061	6.4648e-20	1	1.293e-19	1.1612e-17	FALSE
090344	chr19	59066330	59066353	-	GAGTGGCCCCTGCTGGACCG	ETS1-dep enhancer	547	421.23/420.17/487.94	56.11/65.525/85.837	421.23	65.525	-2.6661	2225.5	1541.8	9.0591	6.5762e-20	1	1.3152e-19	1.1776e-17	FALSE
142567	chr15	75081515	75081538	-	CCCTGACCTAAGGAGAAGGG	ETS1-dep enhancer	1141	462.42/474.13/455	50.011/93.607/88.096	462.42	88.096	-2.3789	96.061	1710.8	9.0501	7.1438e-20	1	1.4288e-19	1.2755e-17	FALSE
dolcetto_sgRNA_3238	chr11	4116085	4116108	+	GCTCTGAAGAAAGTGCTGTC	pan-essential	RRM1	287.56/271.56/286.18	7.3187/1.0401/0	286.18	1.0401	-7.1372	107.73	1002.3	9.0064	2.7581e-20	1	5.5161e-20	5.0598e-18	FALSE
205332	chr8	104427601	104427624	+	CCTGTGGGAGGAGGTGGCGG	ETS1-dep enhancer	51	678.48/725.34/767.94	259.82/246.5/210.07	725.34	246.5	-1.5532	2005.3	2828	9.0045	1.0834e-19	1	2.1668e-19	1.9286e-17	FALSE
169192	chr9	136548880	136548903	-	AGAGGGACTGGAGGTCCTGG	ETS1-dep enhancer	1003	432.89/400.71/541.47	791.64/739.49/897.9	432.89	791.64	0.86934	6412.5	1589.4	8.9987	1	1.1423e-19	2.2846e-19	2.0274e-17	TRUE
053959	chr14	98664500	98664523	-	CTGTAGAGTTCAGACATTTG	ETS1-dep enhancer	208	382.37/359.13/363.38	50.011/38.483/30.495	363.38	38.483	-3.2062	189.37	1307.7	8.9845	1.2995e-19	1	2.5989e-19	2.2928e-17	FALSE
197443	chr16	2015118	2015141	-	CAGGACCTACCTAAGTGAAG	ETS1-dep enhancer	183	509.83/511.28/512.65	118.32/111.29/156.99	511.28	118.32	-2.1021	1.982	1913.6	8.9829	1.3183e-19	1	2.6366e-19	2.3192e-17	FALSE
081475	chr6	135644635	135644658	+	GAAGCAAGATAAAAGACTGT	ETS1-dep enhancer	432	297.66/275.98/335.59	7.3187/14.561/0	297.66	7.3187	-5.166	954.14	1047.2	8.9722	1.271e-19	1	2.542e-19	2.2492e-17	FALSE
068196	chr19	59066246	59066269	+	CAGGGTCCCAGGGAGAAGCG	ETS1-dep enhancer	547	402.58/449.36/394.26	129.3/59.284/54.213	402.58	59.284	-2.743	1128.8	1465.8	8.9665	1.53e-19	1	3.06e-19	2.6838e-17	FALSE
010830	chr11	128346042	128346065	-	CTGTTGTTGAGCAGGTCTGG	ETS1-dep enhancer	1362	750.76/783.73/686.62	264.69/254.82/350.12	750.76	264.69	-1.5005	2600.5	2938.9	8.966	1.5376e-19	1	3.0753e-19	2.6893e-17	FALSE
209033	chr8	104427628	104427651	+	AACTCCTAGCGGACACCTCG	ETS1-dep enhancer	51	552.58/551.97/592.94	145.15/224.66/136.66	552.58	145.15	-1.9213	814.78	2086.9	8.9184	2.3646e-19	1	4.7292e-19	4.1114e-17	FALSE
201095	chr3	140950741	140950764	+	GGGACCATGGGCGGTGAGTG	ETS1-dep enhancer	255	505.95/504.2/499.26	117.1/60.324/119.72	504.2	117.1	-2.0969	13.718	1884.1	8.9181	2.3713e-19	1	4.7426e-19	4.1114e-17	FALSE
dolcetto_sgRNA_3246	chr3	51975876	51975899	-	ACGCCTGGTGGGCAGCATGT	pan-essential	RRP9	294.55/305.18/235.73	7.3187/16.641/7.906	294.55	7.906	-5.0525	1786.2	1035	8.9099	2.2829e-19	1	4.5657e-19	3.9811e-17	FALSE
152269	chr5	74062699	74062722	+	CGGTACCCAGCGCTGTGACA	ETS1-dep enhancer	810	614.75/649.27/670.14	335.44/143.53/204.43	649.27	204.43	-1.6624	813.71	2498.7	8.8992	2.8123e-19	1	5.6246e-19	4.862e-17	FALSE
164068	chr3	179281089	179281112	+	CCTCGGGCTCCCTGAAGTGG	ETS1-dep enhancer	230	697.91/617.43/576.47	163.45/198.65/185.23	617.43	185.23	-1.7315	4077.4	2362.2	8.8925	2.9866e-19	1	5.9732e-19	5.1485e-17	FALSE
243927	chr6	41909570	41909593	+	TGTAGCAACCGTGGAATGCT	ETS1-dep enhancer	365	327.19/279.52/367.5	13.418/23.922/59.86	327.19	23.922	-3.7191	1948.5	1163.5	8.891	3.0229e-19	1	6.0457e-19	5.196e-17	FALSE
dolcetto_sgRNA_3240	chr11	4116156	4116179	-	GATCGAGAAGGTGACAGAGT	pan-essential	RRM1	300.77/337.02/301.62	18.297/4.1603/12.424	301.62	12.424	-4.4946	627.05	1062.7	8.8713	3.5048e-19	1	7.0096e-19	6.0072e-17	FALSE
175365	chr1	181058897	181058920	+	GGCGGCAGAGAGGAAGAGGA	ETS1-dep enhancer	921	346.62/345.87/310.88	10.978/40.563/33.883	345.87	33.883	-3.3138	612.23	1237.7	8.868	3.7216e-19	1	7.4432e-19	6.3606e-17	FALSE
045586	chr3	186524008	186524031	+	GACCTCACAAGGGGCATCAA	ETS1-dep enhancer	490	463.98/423.71/444.7	87.825/87.366/96.002	444.7	87.825	-2.3271	406.16	1637.9	8.8183	5.8108e-19	1	1.1622e-18	9.9032e-17	FALSE
232476	chr2	27851954	27851977	+	TCCAGGCTTCTGGGGGTCCG	ETS1-dep enhancer	364	790.39/813.8/873.97	226.88/349.47/315.11	813.8	315.11	-1.366	2084	3216.2	8.7935	7.2496e-19	1	1.4499e-18	1.232e-16	FALSE
dolcetto_sgRNA_3197	chr8	41386837	41386860	-	CGTTCGTGGGGACGCAGTCG	pan-essential	GINS4	474.86/544.89/611.47	146.37/83.206/204.43	544.89	146.37	-1.8891	4668.6	2054.6	8.792	7.3466e-19	1	1.4693e-18	1.245e-16	FALSE
dolcetto_sgRNA_3186	chr17	57697326	57697349	-	GCAGACGAAAGAGCTCGGGT	pan-essential	CLTC	346.62/406.02/336.62	21.956/49.924/37.271	346.62	37.271	-3.1832	1813.8	1240.7	8.7826	7.9896e-19	1	1.5979e-18	1.3501e-16	FALSE
102495	chr8	120868027	120868050	-	GACCCGGCGCTGCGATGAAG	ETS1-dep enhancer	721	1322.8/1363.1/1386.6	698.94/868.46/605.38	1363.1	698.94	-0.96267	1090.3	5729	8.775	8.5486e-19	1	1.7097e-18	1.4405e-16	FALSE
dolcetto_sgRNA_3250	chr3	51975887	51975910	-	GCCGCTGCTACACGCCTGGT	pan-essential	RRP9	270.46/291.02/303.68	10.978/3.1202/23.718	291.02	10.978	-4.6076	291.48	1021.2	8.7633	9.0532e-19	1	1.8106e-18	1.5213e-16	FALSE
136452	chr3	101443731	101443754	-	CGACGCCGGAGAGCTGGGAA	ETS1-dep enhancer	459	802.05/677.58/647.5	229.32/231.94/178.45	677.58	229.32	-1.5589	8199.2	2620.7	8.7563	1.009e-18	1	2.0181e-18	1.6908e-16	FALSE
124168	chr9	19102513	19102536	-	ACGCACCTCGGAGTGTAAGG	ETS1-dep enhancer	199	319.42/328.17/367.5	19.517/29.122/66.637	328.17	29.122	-3.45	811.52	1167.4	8.7527	1.0409e-18	1	2.0818e-18	1.7369e-16	FALSE
113160	chr6	43109843	43109866	-	GGGCTGCAGGAGAGGAGGGA	ETS1-dep enhancer	396	404.13/421.94/350	68.308/86.326/62.119	404.13	68.308	-2.5473	1623.8	1472.2	8.7526	1.0423e-18	1	2.0846e-18	1.7369e-16	FALSE
102514	chr2	106776622	106776645	-	TGAGTTGGTGAGGGAAGAAG	ETS1-dep enhancer	229	857.23/1050/1050	1623.5/1583/1621.9	1050	1621.9	0.62681	18576	4277	8.7447	1	1.1185e-18	2.2369e-18	1.8586e-16	TRUE
156734	chr3	101443824	101443847	+	TCCCGATGCTGAGGAGGCGG	ETS1-dep enhancer	459	764.75/623.62/580.59	196.39/191.37/216.85	623.62	196.39	-1.662	10884	2388.7	8.7415	1.1502e-18	1	2.3005e-18	1.9061e-16	FALSE
228753	chr11	236858	236881	-	GCGCTCCGGACAAAACTCTC	ETS1-dep enhancer	426	366.05/406.9/368.53	50.011/17.681/59.86	368.53	50.011	-2.8568	739.28	1328.4	8.7393	1.1729e-18	1	2.3458e-18	1.9384e-16	FALSE
dolcetto_sgRNA_3082	chr11	61100488	61100511	+	AGGGACACAAGCGAAAAGAC	pan-essential	DDB1	425.9/440.51/405.59	63.429/81.126/132.14	425.9	81.126	-2.378	313.07	1560.8	8.7268	1.3097e-18	1	2.6195e-18	2.1586e-16	FALSE
dolcetto_sgRNA_3257	chr22	44351415	44351438	-	GCCTCGCAGAGCTGCCCGGG	pan-essential	SAMM50	348.95/331.71/382.94	32.934/40.563/45.177	348.95	40.563	-3.0738	726.15	1250	8.7227	1.3586e-18	1	2.7172e-18	2.2329e-16	FALSE
107447	chr16	88636919	88636942	+	TCCACGCCGCTCCGACTCCA	ETS1-dep enhancer	900	1193.8/1144.6/1062.3	541.59/701.01/546.65	1144.6	546.65	-1.0648	4591.4	4710.8	8.7124	1.4872e-18	1	2.9745e-18	2.431e-16	FALSE
dolcetto_sgRNA_3089	chr1	26758849	26758872	-	GGCACCTGATTAGCTCCGCT	pan-essential	DHDDS	296.88/237.95/278.97	6.0989/7.2805/10.165	278.97	7.2805	-5.0794	1001.8	974.25	8.7044	1.3979e-18	1	2.7957e-18	2.2912e-16	FALSE
119906	chr20	55926339	55926362	-	CCGAAGCCTCCTTAAGCCTG	ETS1-dep enhancer	561	494.29/450.24/424.12	73.187/195.53/96.002	450.24	96.002	-2.2178	1311.2	1660.6	8.6929	1.7664e-18	1	3.5327e-18	2.8794e-16	FALSE
dolcetto_sgRNA_3234	chr6	111303290	111303313	+	GTTGCAGGTAGCGGTAGCGA	pan-essential	RPF2	328.75/368.86/381.91	28.055/83.206/51.954	368.86	51.954	-2.8042	889.77	1329.7	8.6908	1.7996e-18	1	3.5991e-18	2.9256e-16	FALSE
044779	chr10	47640779	47640802	+	GAGTGTTGGGAGAGAAGCTG	ETS1-dep enhancer	333	522.27/503.32/572.35	109.78/138.33/147.96	522.27	138.33	-1.909	1433.8	1959.6	8.6731	2.1019e-18	1	4.2037e-18	3.4079e-16	FALSE
013156	chr7	50252387	50252410	+	ATATGACAGAGTACCCAGCA	ETS1-dep enhancer	1155	444.55/453.78/429.26	191.51/79.046/93.743	444.55	93.743	-2.2335	159.45	1637.2	8.6699	2.1627e-18	1	4.3255e-18	3.4971e-16	FALSE
002744	chr17	56410369	56410392	-	TTCATGCATCAGCACCTCCA	ETS1-dep enhancer	791	726.66/726.23/662.94	222/265.22/327.54	726.23	265.22	-1.4498	2002.9	2831.8	8.6632	2.2941e-18	1	4.5883e-18	3.6996e-16	FALSE
039472	chr15	67013556	67013579	+	CTGCTTACCCACCTGCCACT	ETS1-dep enhancer	840	1295.6/1293.2/1304.3	585.5/658.37/766.89	1295.6	658.37	-0.97553	40.542	5411.9	8.6616	2.3262e-18	1	4.6524e-18	3.7413e-16	FALSE
042445	chr10	103874513	103874536	-	GGGGAGAGCCGAGAAGGAGG	ETS1-dep enhancer	1015	545.58/579.39/548.67	154.91/127.93/179.58	548.67	154.91	-1.8178	476.53	2070.5	8.6536	2.4954e-18	1	4.9908e-18	4.0027e-16	FALSE
182362	chr13	115000837	115000860	-	ACGAGGCTCAGACCCGACTG	ETS1-dep enhancer	540	587.55/524.55/651.62	179.31/171.61/233.79	587.55	179.31	-1.7067	4036.8	2234.9	8.6354	2.9255e-18	1	5.851e-18	4.68e-16	FALSE
157653	chr17	8868634	8868657	+	TGCGCAGAGCCGCCCAGCAG	ETS1-dep enhancer	1219	764.75/862.45/877.06	330.56/356.75/426.93	862.45	356.75	-1.2712	4879.9	3431.9	8.6324	3.0046e-18	1	6.0092e-18	4.7938e-16	FALSE
dolcetto_sgRNA_3074	chr11	125495912	125495935	+	GAAGGGCGGCCGGTAGAGTA	pan-essential	CHEK1	636.51/632.47/545.59	207.36/184.09/237.18	632.47	207.36	-1.6042	3782.1	2426.6	8.6297	3.0751e-18	1	6.1502e-18	4.8933e-16	FALSE
dolcetto_sgRNA_3183	chr14	102829169	102829192	+	GATCTCACGCACCTTCCATA	pan-essential	CINP	340.41/335.25/377.79	53.671/39.523/14.683	340.41	39.523	-3.0747	712.2	1215.9	8.6287	3.1035e-18	1	6.207e-18	4.9254e-16	FALSE
235151	chr9	123639188	123639211	-	AGGTTACCTGCGGGGCAGAG	ETS1-dep enhancer	31	391.7/397.17/323.23	67.088/58.244/75.672	391.7	67.088	-2.5279	2358.7	1421.8	8.609	3.6861e-18	1	7.3722e-18	5.8345e-16	FALSE
248409	chr2	129493363	129493386	+	CACAGAACGGAAGGAGAAGG	ETS1-dep enhancer	91	460.09/525.43/450.88	143.94/102.97/105.04	460.09	105.04	-2.1205	2177.2	1701.2	8.6083	3.7063e-18	1	7.4126e-18	5.8511e-16	FALSE
246220	chr5	10250445	10250468	+	GTTGCACCATGGCGTCCATG	ETS1-dep enhancer	66	410.35/412.21/373.68	41.473/78.006/110.68	410.35	78.006	-2.3803	674.3	1497.4	8.5885	4.4049e-18	1	8.8099e-18	6.9358e-16	FALSE
dolcetto_sgRNA_3184	chr14	102829167	102829190	-	TTATGGAAGGTGCGTGAGAT	pan-essential	CINP	491.18/504.2/507.5	108.56/177.85/132.14	504.2	132.14	-1.9239	90.247	1884.1	8.5715	5.1058e-18	1	1.0212e-17	7.9972e-16	FALSE
115131	chr6	41908689	41908712	-	GAGCCTCCTCCCTTCCCCTC	ETS1-dep enhancer	365	505.95/582.93/607.35	181.75/167.45/179.58	582.93	179.58	-1.6932	3261.5	2215.3	8.5697	5.19e-18	1	1.038e-17	8.108e-16	FALSE
019737	chr11	128346616	128346639	+	AGGACTGTGTTGTAATTAGA	ETS1-dep enhancer	686	287.56/339.67/387.06	36.594/41.603/53.083	339.67	41.603	-2.9994	2480.7	1213	8.5583	5.7283e-18	1	1.1457e-17	8.9258e-16	FALSE
dolcetto_sgRNA_3119	chr11	62529061	62529084	+	GGTGGATTCCCAGGGACTGT	pan-essential	POLR2G	230.82/266.25/332.5	6.0989/1.0401/7.906	266.25	6.0989	-5.2345	2821.9	924.97	8.554	4.9192e-18	1	9.8384e-18	7.7252e-16	FALSE
149882	chr19	10217255	10217278	+	GTGTTCACGCGAGGCTGCAC	ETS1-dep enhancer	454	588.33/505.97/500.29	134.18/306.82/108.43	505.97	134.18	-1.9071	3407.2	1891.5	8.5487	6.2222e-18	1	1.2444e-17	9.6702e-16	FALSE
196196	chr14	98665129	98665152	-	ATCTTACTGAATAGCAAGCG	ETS1-dep enhancer	208	282.12/278.64/264.56	12.198/3.1202/32.754	278.64	12.198	-4.4052	105.18	972.96	8.5419	6.3962e-18	1	1.2792e-17	9.9149e-16	FALSE
dolcetto_sgRNA_3157	chr18	54318630	54318653	+	TTGCAGTATCACTGGGGAGA	pan-essential	WDR7	464.75/367.98/446.76	51.231/127.93/100.52	446.76	100.52	-2.141	3265.3	1646.3	8.5335	7.1007e-18	1	1.4201e-17	1.0979e-15	FALSE
104711	chr14	98664692	98664715	+	TCAAGATCTGCTGCCCCTGA	ETS1-dep enhancer	208	671.48/552.85/586.76	293.97/184.09/144.57	586.76	184.09	-1.667	4163.8	2231.6	8.524	7.7098e-18	1	1.542e-17	1.189e-15	FALSE
118344	chr2	96971133	96971156	-	TAGTCTGCAATACGAGTACA	ETS1-dep enhancer	202	288.33/291.91/285.15	26.835/17.681/9.0355	288.33	17.681	-3.9531	11.464	1010.7	8.5133	8.3916e-18	1	1.6783e-17	1.2908e-15	FALSE
168268	chr19	10230507	10230530	-	ACTGGAGACTTTGAGTGAGT	ETS1-dep enhancer	631	392.48/265.37/330.44	59.77/38.483/20.33	330.44	38.483	-3.0695	4041.3	1176.3	8.5124	8.5183e-18	1	1.7037e-17	1.3069e-15	FALSE
188638	chr3	186524624	186524647	+	TCGTAGGTGCGGGCCTCCGG	ETS1-dep enhancer	490	1099.7/964.18/1089.1	535.49/521.08/451.77	1089.1	521.08	-1.0621	7860.7	4455.8	8.5097	8.7215e-18	1	1.7443e-17	1.3347e-15	FALSE
129415	chr1	100598446	100598469	+	GTCCTGATAAAGTTTGAGTT	ETS1-dep enhancer	322	394.03/309.6/388.09	128.08/69.685/66.637	388.09	69.685	-2.4606	3097.9	1407.1	8.488	1.0511e-17	1	2.1021e-17	1.6003e-15	FALSE
078047	chr6	135644038	135644061	+	AAGAAAGCTGGTAGCTAGAG	ETS1-dep enhancer	569	264.24/329.06/260.44	7.3187/4.1603/24.848	264.24	7.3187	-4.9948	2107.9	917.19	8.4835	9.5997e-18	1	1.9199e-17	1.4654e-15	FALSE
182949	chr5	114598398	114598421	-	CGAGACAAGCAGGTAACTCG	ETS1-dep enhancer	830	652.83/548.43/601.17	182.97/195.53/225.89	601.17	195.53	-1.6154	2725.2	2292.9	8.4713	1.2133e-17	1	2.4266e-17	1.8427e-15	FALSE
236629	chr2	43361800	43361823	+	GGAGGGGTCCAGAGATCCGG	ETS1-dep enhancer	48	509.83/499.78/515.73	929.48/788.38/878.7	509.83	878.7	0.78417	67.931	1907.6	8.4456	1	1.5126e-17	3.0253e-17	2.2915e-15	TRUE
159643	chr2	43452929	43452952	+	GGAAGGGGAAGACAGACTCG	ETS1-dep enhancer	35	273.57/332.6/271.76	541.59/459.71/534.22	273.57	534.22	0.96298	1743.9	953.28	8.4422	1	1.557e-17	3.114e-17	2.3528e-15	TRUE
261610	chr6	12013297	12013320	+	GTTGCTGGCTGGAGAGGGGA	ETS1-dep enhancer	554	446.1/543.12/450.88	103.68/107.13/136.66	450.88	107.13	-2.0632	4265.8	1663.2	8.4289	1.7452e-17	1	3.4904e-17	2.6305e-15	FALSE
078220	chr14	98664592	98664615	-	GGTGTCCTTAGGAAGCTGGA	ETS1-dep enhancer	208	333.41/352.94/326.32	70.748/39.523/42.919	333.41	42.919	-2.9287	215.86	1188.1	8.4276	1.7645e-17	1	3.5289e-17	2.6529e-15	FALSE
dolcetto_sgRNA_3085	chr11	61100516	61100539	-	GGAGTTCGCTGCGCGCTGTT	pan-essential	DDB1	394.81/352.06/423.09	43.912/104.01/75.672	394.81	75.672	-2.368	1313.7	1434.3	8.4266	1.7799e-17	1	3.5598e-17	2.6694e-15	FALSE
159690	chr3	186524472	186524495	+	AGACGTGAGCGCGACCCTCC	ETS1-dep enhancer	490	485.74/537.82/591.91	159.79/160.17/163.77	537.82	160.17	-1.7412	2819.1	2024.8	8.3925	2.3799e-17	1	4.7598e-17	3.5603e-15	FALSE
dolcetto_sgRNA_3233	chr6	111303277	111303300	-	TACCTGCAACTCTTAACCAG	pan-essential	RPF2	334.19/342.33/369.56	54.891/48.884/37.271	342.33	48.884	-2.7829	403.87	1223.6	8.389	2.4517e-17	1	4.9033e-17	3.6586e-15	FALSE
149875	chr11	111250068	111250091	-	GCACCGGTGCCTGAGGTGGG	ETS1-dep enhancer	447	404.91/496.24/445.73	108.56/107.13/97.131	445.73	107.13	-2.0467	2108.8	1642.1	8.356	3.2445e-17	1	6.4891e-17	4.8298e-15	FALSE
dolcetto_sgRNA_3198	chr8	41386812	41386835	+	TCCTCTGTCTTCCCGCTTCC	pan-essential	GINS4	478.74/474.13/511.62	81.726/191.37/126.5	478.74	126.5	-1.9118	550.95	1778.3	8.3531	3.3253e-17	1	6.6506e-17	4.9377e-15	FALSE
209611	chr6	138188610	138188633	+	AAGGATCGCGGGGCCCGGAG	ETS1-dep enhancer	653	323.31/285.71/306.76	56.11/32.242/11.294	306.76	32.242	-3.2107	358.37	1082.9	8.3423	3.6425e-17	1	7.2849e-17	5.3953e-15	FALSE
065849	chr5	169064241	169064264	+	GTTTGAAAAGAGGAAGGAAG	ETS1-dep enhancer	152	486.52/503.32/447.79	132.96/59.284/138.92	486.52	132.96	-1.8637	890.9	1810.5	8.3092	4.8172e-17	1	9.6343e-17	7.1003e-15	FALSE
241657	chr17	66509079	66509102	-	AGGACCGGCGGACGAGACGA	ETS1-dep enhancer	448	578.22/428.13/585.73	189.07/156.01/233.79	578.22	189.07	-1.6076	11292	2195.4	8.3056	4.9662e-17	1	9.9324e-17	7.302e-15	FALSE
018346	chr1	117057564	117057587	+	GCCAAGGGAGCTAGGGAGCA	ETS1-dep enhancer	1198	766.3/906.68/928.53	373.26/406.67/442.74	906.68	406.67	-1.1548	10092	3629.3	8.2997	5.2167e-17	1	1.0433e-16	7.6515e-15	FALSE
067922	chr16	27378574	27378597	+	GGCTGGACCAGAGGGCAGGA	ETS1-dep enhancer	978	352.06/397.17/288.23	57.33/65.525/57.601	352.06	57.601	-2.5909	3054.4	1262.4	8.2876	5.776e-17	1	1.1552e-16	8.4512e-15	FALSE
073302	chr3	186524113	186524136	-	CGGAAACCTGAGGAACGAGC	ETS1-dep enhancer	490	315.54/310.48/282.06	20.736/68.645/36.142	310.48	36.142	-3.068	416.75	1097.5	8.2811	6.103e-17	1	1.2206e-16	8.8864e-15	FALSE
dolcetto_sgRNA_3077	chr11	77348751	77348774	+	AAGCTCATAGCAGCAGAGTG	pan-essential	CLNS1A	299.21/250.33/247.06	7.3187/20.802/6.7766	250.33	7.3187	-4.9171	1200.1	863.64	8.2692	5.9332e-17	1	1.1866e-16	8.6602e-15	FALSE
035377	chr2	43360732	43360755	+	TGAGTCTCCAACAAGCTCCC	ETS1-dep enhancer	48	391.7/408.67/360.29	807.5/703.09/637	391.7	703.09	0.84234	637.18	1421.8	8.2584	1	7.3817e-17	1.4763e-16	1.071e-14	TRUE
103289	chr11	128346938	128346961	-	TTCTTACTGCACTGTAAGTG	ETS1-dep enhancer	686	740.65/867.76/770	315.93/281.86/321.89	770	315.93	-1.2826	5209.3	3023.2	8.2583	7.3911e-17	1	1.4782e-16	1.071e-14	FALSE
207434	chr14	21852143	21852166	-	ATTCCTGGGCCGAGAGCGGG	ETS1-dep enhancer	59	411.13/393.63/469.41	75.627/99.847/91.484	411.13	91.484	-2.1558	1851.4	1500.6	8.2516	7.8156e-17	1	1.5631e-16	1.1298e-14	FALSE
127776	chr11	93517436	93517459	-	GGAGCAAAACTGGGCAGGCG	ETS1-dep enhancer	176	528.48/377.71/490	148.81/109.21/137.79	490	137.79	-1.8228	7044.9	1825	8.2446	8.2869e-17	1	1.6574e-16	1.195e-14	FALSE
092635	chr20	19998014	19998037	+	ACGGTCTTCGGAAGCGGCGG	ETS1-dep enhancer	1019	392.48/547.55/457.06	118.32/96.727/140.05	457.06	118.32	-1.9407	6179.5	1688.7	8.2431	8.3894e-17	1	1.6779e-16	1.2069e-14	FALSE
dolcetto_sgRNA_3113	chr11	3818746	3818769	-	GCGCGCTGCGCCCGAAGCGG	pan-essential	NUP98	275.12/236.18/232.65	3.6594/2.0802/0	236.18	2.0802	-6.2668	764.52	809.52	8.2279	4.366e-17	1	8.7319e-17	6.4511e-15	FALSE
198326	chr3	50275453	50275476	+	GCCTCAGGGAGGAAGAGAAG	ETS1-dep enhancer	406	569.67/512.16/587.79	187.85/162.25/214.59	569.67	187.85	-1.5954	1817.8	2159.2	8.2172	1.0415e-16	1	2.083e-16	1.4947e-14	FALSE
037101	chr14	98664435	98664458	+	TAGTATAGTCAGAGTTAGAG	ETS1-dep enhancer	208	286/279.52/271.76	23.176/15.601/25.977	279.52	23.176	-3.5365	51.096	976.4	8.2038	1.1627e-16	1	2.3255e-16	1.6647e-14	FALSE
029604	chr16	2014386	2014409	+	CAGTGACCAGGACCGCTCTC	ETS1-dep enhancer	183	554.91/589.12/543.53	179.31/194.49/150.21	554.91	179.31	-1.6244	650.04	2096.8	8.2025	1.1768e-16	1	2.3536e-16	1.6808e-14	FALSE
208814	chr2	43361520	43361543	-	TGACCTCTTGCACACACATG	ETS1-dep enhancer	48	927.18/735.07/852.35	1328.4/1392.7/1187	852.35	1328.4	0.63951	9676.3	3387	8.179	1	1.431e-16	2.862e-16	2.0391e-14	TRUE
dolcetto_sgRNA_3200	chr8	41386830	41386853	-	GGGGACGCAGTCGGGGCACC	pan-essential	GINS4	460.09/515.7/486.91	142.72/116.49/138.92	486.91	138.92	-1.802	774.12	1812.2	8.1746	1.4838e-16	1	2.9677e-16	2.1094e-14	FALSE
dolcetto_sgRNA_3189	chr17	57697330	57697353	-	GCAGGCAGACGAAAGAGCTC	pan-essential	CLTC	317.87/249.45/259.41	14.637/34.323/14.683	259.41	14.683	-4.0535	1758.2	898.55	8.1642	1.5934e-16	1	3.1868e-16	2.2598e-14	FALSE
147678	chr17	18218279	18218302	-	CCACGCCAAGATACTGGATT	ETS1-dep enhancer	190	645.84/570.55/518.82	153.69/208.02/190.87	570.55	190.87	-1.5747	4172.1	2162.8	8.1639	1.6225e-16	1	3.2451e-16	2.2944e-14	FALSE
253950	chr1	183441700	183441723	+	GGAGCCTGAGAGACCCACGG	ETS1-dep enhancer	10	346.62/401.59/392.2	84.165/79.046/84.708	392.2	84.165	-2.2069	1082.9	1423.8	8.1636	1.6259e-16	1	3.2518e-16	2.2944e-14	FALSE
106877	chr3	179280835	179280858	+	ACTTCGCCAGTTAGCCCTTA	ETS1-dep enhancer	230	444.55/405.13/372.65	91.484/91.527/73.413	405.13	91.484	-2.1347	1304.5	1476.2	8.1634	1.6293e-16	1	3.2585e-16	2.2944e-14	FALSE
192804	chr13	115000897	115000920	+	GACTACTCAGTGCAAGTTGA	ETS1-dep enhancer	540	391.7/379.48/358.23	86.605/78.006/73.413	379.48	78.006	-2.2678	300.34	1372.4	8.1378	2.0126e-16	1	4.0252e-16	2.8275e-14	FALSE
219129	chr2	219433641	219433664	+	CGTCCGGCTGTGGAAGAGAG	ETS1-dep enhancer	92	571.23/574.97/680.44	195.17/228.82/142.31	574.97	195.17	-1.5539	5569	2181.6	8.1315	2.1193e-16	1	4.2386e-16	2.9705e-14	FALSE
dolcetto_sgRNA_3104	chr1	163291844	163291867	-	CTCGCGCTCACCTACAGTGC	pan-essential	NUF2	311.65/282.18/228.53	35.374/19.761/27.106	282.18	27.106	-3.3327	1873.4	986.72	8.1201	2.3271e-16	1	4.6543e-16	3.2542e-14	FALSE
dolcetto_sgRNA_3081	chr11	61100514	61100537	-	AGTTCGCTGCGCGCTGTTGG	pan-essential	DDB1	408.8/453.78/429.26	142.72/82.166/107.3	429.26	107.3	-1.9902	510.03	1574.6	8.1139	2.4504e-16	1	4.9008e-16	3.4186e-14	FALSE
070923	chr17	3674012	3674035	-	TGAAGCAGAGAGGGGCTCCC	ETS1-dep enhancer	455	901.53/760.73/806.03	352.52/348.43/347.87	806.03	348.43	-1.2076	5586.5	3181.8	8.1124	2.4816e-16	1	4.9633e-16	3.4541e-14	FALSE
dolcetto_sgRNA_3248	chr3	51975853	51975876	-	CAACAGCGGCTGCTCGTAAG	pan-essential	RRP9	347.4/391.86/413.82	58.55/86.326/97.131	391.86	86.326	-2.1695	1229.6	1422.4	8.1012	2.7207e-16	1	5.4414e-16	3.7781e-14	FALSE
230102	chr19	19431622	19431645	+	CTGCTTCCGCCTCCCTGTGG	ETS1-dep enhancer	110	687.03/744.81/668.09	240.3/404.59/269.93	687.03	269.93	-1.3445	1848.5	2661.6	8.0847	3.1155e-16	1	6.231e-16	4.3164e-14	FALSE
191651	chr13	29233367	29233390	+	GACCGTGGCTCGGCAGAAAC	ETS1-dep enhancer	618	565.79/470.59/621.76	190.29/213.22/192	565.79	192	-1.5542	6098	2142.7	8.0749	3.376e-16	1	6.7519e-16	4.6664e-14	FALSE
114046	chr19	1104122	1104145	-	GCCGCGGCGCTAGCTCACCA	ETS1-dep enhancer	309	742.99/714.73/724.7	373.26/296.42/208.95	724.7	296.42	-1.2869	216.85	2825.2	8.0576	3.8898e-16	1	7.7796e-16	5.3643e-14	FALSE
dolcetto_sgRNA_3196	chr8	41386839	41386862	-	GGCGTTCGTGGGGACGCAGT	pan-essential	GINS4	217.61/282.18/329.41	29.275/16.641/66.637	282.18	29.275	-3.2255	3199.9	986.72	8.0511	4.1015e-16	1	8.2031e-16	5.6434e-14	FALSE
179092	chr2	74649258	74649281	+	ATTCGGCTGCACCCCCACAC	ETS1-dep enhancer	878	1018.1/868.64/1003.7	490.36/454.51/539.87	1003.7	490.36	-1.0319	9220.6	4066.4	8.0497	4.1495e-16	1	8.2991e-16	5.6964e-14	FALSE
071210	chr9	35646301	35646324	-	TCCCAGGGACAGACCCTCAG	ETS1-dep enhancer	149	487.29/498.01/395.29	111/144.57/144.57	487.29	144.57	-1.7461	4289.4	1813.7	8.0474	4.2274e-16	1	8.4547e-16	5.79e-14	FALSE
170986	chr1	100598642	100598665	+	GTTAAGGGAAGGAGACCCGA	ETS1-dep enhancer	322	426.67/415.75/394.26	102.46/120.65/59.86	415.75	102.46	-2.0101	290.45	1519.4	8.0372	4.5961e-16	1	9.1921e-16	6.2806e-14	FALSE
126042	chr5	169064473	169064496	+	CGCGCTGCCTGCAGGTCAGA	ETS1-dep enhancer	152	891.43/950.02/872.94	576.96/411.87/316.24	891.43	411.87	-1.112	1887.7	3561.1	8.0361	4.6363e-16	1	9.2726e-16	6.3212e-14	FALSE
093605	chr17	56410066	56410089	+	GGGACCCTCTCTCATGCCCT	ETS1-dep enhancer	747	484.96/429.01/460.15	114.66/128.97/172.8	460.15	128.97	-1.827	792.47	1701.4	8.0289	4.9179e-16	1	9.8359e-16	6.69e-14	FALSE
147029	chr2	43451798	43451821	+	TTGTGGGTCTGGATGGCGAG	ETS1-dep enhancer	956	568.9/544.01/581.62	841.65/941.27/949.85	568.9	941.27	0.72544	390.6	2155.9	8.0199	1	5.2928e-16	1.0586e-15	7.1837e-14	TRUE
134775	chr2	209131174	209131197	+	GCTCAGCATGGGAAGGAGGC	ETS1-dep enhancer	431	345.85/412.21/371.62	81.726/78.006/57.601	371.62	78.006	-2.2377	1155.9	1340.8	8.0186	5.3496e-16	1	1.0699e-15	7.2443e-14	FALSE
dolcetto_sgRNA_3138	chr4	39460484	39460507	-	AGGATGTTTCTGTGCTCGTG	pan-essential	RPL9	290.67/255.64/303.68	60.989/27.042/35.012	290.67	35.012	-3.0177	698.04	1019.8	8.0055	5.9465e-16	1	1.1893e-15	8.0344e-14	FALSE
188612	chr5	169064780	169064803	-	AAATGGGTGTCGCTTTGGAG	ETS1-dep enhancer	152	419.68/404.25/457.06	106.12/130.01/92.614	419.68	106.12	-1.9735	817.67	1535.4	8.0021	6.1167e-16	1	1.2233e-15	8.2459e-14	FALSE
213091	chr5	169064946	169064969	-	GTTACCCTAAGACCACCTGG	ETS1-dep enhancer	152	362.94/362.67/431.32	62.209/73.845/92.614	362.94	73.845	-2.2817	2337.8	1305.9	7.9999	6.2269e-16	1	1.2454e-15	8.3757e-14	FALSE
040496	chr11	128346700	128346723	-	ACCTTACTGTGAACTGTTTA	ETS1-dep enhancer	686	371.49/325.52/361.32	73.187/82.166/49.695	361.32	73.187	-2.288	692.6	1299.4	7.9931	6.5773e-16	1	1.3155e-15	8.8271e-14	FALSE
041536	chr17	44270119	44270142	+	CCACAGGGAGAGCGAGGAGA	ETS1-dep enhancer	61	456.98/446.71/398.38	107.34/125.85/123.11	446.71	123.11	-1.851	1220.5	1646.1	7.9759	7.5626e-16	1	1.5125e-15	1.0127e-13	FALSE
241946	chr19	14097220	14097243	-	TAGCCTCGTGGCGCATCCCC	ETS1-dep enhancer	62	467.09/504.2/521.91	158.57/211.14/98.261	504.2	158.57	-1.6627	845.61	1884.1	7.9627	8.4185e-16	1	1.6837e-15	1.1248e-13	FALSE
dolcetto_sgRNA_3093	chr14	75469693	75469716	+	ATGCCGGGATCCGCAGCGAA	pan-essential	EIF2B2	529.26/582.04/467.35	174.43/179.93/149.09	529.26	174.43	-1.5958	3309.5	1988.9	7.9564	8.8581e-16	1	1.7716e-15	1.1809e-13	FALSE
123403	chr2	32235692	32235715	-	TCACTCGCGGTGGCTCGGGG	ETS1-dep enhancer	215	789.62/794.34/812.2	351.3/453.47/283.49	794.34	351.3	-1.1748	170.7	3130.3	7.9187	1.2004e-15	1	2.4008e-15	1.5967e-13	FALSE
056720	chr17	8868221	8868244	-	GGAGATTGTTCAGAAGGAAA	ETS1-dep enhancer	1219	536.26/553.74/617.65	162.23/225.7/192	553.74	192	-1.5232	2194.9	2091.8	7.9091	1.2965e-15	1	2.593e-15	1.7207e-13	FALSE
dolcetto_sgRNA_3125	chr11	60673979	60674002	-	AGCGCTACGCTAGCATCGCT	pan-essential	PRPF19	244.03/245.91/251.18	15.857/16.641/15.812	245.91	15.857	-3.8725	15.623	846.69	7.9061	1.313e-15	1	2.6261e-15	1.7388e-13	FALSE
216040	chr6	41909231	41909254	+	TGATCTCCCGCTGCACGCAC	ETS1-dep enhancer	365	816.04/839.45/814.26	381.79/367.15/341.09	816.04	367.15	-1.1501	275.67	3226.1	7.9033	1.3583e-15	1	2.7166e-15	1.7948e-13	FALSE
082513	chr3	127317209	127317232	+	CGTTCCGTAGGGCTCTTCCC	ETS1-dep enhancer	172	396.36/451.13/472.5	129.3/236.1/107.3	451.13	129.3	-1.7949	1728	1664.3	7.8889	1.524e-15	1	3.0481e-15	2.0082e-13	FALSE
065253	chr16	49497152	49497175	+	ACAGCCAAAGGCCTCCAGAG	ETS1-dep enhancer	154	530.04/473.24/467.35	142.72/179.93/131.01	473.24	142.72	-1.7224	1630.2	1755.5	7.8887	1.5265e-15	1	3.053e-15	2.0082e-13	FALSE
217254	chr9	19103030	19103053	+	AAGACCCACCGGGCATTGCG	ETS1-dep enhancer	199	589.1/595.31/591.91	218.34/184.09/251.86	591.91	218.34	-1.4346	9.7297	2253.5	7.8694	1.781e-15	1	3.562e-15	2.3379e-13	FALSE
249617	chr17	8869444	8869467	-	AAGTGGGTCGCAGTGAGAGA	ETS1-dep enhancer	1219	645.06/682/700	278.11/253.78/288.01	682	278.11	-1.291	844.24	2639.8	7.861	1.9061e-15	1	3.8122e-15	2.4967e-13	FALSE
118801	chr11	60638838	60638861	+	GGCACAGGCGAGCTCAGTAC	ETS1-dep enhancer	370	414.24/412.21/481.76	537.93/808.14/719.45	414.24	719.45	0.79496	2281.9	1513.2	7.846	1	2.1476e-15	4.2951e-15	2.8068e-13	TRUE
dolcetto_sgRNA_3239	chr11	4116128	4116151	-	TTAGGTTCCAGGCGCTGCTC	pan-essential	RRM1	264.24/244.14/222.35	17.077/16.641/20.33	244.14	17.077	-3.7614	439.39	839.92	7.8348	2.3295e-15	1	4.659e-15	3.038e-13	FALSE
192641	chr11	236567	236590	-	GGCTCCAGGTTTGACCTCCG	ETS1-dep enhancer	426	320.2/303.41/234.71	47.572/43.683/105.04	303.41	47.572	-2.6478	2500.9	1069.7	7.8222	2.5953e-15	1	5.1906e-15	3.3772e-13	FALSE
213160	chr2	43361554	43361577	-	CCCTGCAAGCAAGCACCCAG	ETS1-dep enhancer	48	840.13/881.03/892.5	1344.2/1300.1/1455.8	881.03	1344.2	0.60893	901.98	3514.7	7.8128	1	2.7969e-15	5.5938e-15	3.6317e-13	TRUE
150533	chr17	8868601	8868624	-	CAGCCTCCTGCCTCTGACAC	ETS1-dep enhancer	1219	639.62/626.27/654.7	252.5/265.22/234.92	639.62	252.5	-1.3375	202.83	2457.2	7.8096	2.8696e-15	1	5.7391e-15	3.718e-13	FALSE
195789	chr17	8868838	8868861	-	GGCAGAGCTGGAGCAAGCTG	ETS1-dep enhancer	1219	692.47/713.85/712.35	301.29/264.18/318.5	712.35	301.29	-1.2387	198.77	2771.4	7.8083	2.8979e-15	1	5.7958e-15	3.7466e-13	FALSE
dolcetto_sgRNA_3169	chr8	104033345	104033368	-	TCCCTTCCCGACCTAAGCTC	pan-essential	ATP6V1C1	244.03/239.72/226.47	41.473/14.561/15.812	239.72	15.812	-3.8398	97.07	823.01	7.8048	2.9475e-15	1	5.8951e-15	3.8026e-13	FALSE
136889	chr2	43361130	43361153	-	GCTGCTGCCCAGGGCCTACC	ETS1-dep enhancer	48	852.57/826.19/679.41	1272.2/1535.2/1122.7	826.19	1272.2	0.62222	11120	3270.9	7.7992	1	3.1139e-15	6.2278e-15	4.0086e-13	TRUE
238224	chr17	8869230	8869253	-	CCAGGGTCTGCTTCTTCCGA	ETS1-dep enhancer	1219	592.99/530.74/550.73	196.39/188.25/222.5	550.73	196.39	-1.483	1092.6	2079.2	7.7711	3.8895e-15	1	7.7789e-15	4.9963e-13	FALSE
179146	chr6	42018344	42018367	+	GCTCGGAGCCGAGAGAGTTT	ETS1-dep enhancer	613	230.05/293.68/212.06	30.495/12.481/5.6472	230.05	12.481	-4.0992	2186.2	786.17	7.7594	4.1502e-15	1	8.3004e-15	5.3199e-13	FALSE
058212	chr19	59066208	59066231	-	TCTCCAACACCACCTTGCTT	ETS1-dep enhancer	547	535.48/425.48/549.7	112.22/187.21/189.75	535.48	187.21	-1.5111	6151.3	2015	7.7584	4.3004e-15	1	8.6009e-15	5.5007e-13	FALSE
213455	chr10	115614576	115614599	+	CTCCCAGCGAGACTCTCCCG	ETS1-dep enhancer	404	748.43/645.73/826.61	358.62/274.58/328.67	748.43	328.67	-1.1848	8329.6	2928.7	7.7564	4.368e-15	1	8.7359e-15	5.5752e-13	FALSE
188881	chr1	19923881	19923904	+	TTGAGTGGAAGACAGTGTCG	ETS1-dep enhancer	216	572.01/588.24/643.38	156.13/236.1/221.37	588.24	221.37	-1.4059	1652.1	2237.9	7.7552	4.4098e-15	1	8.8196e-15	5.6166e-13	FALSE
174795	chr3	127317610	127317633	-	AAAGGAGTGTAGTGAAATGG	ETS1-dep enhancer	172	694.8/651.04/595	231.76/263.14/352.38	651.04	263.14	-1.3037	2527.8	2506.3	7.7483	4.6575e-15	1	9.315e-15	5.9196e-13	FALSE
135702	chr2	96971210	96971233	-	GTTTGCAGCTTGCGGTAGGG	ETS1-dep enhancer	202	385.48/421.05/444.7	117.1/123.77/92.614	421.05	117.1	-1.8374	912.35	1541	7.7429	4.8593e-15	1	9.7185e-15	6.1512e-13	FALSE
134404	chr1	32292966	32292989	+	CGCAAATTAGAGGTGAGTGG	ETS1-dep enhancer	210	498.17/460.86/498.23	169.55/164.33/160.38	498.17	164.33	-1.5942	696.17	1859	7.7429	4.8602e-15	1	9.7205e-15	6.1512e-13	FALSE
105532	chr15	66789857	66789880	+	CCACCACAGCTAGTGAGTAG	ETS1-dep enhancer	889	581.33/676.69/634.12	347.64/252.74/241.7	634.12	252.74	-1.3237	2299.5	2433.6	7.7308	5.3417e-15	1	1.0683e-14	6.7463e-13	FALSE
dolcetto_sgRNA_3235	chr6	111303279	111303302	-	GCTACCTGCAACTCTTAACC	pan-essential	RPF2	296.11/244.14/220.29	12.198/28.082/20.33	244.14	20.33	-3.5227	1634.6	839.92	7.7226	5.6818e-15	1	1.1364e-14	7.1608e-13	FALSE
197012	chr2	43361439	43361462	+	CAACAAGGCCTAGTATAGAT	ETS1-dep enhancer	48	332.63/440.51/390.15	680.64/665.65/691.21	390.15	680.64	0.80131	2922.3	1415.5	7.7213	1	5.7573e-15	1.1515e-14	7.2407e-13	TRUE
151518	chr5	114598240	114598263	-	ACCCCCACTCTCCCGCCGTA	ETS1-dep enhancer	830	1541.2/1586.9/1475.1	748.95/916.31/1015.4	1541.2	916.31	-0.74947	3225.6	6574	7.7065	6.4668e-15	1	1.2934e-14	8.116e-13	FALSE
157393	chr2	43361225	43361248	+	AGACAAGCTCAACACCACTA	ETS1-dep enhancer	48	624.85/598.85/507.5	1064.9/808.14/966.8	598.85	966.8	0.6901	4510.8	2283	7.7007	1	6.7657e-15	1.3531e-14	8.4733e-13	TRUE
187100	chr3	101443981	101444004	-	GACTAGGCAGCGGTCTCTGA	ETS1-dep enhancer	459	545.58/484.74/528.09	214.68/185.13/151.34	528.09	185.13	-1.5072	1092.4	1984	7.6996	6.8264e-15	1	1.3653e-14	8.5315e-13	FALSE
040833	chr10	27149225	27149248	-	GAGAGGGGAGAGGAGAGGGC	ETS1-dep enhancer	153	634.96/682/596.03	254.94/241.3/262.03	634.96	254.94	-1.3131	1864.3	2437.2	7.6977	6.929e-15	1	1.3858e-14	8.6418e-13	FALSE
044523	chr12	125093761	125093784	+	GGAAGGCGCGGGGAACAGGT	ETS1-dep enhancer	1359	326.42/359.13/308.82	64.649/48.884/72.284	326.42	64.649	-2.3183	690	1160.4	7.6844	7.6846e-15	1	1.5369e-14	9.5643e-13	FALSE
256549	chr2	127416231	127416254	-	TTGCCATTGAGGTAGGGAGA	ETS1-dep enhancer	424	634.18/555.51/501.32	203.7/165.37/266.55	555.51	203.7	-1.4429	4562.7	2099.3	7.6782	8.064e-15	1	1.6128e-14	1.0016e-12	FALSE
114307	chr5	169064425	169064448	-	CCGCAGCATCCTCCTGCTCG	ETS1-dep enhancer	152	532.37/452.9/526.03	154.91/235.06/185.23	526.03	185.23	-1.5008	2694.1	1975.3	7.6679	8.7391e-15	1	1.7478e-14	1.0832e-12	FALSE
132768	chr9	19102552	19102575	-	GGCCCGGCAACCATTGCCTG	ETS1-dep enhancer	199	414.24/464.4/570.29	147.59/144.57/167.16	464.4	147.59	-1.6471	6864.9	1718.9	7.6411	1.0765e-14	1	2.1531e-14	1.3316e-12	FALSE
077952	chr5	169064287	169064310	+	CCTGACGGCTTCCCCACGGG	ETS1-dep enhancer	152	237.04/276.87/296.47	51.231/39.523/30.495	276.87	39.523	-2.7776	985.26	966.09	7.6361	1.1191e-14	1	2.2382e-14	1.3814e-12	FALSE
021940	chr8	130180106	130180129	+	TCAAAACAGTAAAAAGTGCC	ETS1-dep enhancer	444	417.35/395.4/367.5	120.76/106.09/106.17	395.4	106.17	-1.8871	630.07	1436.7	7.6306	1.1679e-14	1	2.3359e-14	1.4387e-12	FALSE
210122	chr17	8868937	8868960	-	AGGGAGTCGCCGCTGGAGAG	ETS1-dep enhancer	1219	817.59/813.8/901.76	384.23/426.43/354.64	817.59	384.23	-1.0874	3549.2	3232.9	7.6217	1.2517e-14	1	2.5035e-14	1.5388e-12	FALSE
164520	chr21	43582293	43582316	+	GGCGAGTGTGGGGAGACTCG	ETS1-dep enhancer	949	552.58/594.43/536.32	189.07/248.58/204.43	552.58	204.43	-1.4302	1007.9	2086.9	7.621	1.259e-14	1	2.5181e-14	1.5446e-12	FALSE
039181	chr3	127317045	127317068	+	TCCAGCTCCCACCACAGCGC	ETS1-dep enhancer	172	738.32/670.5/778.23	329.34/279.78/358.03	738.32	329.34	-1.1622	3096.3	2884.6	7.6148	1.3202e-14	1	2.6404e-14	1.6163e-12	FALSE
dolcetto_sgRNA_3232	chr6	111303278	111303301	-	CTACCTGCAACTCTTAACCA	pan-essential	RPF2	288.33/313.14/308.82	52.451/60.324/57.601	308.82	57.601	-2.4024	219.19	1091	7.6059	1.4149e-14	1	2.8299e-14	1.7288e-12	FALSE
243289	chr5	10250390	10250413	+	GTGCATTCTCGCTTCCGTAG	ETS1-dep enhancer	66	420.46/417.52/408.68	120.76/168.49/106.17	417.52	120.76	-1.7813	43.396	1526.6	7.5952	1.5368e-14	1	3.0737e-14	1.8739e-12	FALSE
137707	chr14	23299103	23299126	+	CCGGCTACTCCTGCTCAGCA	ETS1-dep enhancer	898	344.29/383.02/363.38	90.264/83.206/89.225	363.38	89.225	-2.0138	375	1307.7	7.5813	1.7104e-14	1	3.4209e-14	2.0813e-12	FALSE
240720	chr1	173446949	173446972	+	GGAAACTCACCGCCCGCGGG	ETS1-dep enhancer	479	455.43/529.86/442.65	115.88/147.69/144.57	455.43	144.57	-1.6487	2851.4	1682	7.5798	1.7304e-14	1	3.4608e-14	2.1013e-12	FALSE
181606	chr3	186524584	186524607	+	GAACCCTGCCGGTCCACCGA	ETS1-dep enhancer	490	802.83/920.83/816.32	411.07/385.87/343.35	816.32	385.87	-1.0791	5552.5	3227.3	7.5771	1.7661e-14	1	3.5323e-14	2.1404e-12	FALSE
dolcetto_sgRNA_3237	chr11	4116127	4116150	-	TAGGTTCCAGGCGCTGCTCA	pan-essential	RRM1	606.98/426.36/513.67	181.75/196.57/152.47	513.67	181.75	-1.4938	8164.6	1923.6	7.568	1.8957e-14	1	3.7914e-14	2.2922e-12	FALSE
160020	chr21	30446004	30446027	-	GAGCCAGGAAGAGCGTGAGG	ETS1-dep enhancer	124	347.4/300.75/351.03	80.506/95.687/68.896	347.4	80.506	-2.0958	1094.6	1243.8	7.5677	1.899e-14	1	3.798e-14	2.2922e-12	FALSE
131890	chr2	43358780	43358803	+	TCTCCCTCAGTCCCTGCTGA	ETS1-dep enhancer	184	822.26/866.88/753.53	1150.3/1253.3/1253.7	822.26	1253.3	0.60746	3357.3	3253.5	7.5567	1	2.0667e-14	4.1334e-14	2.4896e-12	TRUE
057079	chr2	43364150	43364173	+	AGCTGACAGGTGGCAGTAGG	ETS1-dep enhancer	218	470.97/421.05/429.26	613.55/729.09/738.65	429.26	729.09	0.76286	903.5	1574.6	7.5561	1	2.0772e-14	4.1544e-14	2.4972e-12	TRUE
123959	chr1	228327962	228327985	+	GCGCTGTCACGTAGGTTCAG	ETS1-dep enhancer	132	708.01/659.89/681.47	292.75/340.11/293.65	681.47	293.65	-1.2117	585.17	2637.5	7.5514	2.1529e-14	1	4.3059e-14	2.5831e-12	FALSE
062776	chr2	43451457	43451480	+	CTCAGTCGTCGGAGATGGAG	ETS1-dep enhancer	956	536.26/482.97/535.29	981.93/795.66/874.18	535.29	874.18	0.70656	1369.1	2014.2	7.551	1	2.1591e-14	4.3182e-14	2.5853e-12	TRUE
224446	chr1	173446742	173446765	-	ACCAGTGCGGGGGAAGGCGA	ETS1-dep enhancer	479	1151.8/1010.2/949.11	592.82/496.12/527.45	1010.2	527.45	-0.9362	11891	4095.9	7.5427	2.3014e-14	1	4.6028e-14	2.7502e-12	FALSE
196080	chr7	45018667	45018690	-	CCAGCACTGGAGGAGGCTGG	ETS1-dep enhancer	144	582.89/685.54/583.67	295.19/228.82/138.92	583.67	228.82	-1.3471	5188.5	2218.5	7.534	2.4602e-14	1	4.9204e-14	2.9342e-12	FALSE
034813	chr2	191887234	191887257	-	TCCAGAGAGGGCAGAGAGAG	ETS1-dep enhancer	1137	565.01/530.74/599.12	217.12/255.86/199.91	565.01	217.12	-1.3757	1168.8	2139.4	7.5213	2.7125e-14	1	5.425e-14	3.2286e-12	FALSE
056952	chr11	128346763	128346786	+	GTATTCTTAACTCAGCTAAC	ETS1-dep enhancer	686	289.89/223.8/232.65	20.736/19.761/55.342	232.65	20.736	-3.4261	1677.5	796.06	7.5107	2.9334e-14	1	5.8668e-14	3.4846e-12	FALSE
234445	chr5	169065163	169065186	-	TGTCTGGTATCCGCCTGTGT	ETS1-dep enhancer	152	490.4/456.44/427.2	148.81/170.57/147.96	456.44	148.81	-1.6104	1004.1	1686.1	7.4916	3.4021e-14	1	6.8042e-14	4.0334e-12	FALSE
015791	chr10	105156087	105156110	+	TGCTCCTCGGCCAGAAACGG	ETS1-dep enhancer	617	840.91/892.53/825.59	408.63/409.79/390.78	840.91	408.63	-1.0393	1449.6	3336.2	7.4841	3.6014e-14	1	7.2028e-14	4.2613e-12	FALSE
107778	chr9	130624696	130624719	-	AAGTGGGAGAGGAAGGAAGT	ETS1-dep enhancer	1097	331.86/398.05/383.97	104.9/98.807/124.24	383.97	104.9	-1.862	1457.1	1390.5	7.4838	3.6108e-14	1	7.2216e-14	4.264e-12	FALSE
192712	chr2	233941001	233941024	+	GCAAAGGGGATTGAGGCCAG	ETS1-dep enhancer	1071	493.51/472.36/609.41	856.29/814.38/719.45	493.51	814.38	0.72147	6940.1	1839.6	7.4812	1	3.6833e-14	7.3665e-14	4.341e-12	TRUE
192630	chr19	10230639	10230662	+	GGCACCCACAGCGACACCTG	ETS1-dep enhancer	631	866.56/849.18/956.32	404.97/427.47/519.54	866.56	427.47	-1.0178	4179.6	3450.2	7.4753	3.8517e-14	1	7.7033e-14	4.5306e-12	FALSE
004226	chr20	62609710	62609733	+	AGAGCCTGTGGGGAGACAGA	ETS1-dep enhancer	1127	374.6/277.75/354.12	87.825/69.685/159.25	354.12	87.825	-1.9993	3125.4	1270.6	7.4705	3.9931e-14	1	7.9862e-14	4.6878e-12	FALSE
257434	chr12	57024106	57024129	+	GGAGTGAGTCGGAGCCGGAG	ETS1-dep enhancer	451	472.53/545.78/490	171.99/158.09/207.82	490	171.99	-1.505	1708.3	1825	7.444	4.8827e-14	1	9.7655e-14	5.721e-12	FALSE
006205	chr19	52049941	52049964	-	GCCTGCAGTCTGGCCTTGGA	ETS1-dep enhancer	1259	525.37/486.51/523.97	150.03/194.49/228.15	523.97	194.49	-1.4251	702.51	1966.7	7.4293	5.4567e-14	1	1.0913e-13	6.381e-12	FALSE
137917	chr17	8868542	8868565	+	GCTCACGGACAGTTCCCCGC	ETS1-dep enhancer	1219	687.81/666.96/710.29	295.19/362.99/304.95	687.81	304.95	-1.1708	470.02	2664.9	7.4164	6.016e-14	1	1.2032e-13	7.0214e-12	FALSE
065752	chr2	190526134	190526157	+	AAGACTCGCGGGAAAAGAAA	ETS1-dep enhancer	877	338.07/368.86/345.88	95.144/85.286/44.048	345.88	85.286	-2.0072	294.59	1237.7	7.4072	6.4508e-14	1	1.2902e-13	7.5142e-12	FALSE
094805	chr17	79422554	79422577	+	GCGCCGACAGCAGGAGGAGG	ETS1-dep enhancer	1295	418.9/413.09/551.76	162.23/128.97/123.11	418.9	128.97	-1.6919	8843.1	1532.2	7.4068	6.4687e-14	1	1.2937e-13	7.5205e-12	FALSE
073912	chr8	130180308	130180331	+	TATATAGGTGAAAAATTACA	ETS1-dep enhancer	444	262.69/224.68/208.97	39.033/19.761/15.812	224.68	19.761	-3.4423	845.68	765.81	7.4049	6.5386e-14	1	1.3077e-13	7.587e-12	FALSE
153342	chr11	93517554	93517577	+	GAGGGTCTTCTGAGGCACCG	ETS1-dep enhancer	176	402.58/332.6/354.12	71.968/90.487/93.743	354.12	90.487	-1.9567	1405.9	1270.6	7.3959	7.0242e-14	1	1.4048e-13	8.1348e-12	FALSE
dolcetto_sgRNA_3068	chr17	8113812	8113835	+	CCCGGCGCAAGGCCTGCGAC	pan-essential	AURKB	396.36/451.13/451.91	176.87/97.767/151.34	451.13	151.34	-1.5694	1500	1664.3	7.3485	1.0022e-13	1	2.0044e-13	1.1562e-11	FALSE
139211	chr6	41908794	41908817	+	CCCGCGAAAGACACAGGAAC	ETS1-dep enhancer	365	498.17/562.58/581.62	224.44/177.85/223.63	562.58	223.63	-1.3271	2255.5	2129.2	7.3458	1.0228e-13	1	2.0457e-13	1.1777e-11	FALSE
074478	chr2	191745531	191745554	+	CCTGCGCTTTAGCCTCAGTG	ETS1-dep enhancer	71	515.27/633.35/602.2	235.42/287.06/250.73	602.2	250.73	-1.2607	4263.7	2297.3	7.333	1.1252e-13	1	2.2505e-13	1.2932e-11	FALSE
153097	chr6	41908858	41908881	+	GCTCTCCGGAGAAGGCCGGG	ETS1-dep enhancer	365	265.02/314.02/254.26	42.693/40.563/63.248	265.02	42.693	-2.6061	1258.4	920.19	7.3291	1.1584e-13	1	2.3167e-13	1.3287e-11	FALSE
026291	chrX	128889852	128889875	-	GGAGACACCAGGGGACACCA	ETS1-dep enhancer	1181	484.96/414.86/556.91	170.77/173.69/201.04	484.96	173.69	-1.476	5045.3	1804.1	7.3284	1.1647e-13	1	2.3294e-13	1.3334e-11	FALSE
073716	chr16	2014556	2014579	-	CCTGGGATGGGGAACCGCGG	ETS1-dep enhancer	183	586.77/549.32/569.26	229.32/195.53/289.14	569.26	229.32	-1.308	352.23	2157.4	7.3188	1.2512e-13	1	2.5023e-13	1.4297e-11	FALSE
029409	chr14	98664404	98664427	+	TGTGTGTGTGTGTGTCAGGA	ETS1-dep enhancer	208	353.62/359.13/372.65	96.363/106.09/84.708	359.13	96.363	-1.8871	106.5	1290.7	7.3142	1.2944e-13	1	2.5888e-13	1.4763e-11	FALSE
071323	chr1	173445956	173445979	-	GCCAGCTCCCTACAGAGGAG	ETS1-dep enhancer	479	762.41/807.61/723.67	308.61/421.23/362.55	762.41	362.55	-1.0703	1771.7	2990	7.3127	1.3087e-13	1	2.6175e-13	1.4898e-11	FALSE
dolcetto_sgRNA_3079	chr11	77348775	77348798	+	AACACAGGCCCTGAGGGAGT	pan-essential	CLNS1A	256.47/154.8/186.32	10.978/4.1603/1.1294	186.32	4.1603	-5.1819	2957.2	621.99	7.3041	9.9722e-14	1	1.9944e-13	1.1527e-11	FALSE
139937	chr9	19102585	19102608	-	TGGATGTATCTGCAGGCGCT	ETS1-dep enhancer	199	589.1/477.67/494.12	251.28/182.01/172.8	494.12	182.01	-1.4358	4646.6	1842.1	7.2718	1.774e-13	1	3.548e-13	2.0156e-11	FALSE
dolcetto_sgRNA_3122	chr11	60673987	60674010	+	TGCTAGCGTAGCGCTTCACG	pan-essential	PRPF19	257.25/278.64/236.76	40.253/53.044/40.66	257.25	40.66	-2.632	438.57	890.22	7.2591	1.948e-13	1	3.8959e-13	2.209e-11	FALSE
031976	chr3	127317017	127317040	-	GGTAGAAGCTGAGGCTCCAG	ETS1-dep enhancer	172	321.75/306.94/407.65	76.847/64.485/94.873	321.75	76.847	-2.0517	3798.4	1142	7.2473	2.1261e-13	1	4.2522e-13	2.4065e-11	FALSE
169275	chr14	35761678	35761701	-	GCTGGAACCACGGGACATGT	ETS1-dep enhancer	140	774.07/779.3/818.38	328.12/409.79/378.36	779.3	378.36	-1.0405	777.17	3064.1	7.2432	2.1914e-13	1	4.3829e-13	2.4758e-11	FALSE
083145	chr5	34915796	34915819	+	GAGCGGCAGCGCCGGAAAGG	ETS1-dep enhancer	412	653.61/593.54/599.12	293.97/253.78/242.83	599.12	253.78	-1.236	1500.3	2284.1	7.2258	2.4913e-13	1	4.9826e-13	2.8093e-11	FALSE
252412	chr11	66026030	66026053	-	GTGAGGACGAGGGTGCGGGC	ETS1-dep enhancer	68	777.18/834.15/725.73	353.74/378.59/421.28	777.18	378.59	-1.0357	2946	3054.8	7.2117	2.7624e-13	1	5.5248e-13	3.1091e-11	FALSE
014703	chr1	20987790	20987813	+	GGGCAGCAGCAACCAAAAGA	ETS1-dep enhancer	344	434.44/443.17/411.76	146.37/143.53/216.85	434.44	146.37	-1.563	295.26	1595.8	7.2113	2.7714e-13	1	5.5427e-13	3.1134e-11	FALSE
086059	chr17	56410698	56410721	+	TGCCACCCCCGATTTCCCCA	ETS1-dep enhancer	791	1231.8/1409.1/1221.9	600.14/716.61/909.2	1231.8	716.61	-0.7807	15764	5114.6	7.2042	2.9184e-13	1	5.8369e-13	3.2678e-11	FALSE
163951	chr16	3629426	3629449	+	CCTAACTCAGCAACAGCGCA	ETS1-dep enhancer	571	446.1/428.13/385	713.58/404.59/830.13	428.13	713.58	0.73567	1091.7	1569.9	7.2042	1	2.9197e-13	5.8395e-13	3.2678e-11	TRUE
220662	chr5	169065012	169065035	+	AGCCTCTGCCTGGAGCTCAG	ETS1-dep enhancer	152	368.38/380.36/433.38	119.54/113.37/67.766	380.36	113.37	-1.7375	1477.2	1376	7.1978	3.0601e-13	1	6.1202e-13	3.4186e-11	FALSE
116784	chr11	128346990	128347013	-	TTTGTCCCTATCACGTCCAA	ETS1-dep enhancer	686	479.52/402.48/529.12	176.87/175.77/158.12	479.52	175.77	-1.4427	4197.7	1781.5	7.1965	3.0895e-13	1	6.179e-13	3.445e-11	FALSE
201006	chr14	21852098	21852121	-	TCTCGGAACCCGAGGAGAAG	ETS1-dep enhancer	59	370.72/445.82/405.59	234.2/128.97/125.37	405.59	128.97	-1.6454	1417.4	1478.1	7.1951	3.1216e-13	1	6.2433e-13	3.4724e-11	FALSE
040228	chr17	8868158	8868181	-	TAACAAGACTCGGAGTAGAG	ETS1-dep enhancer	1219	372.27/402.48/354.12	108.56/97.767/161.51	372.27	108.56	-1.7685	621.03	1343.4	7.1949	3.1257e-13	1	6.2514e-13	3.4724e-11	FALSE
257289	chr1	183441836	183441859	+	GCATGGAGCAACAGACACCG	ETS1-dep enhancer	10	543.25/508.63/655.73	247.62/171.61/217.98	543.25	217.98	-1.3135	6925.7	2047.7	7.1881	3.2852e-13	1	6.5705e-13	3.6429e-11	FALSE
133533	chr19	6393167	6393190	-	AGTAGCTTGAGCGCCTCTTC	ETS1-dep enhancer	750	258.8/318.44/249.12	28.055/43.683/97.131	258.8	43.683	-2.5396	1825.5	896.21	7.1858	3.3415e-13	1	6.683e-13	3.6985e-11	FALSE
dolcetto_sgRNA_3201	chr5	137911009	137911032	+	CGGATAAATGGAGGAGTACG	pan-essential	HSPA9	309.32/275.98/263.53	68.308/53.044/33.883	275.98	53.044	-2.3576	633.14	962.65	7.1855	3.3492e-13	1	6.6983e-13	3.7001e-11	FALSE
121231	chr17	66508260	66508283	-	TGTCCCTCTCTGGGTGTCTT	ETS1-dep enhancer	448	522.27/479.44/487.94	181.75/165.37/258.64	487.94	181.75	-1.4198	625.31	1816.4	7.1843	3.3783e-13	1	6.7567e-13	3.7255e-11	FALSE
014216	chr2	43454160	43454183	-	CCCAGTACAAAACCGAAGGT	ETS1-dep enhancer	162	174.09/150.38/201.76	457.42/346.35/285.75	174.09	346.35	0.98829	664.1	576.8	7.1724	1	3.6846e-13	7.3691e-13	4.0557e-11	TRUE
118867	chr16	88718238	88718261	-	TGTGCCCCATGAGGGCCTGG	ETS1-dep enhancer	1187	357.5/367.98/368.53	63.429/107.13/134.4	367.98	107.13	-1.7708	55.027	1326.1	7.163	3.9451e-13	1	7.8903e-13	4.3346e-11	FALSE
045939	chr20	43274876	43274899	-	GGAGGATCAGAGAGAGGAAG	ETS1-dep enhancer	206	460.87/454.67/555.88	165.89/154.97/207.82	460.87	165.89	-1.4686	4532.9	1704.4	7.145	4.4984e-13	1	8.9968e-13	4.9335e-11	FALSE
243025	chr6	53213933	53213956	-	TGGAACCGAGGGGCCAACCC	ETS1-dep enhancer	203	617.86/604.16/587.79	262.25/238.18/344.48	604.16	262.25	-1.2009	227.78	2305.6	7.1205	5.3751e-13	1	1.075e-12	5.8842e-11	FALSE
245001	chr1	183441474	183441497	-	AGAGGAGAAGCAGAGGAAGT	ETS1-dep enhancer	10	555.68/585.58/584.7	250.06/240.26/284.62	584.7	250.06	-1.2222	421.45	2222.9	7.0979	6.3316e-13	1	1.2663e-12	6.9187e-11	FALSE
018036	chr11	128346073	128346096	+	GTGATAGGACTCCTTATCTG	ETS1-dep enhancer	1362	240.15/344.1/356.18	95.144/88.407/120.85	344.1	95.144	-1.8437	5475.5	1230.6	7.0967	6.3894e-13	1	1.2779e-12	6.9691e-11	FALSE
189355	chr18	19192307	19192330	-	CCGACTGCAGTATGAATGGC	ETS1-dep enhancer	465	339.63/360.02/393.23	74.407/105.05/110.68	360.02	105.05	-1.7674	759.52	1294.2	7.0874	6.8332e-13	1	1.3666e-12	7.4396e-11	FALSE
024607	chr2	43452381	43452404	+	GAGTCAGGCTGCGCAGCTCG	ETS1-dep enhancer	35	582.11/692.62/696.91	1189.3/1059.8/915.97	692.62	1059.8	0.613	6115.1	2685.8	7.0859	1	6.9065e-13	1.3813e-12	7.5059e-11	TRUE
159195	chr9	19102675	19102698	+	AAGAAAGAAAGCGCAAGCCC	ETS1-dep enhancer	199	366.05/286.6/327.35	58.55/88.407/85.837	327.35	85.837	-1.9189	1579.2	1164.1	7.0786	7.2811e-13	1	1.4562e-12	7.8986e-11	FALSE
057498	chr2	43360817	43360840	-	AGTCAGGAGGGCCTGAGAAA	ETS1-dep enhancer	48	646.61/579.39/669.12	999.01/861.18/1070.7	646.61	999.01	0.6268	2512.7	2487.3	7.0659	1	7.9815e-13	1.5963e-12	8.6427e-11	TRUE
116803	chr17	56410154	56410177	-	CAATGCCCTGAGTCAGTCCC	ETS1-dep enhancer	747	415.79/434.32/367.5	148.81/141.45/116.33	415.79	141.45	-1.5489	1337.8	1519.6	7.0377	9.7716e-13	1	1.9543e-12	1.0562e-10	FALSE
031050	chr14	76618108	76618131	-	GGAAGCCAGGAGATGGGGCA	ETS1-dep enhancer	983	372.27/328.17/426.18	114.66/88.407/136.66	372.27	114.66	-1.6903	2425.1	1343.4	7.0285	1.044e-12	1	2.0879e-12	1.1264e-10	FALSE
dolcetto_sgRNA_3084	chr11	61100515	61100538	-	GAGTTCGCTGCGCGCTGTTG	pan-essential	DDB1	441.44/462.63/383.97	158.57/128.97/224.76	441.44	158.57	-1.4713	1875.9	1624.4	7.0183	1.1233e-12	1	2.2466e-12	1.2098e-10	FALSE
213874	chr2	43453253	43453276	-	AGAGTGTCCGAGCGCCCTGG	ETS1-dep enhancer	35	718.12/524.55/790.59	963.63/1142/1088.8	718.12	1088.8	0.59974	21360	2796.5	7.0092	1	1.1984e-12	2.3968e-12	1.2884e-10	TRUE
142572	chr19	10217221	10217244	-	GGTTCGCGGCATAGGCCTCG	ETS1-dep enhancer	454	310.87/376.83/301.62	106.12/79.046/58.731	310.87	79.046	-1.9621	2217.7	1099	6.9929	1.3465e-12	1	2.6929e-12	1.445e-10	FALSE
dolcetto_sgRNA_3220	chr7	44530206	44530229	-	GTGTGAAGCGTACCTAGGGC	pan-essential	NUDCD3	369.94/358.25/370.59	114.66/130.01/90.355	369.94	114.66	-1.6813	68.525	1334	6.9893	1.3814e-12	1	2.7627e-12	1.4798e-10	FALSE
050357	chr10	103874543	103874566	-	TCGGAGGCAGAGGCAGCAAG	ETS1-dep enhancer	1015	983.13/892.53/961.47	526.95/508.6/548.91	961.47	526.95	-0.86634	2611.1	3875.6	6.9798	1.4783e-12	1	2.9567e-12	1.5809e-10	FALSE
042837	chr2	43360761	43360784	+	GGAAGCAGCTGGCTCAGTCT	ETS1-dep enhancer	48	500.5/487.4/442.65	784.32/826.86/618.93	487.4	784.32	0.68524	1087.2	1814.2	6.9713	1	1.5705e-12	3.141e-12	1.6764e-10	TRUE
087254	chr12	53400103	53400126	-	GTTCGTAAAGCTGCGCGGCG	ETS1-dep enhancer	700	629.52/662.54/696.91	415.95/252.74/310.59	662.54	310.59	-1.0905	1135.9	2555.8	6.9616	1.6816e-12	1	3.3632e-12	1.7918e-10	FALSE
251698	chr5	10250576	10250599	+	GCTCGCGGTGGGCTAAGGGG	ETS1-dep enhancer	66	567.34/582.04/584.7	248.84/263.14/255.25	582.04	255.25	-1.186	111.62	2211.6	6.949	1.8395e-12	1	3.6789e-12	1.9565e-10	FALSE
123504	chr10	105156505	105156528	+	CGAAAAAGGAGGAAACCTCA	ETS1-dep enhancer	617	255.69/344.1/362.35	113.44/35.363/100.52	344.1	100.52	-1.7652	4074.2	1230.6	6.9434	1.9135e-12	1	3.827e-12	2.0317e-10	FALSE
252565	chr2	43453809	43453832	-	CCGAGTTCTGTCCCCTCCCC	ETS1-dep enhancer	35	996.35/906.68/978.97	1151.5/1432.2/1415.2	978.97	1415.2	0.5312	2763.7	3954.6	6.9367	1	2.0075e-12	4.015e-12	2.1277e-10	TRUE
105373	chr2	96971084	96971107	-	TCCAGGCTCAGGAGTCCAAT	ETS1-dep enhancer	202	513.72/513.93/504.41	209.8/194.49/289.14	513.72	209.8	-1.2879	43.331	1923.8	6.9289	2.1201e-12	1	4.2401e-12	2.2431e-10	FALSE
229852	chr16	67581965	67581988	+	CTGGGTAACGAAGGGTGGCA	ETS1-dep enhancer	39	498.17/536.93/503.38	168.33/214.26/203.3	503.38	203.3	-1.3038	576.4	1880.7	6.9196	2.2642e-12	1	4.5283e-12	2.3913e-10	FALSE
093876	chr1	100598305	100598328	-	AATGCAAAGACTGTGAGGAG	ETS1-dep enhancer	322	285.23/321.98/229.56	114.66/54.084/66.637	285.23	66.637	-2.0813	2225	998.59	6.9173	2.3024e-12	1	4.6047e-12	2.4274e-10	FALSE
189935	chr17	73334971	73334994	+	AAAGTGACACAGTACAAGAA	ETS1-dep enhancer	619	477.97/475.01/429.26	185.41/150.81/207.82	475.01	185.41	-1.3525	1050.8	1762.8	6.8976	2.6439e-12	1	5.2878e-12	2.7826e-10	FALSE
210361	chr10	115614551	115614574	-	ACGAAACGTTCACTGTCCTG	ETS1-dep enhancer	404	539.36/597.08/672.2	303.73/268.34/267.68	597.08	268.34	-1.1509	4487.3	2275.5	6.8916	2.758e-12	1	5.516e-12	2.8976e-10	FALSE
051643	chr17	56410568	56410591	+	GAGGATCAGGTCCTAAGGTG	ETS1-dep enhancer	791	360.61/379.48/403.53	156.13/100.89/124.24	379.48	124.24	-1.6031	467.16	1372.4	6.8898	2.7928e-12	1	5.5856e-12	2.9239e-10	FALSE
216762	chr1	226298429	226298452	+	GAGGAGGCAGCAGCCCGGAG	ETS1-dep enhancer	958	338.07/379.48/406.62	137.84/93.607/124.24	379.48	124.24	-1.6031	1225.4	1372.4	6.8898	2.7928e-12	1	5.5856e-12	2.9239e-10	FALSE
054972	chr11	128346220	128346243	+	TTAGTGACAAGAGGGAGATA	ETS1-dep enhancer	1362	304.66/315.79/360.29	85.385/101.93/84.708	315.79	85.385	-1.8747	1052.2	1118.4	6.8895	2.7987e-12	1	5.5974e-12	2.925e-10	FALSE
083263	chr9	19102355	19102378	-	CCCAGTTGCTGCCAGCCTAG	ETS1-dep enhancer	199	901.53/896.07/906.91	458.64/566.84/489.05	901.53	489.05	-0.88106	29.394	3606.3	6.8687	3.2384e-12	1	6.4768e-12	3.3787e-10	FALSE
086406	chr16	81110413	81110436	-	GTAGGAACTGGCGGAGGAAG	ETS1-dep enhancer	304	484.96/568.78/539.41	250.06/230.9/152.47	539.41	230.9	-1.2206	1913.5	2031.5	6.8448	3.8279e-12	1	7.6559e-12	3.9868e-10	FALSE
084053	chr2	43364251	43364274	-	CTGTCTGAAGCTGACAGTAA	ETS1-dep enhancer	218	553.35/608.58/520.88	944.12/797.74/866.28	553.35	866.28	0.64569	2052.3	2090.2	6.8445	1	3.8367e-12	7.6735e-12	3.989e-10	TRUE
075398	chr11	128345566	128345589	-	TGTAGTCCCAGCCACTTGGT	ETS1-dep enhancer	1426	714.23/818.22/849.26	573.3/398.35/429.19	818.22	429.19	-0.9293	5889.1	3235.7	6.8392	3.9805e-12	1	7.9611e-12	4.1314e-10	FALSE
127928	chr16	68103846	68103869	-	TGGAGAACTGTGAGGGGCAG	ETS1-dep enhancer	1009	1022/778.42/982.06	551.34/543.96/561.33	982.06	551.34	-0.8317	21532	3968.5	6.8371	4.0412e-12	1	8.0824e-12	4.1871e-10	FALSE
166559	chr21	30446036	30446059	-	CCTGGCGGCAGGGAAAGGGT	ETS1-dep enhancer	124	150.77/200.8/237.79	35.374/14.561/23.718	200.8	23.718	-3.0293	1935.6	675.89	6.8113	4.8316e-12	1	9.6632e-12	4.9974e-10	FALSE
dolcetto_sgRNA_3222	chr12	7079765	7079788	-	GTGCAGTACCTAAGCCGGAG	pan-essential	PHB2	342.74/421.94/375.73	126.86/124.81/106.17	375.73	124.81	-1.5823	1611.8	1357.3	6.8109	4.8509e-12	1	9.7018e-12	5.0087e-10	FALSE
dolcetto_sgRNA_3227	chr12	114404084	114404107	-	CAGGGCGGTAGCGTGAAACT	pan-essential	RBM19	209.84/176.91/184.26	15.857/9.3607/15.812	184.26	15.812	-3.462	354.05	614.36	6.7962	5.3185e-12	1	1.0637e-11	5.4821e-10	FALSE
001491	chr16	71917215	71917238	-	GGGTCAGGTGAACAGCCAGG	ETS1-dep enhancer	1275	401.8/396.29/382.94	724.55/654.21/426.93	396.29	654.21	0.72178	104.27	1440.3	6.7961	1	5.3745e-12	1.0749e-11	5.5303e-10	TRUE
198434	chr4	2800387	2800410	+	TGGCCTGGCAGGCAGATCAG	ETS1-dep enhancer	717	659.05/812.92/795.73	415.95/387.95/421.28	795.73	415.95	-0.93423	9488.8	3136.4	6.7814	5.9505e-12	1	1.1901e-11	6.1125e-10	FALSE
211709	chr5	169064934	169064957	+	GGAAAAAGGCTCCCGCCAGG	ETS1-dep enhancer	152	377.71/407.79/414.85	146.37/153.93/128.76	407.79	146.37	-1.4719	477.22	1487	6.7791	6.048e-12	1	1.2096e-11	6.202e-10	FALSE
007240	chr5	169064007	169064030	+	GAAACTCTCTGCACTTGCGG	ETS1-dep enhancer	152	460.09/445.82/513.67	180.53/160.17/224.76	460.09	180.53	-1.3449	1537.4	1701.2	6.778	6.0909e-12	1	1.2182e-11	6.2353e-10	FALSE
246023	chr19	19431861	19431884	+	GCCCGTACACACCTGCAGCT	ETS1-dep enhancer	110	598.43/695.27/625.88	293.97/247.54/313.98	625.88	293.97	-1.0876	2784.2	2398.4	6.7774	6.1168e-12	1	1.2234e-11	6.2512e-10	FALSE
dolcetto_sgRNA_3216	chr7	44530207	44530230	-	TGTGTGAAGCGTACCTAGGG	pan-essential	NUDCD3	629.52/492.7/578.53	261.03/224.66/307.21	578.53	261.03	-1.1451	4982.8	2196.6	6.7741	6.258e-12	1	1.2516e-11	6.3847e-10	FALSE
043230	chr4	24586113	24586136	-	GTGTGGGCTGTAGTAGCGGG	ETS1-dep enhancer	332	268.13/237.95/288.23	69.528/61.365/44.048	268.13	61.365	-2.1095	657.53	932.21	6.772	6.3511e-12	1	1.2702e-11	6.4687e-10	FALSE
113051	chr2	43451648	43451671	+	TGGAAGCTGAAGGGCGGCGA	ETS1-dep enhancer	956	964.48/973.91/973.82	1397.9/1757.7/1319.2	973.82	1397.9	0.52106	43.607	3931.3	6.7633	1	6.7461e-12	1.3492e-11	6.8593e-10	TRUE
138405	chr2	43364471	43364494	+	GTTACCTCTCCCACCTCCAG	ETS1-dep enhancer	218	314.76/327.29/414.85	557.44/608.44/423.54	327.29	557.44	0.76644	3912.1	1163.9	6.7463	1	7.5813e-12	1.5163e-11	7.6955e-10	TRUE
128322	chr17	8868498	8868521	+	CCATGACTCCCAGGTTCTGA	ETS1-dep enhancer	1219	717.34/682.89/683.53	302.51/336.98/455.16	683.53	336.98	-1.0181	571.8	2646.4	6.7364	8.1185e-12	1	1.6237e-11	8.2269e-10	FALSE
230249	chr10	115614739	115614762	-	TCTGCAGATACTGGTAGACC	ETS1-dep enhancer	404	614.75/611.24/508.53	286.65/266.26/304.95	611.24	286.65	-1.0898	5280.6	2335.8	6.716	9.3365e-12	1	1.8673e-11	9.4292e-10	FALSE
046276	chr10	81947377	81947400	+	ATAAGTGCAGGTGGCAGGGG	ETS1-dep enhancer	427	624.08/652.81/744.26	315.93/392.11/316.24	652.81	316.24	-1.0433	4594.6	2513.9	6.7127	9.5515e-12	1	1.9103e-11	9.6302e-10	FALSE
168399	chr2	43454794	43454817	+	ATCCGGCTGAGACCAACCCG	ETS1-dep enhancer	162	844.02/763.38/890.44	1278.3/1232.5/1079.7	844.02	1232.5	0.54569	4328.6	3350	6.7118	1	9.6122e-12	1.9224e-11	9.6751e-10	TRUE
161888	chr1	100598597	100598620	-	GCGCCACACAGGTTAATACC	ETS1-dep enhancer	322	470.97/402.48/487.94	201.27/126.89/190.87	470.97	190.87	-1.2985	2489.7	1746.1	6.7031	1.0205e-11	1	2.041e-11	1.0255e-09	FALSE
181670	chr16	28996165	28996188	-	TCCATATCCAGGACCCGGGG	ETS1-dep enhancer	319	434.44/321.98/371.62	87.825/152.89/126.5	371.62	126.5	-1.5472	3205.5	1340.8	6.6943	1.0838e-11	1	2.1676e-11	1.0872e-09	FALSE
199264	chr11	114271458	114271481	-	AAGCTCGAAAAGGAGCTCCT	ETS1-dep enhancer	195	157.77/157.45/177.06	23.176/1.0401/5.6472	157.77	5.6472	-4.578	186.11	517.09	6.6897	9.1939e-12	1	1.8388e-11	9.3009e-10	FALSE
137340	chr2	43358805	43358828	+	TGGTCCCTTCCCACCCTTAA	ETS1-dep enhancer	184	688.58/773.11/654.7	917.28/1033.8/1194.9	688.58	1033.8	0.58561	4146.4	2668.3	6.6838	1	1.1643e-11	2.3287e-11	1.1661e-09	TRUE
115355	chr11	128346985	128347008	+	GTATTCCTTTGGACGTGATA	ETS1-dep enhancer	686	300.77/306.06/307.79	86.605/62.405/103.91	306.06	86.605	-1.8094	15.498	1080.1	6.6774	1.2157e-11	1	2.4314e-11	1.2155e-09	FALSE
134428	chr6	135642603	135642626	+	GGCACTTGAGAGACTGGGGA	ETS1-dep enhancer	1194	544.8/621.85/585.73	270.79/237.14/315.11	585.73	270.79	-1.1102	1489.8	2227.2	6.6734	1.2498e-11	1	2.4996e-11	1.2475e-09	FALSE
174870	chr5	169064704	169064727	+	GGGAGACTTGGCCTTGTAGA	ETS1-dep enhancer	152	513.72/607.7/546.62	157.35/258.98/243.96	546.62	243.96	-1.1606	2406.6	2061.8	6.6654	1.3198e-11	1	2.6395e-11	1.3152e-09	FALSE
238183	chr17	8869230	8869253	+	CCCTCGGAAGAAGCAGACCC	ETS1-dep enhancer	1219	430.56/443.17/462.2	186.63/174.73/162.64	443.17	174.73	-1.3377	260.69	1631.5	6.6457	1.509e-11	1	3.018e-11	1.4988e-09	FALSE
dolcetto_sgRNA_3226	chr12	114404058	114404081	-	AAGACGCTGACCAGTCGTGT	pan-essential	RBM19	310.87/259.18/358.23	91.484/91.527/138.92	310.87	91.527	-1.753	2457.7	1099	6.6164	1.8402e-11	1	3.6804e-11	1.8247e-09	FALSE
198730	chr6	693129	693152	+	GCCGAGCGTGTAGATCCGCC	ETS1-dep enhancer	599	482.63/543.12/408.68	203.7/192.41/242.83	482.63	203.7	-1.2404	4564.4	1794.4	6.5846	2.2808e-11	1	4.5617e-11	2.2579e-09	FALSE
004136	chr11	128346014	128346037	+	ACACACCTAGACATTGATAA	ETS1-dep enhancer	1362	547.14/675.81/570.29	269.57/202.81/264.29	570.29	264.29	-1.1067	5835	2161.8	6.5815	2.329e-11	1	4.6581e-11	2.3018e-09	FALSE
070230	chr22	17700117	17700140	-	GCTGGGTCTGAGACTCTCAG	ETS1-dep enhancer	787	326.42/363.56/315	102.46/90.487/133.27	326.42	102.46	-1.662	754.89	1160.4	6.5744	2.443e-11	1	4.8859e-11	2.4104e-09	FALSE
222681	chr3	179281469	179281492	-	GCAAGAGTTACTGAAAGGTG	ETS1-dep enhancer	230	380.82/444.05/382.94	140.28/120.65/138.92	382.94	138.92	-1.4563	1869.6	1386.4	6.5537	2.8067e-11	1	5.6134e-11	2.7647e-09	FALSE
009584	chr17	56410398	56410421	-	GCTGAGGACAACAGTCTCCA	ETS1-dep enhancer	791	410.35/428.13/504.41	168.33/168.49/169.42	428.13	168.49	-1.3402	3067.4	1569.9	6.5528	2.8232e-11	1	5.6464e-11	2.7764e-09	FALSE
172529	chr5	74062798	74062821	-	CTCCTGCTTCAAGAGCCCAG	ETS1-dep enhancer	810	701.79/751.88/647.5	329.34/359.87/364.81	701.79	359.87	-0.96164	2728.4	2725.6	6.5495	2.887e-11	1	5.7739e-11	2.8345e-09	FALSE
086841	chr13	115000413	115000436	+	ACCTGCGGCCTTCGAGTCCG	ETS1-dep enhancer	540	477.97/523.66/431.32	123.2/212.18/202.17	477.97	202.17	-1.2372	2132	1775.1	6.5461	2.9527e-11	1	5.9054e-11	2.8943e-09	FALSE
067799	chr15	42500341	42500364	+	GCGTCGTGCATGGCGGCAAG	ETS1-dep enhancer	1080	807.49/861.57/744.26	437.9/478.44/414.5	807.49	437.9	-0.88133	3461.1	3188.3	6.5454	2.9663e-11	1	5.9326e-11	2.9027e-09	FALSE
dolcetto_sgRNA_3075	chr11	125495921	125495944	-	AGAAACCTTCCCTACTCTAC	pan-essential	CHEK1	418.12/401.59/390.15	114.66/169.53/151.34	401.59	151.34	-1.402	202.15	1461.8	6.5452	2.9709e-11	1	5.9418e-11	2.9027e-09	FALSE
130466	chr13	25496872	25496895	-	TTTGTGGGCGAAAAGAGCGG	ETS1-dep enhancer	710	568.12/609.47/604.26	342.76/249.62/291.39	604.26	291.39	-1.0496	666.71	2306	6.5152	3.6293e-11	1	7.2585e-11	3.5401e-09	FALSE
074214	chr11	32442427	32442450	+	AGCCTGCAAACTCTCAGAAG	ETS1-dep enhancer	142	617.08/661.66/717.5	1040.5/926.71/990.51	661.66	990.51	0.58137	2552.6	2552	6.5098	1	3.7618e-11	7.5236e-11	3.6635e-09	TRUE
dolcetto_sgRNA_3221	chr12	7079763	7079786	-	GCAGTACCTAAGCCGGAGCG	pan-essential	PHB2	401.03/459.97/437.5	176.87/206.98/161.51	437.5	176.87	-1.3018	917.73	1608.3	6.4989	4.0447e-11	1	8.0894e-11	3.9326e-09	FALSE
140304	chr14	21851780	21851803	+	ATGACCAAGGCTGGCACGCG	ETS1-dep enhancer	59	763.19/667.85/784.41	450.1/407.71/347.87	763.19	407.71	-0.90286	4770.4	2993.4	6.4973	4.0876e-11	1	8.1752e-11	3.9679e-09	FALSE
229352	chr2	43361709	43361732	+	GCCACCTATGCAGGGTACGC	ETS1-dep enhancer	48	581.33/676.69/632.06	951.44/981.83/842.56	632.06	951.44	0.58929	2282.7	2424.8	6.4859	1	4.4115e-11	8.823e-11	4.2754e-09	TRUE
242528	chr1	229761960	229761983	+	GGTACCGGTCCCACGTGGTG	ETS1-dep enhancer	275	380.82/400.71/319.12	140.28/150.81/111.81	380.82	140.28	-1.4344	2101.4	1377.8	6.4803	4.5756e-11	1	9.1512e-11	4.4273e-09	FALSE
030146	chr10	51501664	51501687	-	AACACAGGAGGGGTGGGGCG	ETS1-dep enhancer	1410	558.79/463.51/516.76	492.79/806.06/801.9	516.76	801.9	0.63293	2301.1	1936.6	6.4794	1	4.6037e-11	9.2075e-11	4.4473e-09	TRUE
178530	chr14	98665028	98665051	-	GGTGGCCACTGAGAGAGCTC	ETS1-dep enhancer	208	122.02/153.03/137.94	1.2198/2.0802/0	137.94	1.2198	-5.9679	240.62	445.5	6.4775	1.4881e-11	1	2.9761e-11	1.4804e-09	FALSE
088988	chr2	43451556	43451579	+	AGCCGCTTAGGTAGCTGTCG	ETS1-dep enhancer	956	390.14/508.63/485.88	761.15/761.34/553.42	485.88	761.15	0.6465	4841.3	1807.9	6.474	1	4.7735e-11	9.547e-11	4.6039e-09	TRUE
248309	chr20	58633804	58633827	-	GCCGCGACAGGCTGAAGGGG	ETS1-dep enhancer	29	523.82/734.19/535.29	1016.1/825.82/777.05	535.29	825.82	0.62456	19846	2014.2	6.4735	1	4.7893e-11	9.5785e-11	4.6117e-09	TRUE
172682	chr19	12901384	12901407	-	ATGTGAGGAGGGGGCCTTGA	ETS1-dep enhancer	1318	657.5/628.04/665	267.13/351.55/332.05	657.5	332.05	-0.98342	461.89	2534.1	6.4649	5.0675e-11	1	1.0135e-10	4.8717e-09	FALSE
188386	chr5	114598428	114598451	+	AATAGCGCTCCGGCAAAACC	ETS1-dep enhancer	830	395.59/302.52/391.18	147.59/147.69/175.06	391.18	147.69	-1.3992	3939.4	1419.6	6.4622	5.1583e-11	1	1.0317e-10	4.9512e-09	FALSE
125834	chr20	55926365	55926388	-	GGAGCGCGGACAGAAATCCC	ETS1-dep enhancer	561	249.48/246.79/220.29	58.55/58.244/117.46	246.79	58.55	-2.057	354.74	850.08	6.4564	5.3601e-11	1	1.072e-10	5.1366e-09	FALSE
010817	chr19	18433721	18433744	-	GTTGGCGCGGGGCGAACGTA	ETS1-dep enhancer	472	353.62/313.14/327.35	47.572/132.09/107.3	327.35	107.3	-1.6003	445.98	1164.1	6.4496	5.6057e-11	1	1.1211e-10	5.3634e-09	FALSE
075921	chr1	247494618	247494641	+	TCGGCAGAAAGGGAAGGAGA	ETS1-dep enhancer	477	589.88/499.78/477.65	220.78/260.02/221.37	499.78	221.37	-1.1712	4304	1865.7	6.4457	5.7548e-11	1	1.151e-10	5.4973e-09	FALSE
107000	chr17	8868412	8868435	+	CTAGGACAGCAGCCGCGTCT	ETS1-dep enhancer	1219	390.92/432.55/443.68	186.63/170.57/176.19	432.55	176.19	-1.2909	928.41	1588	6.4332	6.2493e-11	1	1.2499e-10	5.9602e-09	FALSE
130386	chr2	43361100	43361123	+	TCGAGCACTGGGTCTGAGTG	ETS1-dep enhancer	48	752.31/624.5/786.47	1185.6/1063/1101.2	752.31	1101.2	0.54907	8750.7	2945.7	6.4282	1	6.4565e-11	1.2913e-10	6.148e-09	TRUE
233608	chr16	29675116	29675139	+	GCAGTGCAGACACCCACCTC	ETS1-dep enhancer	12	611.64/746.57/688.67	263.47/366.11/356.9	688.67	356.9	-0.94635	4643.2	2668.7	6.4223	6.7108e-11	1	1.3422e-10	6.3801e-09	FALSE
037518	chr13	115000225	115000248	-	GTTGCCTTGGGGCGAGAGCG	ETS1-dep enhancer	540	263.46/295.45/266.62	48.792/80.086/71.154	266.62	71.154	-1.891	420.51	926.37	6.422	6.7238e-11	1	1.3448e-10	6.3823e-09	FALSE
125429	chr19	10230306	10230329	-	TAAGTGTACACGGTCGCCCG	ETS1-dep enhancer	631	491.96/423.71/422.06	170.77/110.25/247.35	423.71	170.77	-1.306	2330.3	1551.9	6.4208	6.7799e-11	1	1.356e-10	6.4254e-09	FALSE
070333	chr17	71007297	71007320	+	GCAAGTCTGGAGAGCCTTGT	ETS1-dep enhancer	1201	314.76/315.79/430.29	101.24/109.21/97.131	315.79	101.24	-1.6315	6555.9	1118.4	6.4154	7.0238e-11	1	1.4048e-10	6.646e-09	FALSE
062249	chr1	20987978	20988001	+	GCAGCTTTGGCGATAAGGCG	ETS1-dep enhancer	344	305.43/330.83/371.62	100.02/124.81/110.68	330.83	110.68	-1.571	1154.3	1177.9	6.4144	7.07e-11	1	1.414e-10	6.6792e-09	FALSE
238781	chr2	70057267	70057290	-	CGTACCTTCGAGGGGTGTTG	ETS1-dep enhancer	163	502.84/471.47/402.5	208.58/152.89/203.3	471.47	203.3	-1.2096	2870.6	1748.2	6.4139	7.0901e-11	1	1.418e-10	6.6876e-09	FALSE
256342	chr5	10250740	10250763	+	ATCCTGGGCTCGGAATGTGG	ETS1-dep enhancer	66	585.22/678.46/568.23	239.08/282.9/372.71	585.22	282.9	-1.046	4491.5	2225	6.4091	7.3212e-11	1	1.4642e-10	6.8948e-09	FALSE
121838	chr2	43454577	43454600	+	GAAAGGCCGGGAGAGCCGTG	ETS1-dep enhancer	162	641.95/607.7/546.62	852.63/1024.5/915.97	607.7	915.97	0.59115	2452.2	2320.7	6.3993	1	7.8063e-11	1.5613e-10	7.3401e-09	TRUE
157857	chr15	66790086	66790109	+	GCCAACCTCCGGGCTGCTGT	ETS1-dep enhancer	889	620.97/672.27/759.7	352.52/346.35/309.47	672.27	346.35	-0.95481	5138.2	2597.8	6.3947	8.0455e-11	1	1.6091e-10	7.5532e-09	FALSE
024633	chr15	67013496	67013519	-	ACGCTGCTCTGCTTGCTGTA	ETS1-dep enhancer	840	711.9/630.7/760.73	375.7/347.39/580.53	711.9	375.7	-0.9203	4489.3	2769.4	6.3886	8.3711e-11	1	1.6742e-10	7.8466e-09	FALSE
207573	chr1	183441048	183441071	+	GCTGCAGCGAAGAGGAGAGG	ETS1-dep enhancer	10	327.97/292.79/348.97	109.78/134.17/101.65	327.97	109.78	-1.5702	839.26	1166.6	6.3882	8.3908e-11	1	1.6782e-10	7.8528e-09	FALSE
dolcetto_sgRNA_3217	chr7	44530210	44530233	-	GTGTGTGTGAAGCGTACCTA	pan-essential	NUDCD3	310.1/333.48/270.73	98.803/98.807/101.65	310.1	98.807	-1.6401	1048.1	1096	6.3822	8.7259e-11	1	1.7452e-10	8.1537e-09	FALSE
125148	chr6	41978229	41978252	-	GGCCTCAGCTGAACAGGTGC	ETS1-dep enhancer	420	698.69/687.31/647.5	413.51/358.83/349	687.31	358.83	-0.93575	857.16	2662.8	6.3657	9.7223e-11	1	1.9445e-10	9.0706e-09	FALSE
158972	chr9	15299888	15299911	+	AGACTTGAAGGGAAGGAAGT	ETS1-dep enhancer	1293	390.14/329.06/361.32	139.06/133.13/77.931	361.32	133.13	-1.4336	935.84	1299.4	6.3303	1.2236e-10	1	2.4472e-10	1.1398e-08	FALSE
197194	chr5	114598482	114598505	-	AGAGCGGCTGGATTTCTTAC	ETS1-dep enhancer	830	302.32/329.06/366.47	117.1/88.407/112.94	329.06	112.94	-1.5344	1057.2	1170.9	6.3158	1.3435e-10	1	2.687e-10	1.2495e-08	FALSE
228165	chr2	43453388	43453411	-	GTGCAAGGTAGGCCAGGGAG	ETS1-dep enhancer	35	652.83/718.27/661.91	339.1/343.23/447.26	661.91	343.23	-0.94546	1629.3	2553.1	6.3071	1.4218e-10	1	2.8436e-10	1.3203e-08	FALSE
245959	chr10	51500835	51500858	-	GAGTGTTGGGAGAAAAGCTG	ETS1-dep enhancer	231	385.48/406.02/420	163.45/148.73/184.1	406.02	163.45	-1.3074	308.58	1479.8	6.3056	1.4355e-10	1	2.8709e-10	1.331e-08	FALSE
030744	chr11	44586787	44586810	-	TTCGAGCCCACCCCATCCCC	ETS1-dep enhancer	957	1667.8/1527.6/1548.2	857.51/1144.1/1035.7	1548.2	1035.7	-0.57956	7364	6607.9	6.3052	1.4395e-10	1	2.879e-10	1.3326e-08	FALSE
094760	chr2	74682236	74682259	+	AGGACCTCATGAGTAAGCTG	ETS1-dep enhancer	1046	448.43/512.16/534.26	236.64/252.74/233.79	512.16	236.64	-1.1106	2275	1917.3	6.2923	1.5636e-10	1	3.1273e-10	1.4454e-08	FALSE
002994	chr17	8868004	8868027	+	GGGAGCCAGTGCCTTACAGG	ETS1-dep enhancer	1219	357.5/413.98/418.97	169.55/206.98/129.89	413.98	169.55	-1.2828	1607.1	1512.2	6.2856	1.633e-10	1	3.2659e-10	1.5071e-08	FALSE
071080	chr7	65446904	65446927	-	AAGCCCGGCGGTGGGAGTAG	ETS1-dep enhancer	415	530.04/514.82/548.67	217.12/249.62/291.39	530.04	249.62	-1.0833	289.49	1992.2	6.2827	1.6638e-10	1	3.3276e-10	1.5332e-08	FALSE
076513	chr15	42500374	42500397	-	GAACACTCTGGGCGAGACGG	ETS1-dep enhancer	1080	303.1/340.56/340.73	114.66/141.45/121.98	340.56	121.98	-1.4737	701.54	1216.5	6.2668	1.8425e-10	1	3.685e-10	1.6946e-08	FALSE
076844	chr10	115613911	115613934	+	ACCTGCCACTCGGCACCCCA	ETS1-dep enhancer	404	1001/1015.5/923.38	628.19/519/601.99	1001	601.99	-0.73269	3117.9	4054.3	6.2666	1.8446e-10	1	3.6892e-10	1.6946e-08	FALSE
189404	chr15	67014200	67014223	+	TCAACTCTCAACTCTTGGCG	ETS1-dep enhancer	840	453.87/487.4/485.88	213.46/219.46/345.61	485.88	219.46	-1.1431	513.37	1807.9	6.266	1.8525e-10	1	3.7049e-10	1.6992e-08	FALSE
172568	chr3	179281132	179281155	+	CCTCTGTCCCCGGAGGAGCA	ETS1-dep enhancer	230	620.19/640.43/671.17	246.4/338.02/329.79	640.43	329.79	-0.95535	677.46	2460.7	6.262	1.8999e-10	1	3.7997e-10	1.74e-08	FALSE
144077	chr11	93517511	93517534	-	CAGACTGGAAACAAAGGAGC	ETS1-dep enhancer	176	471.75/528.09/532.2	250.06/266.26/229.28	528.09	250.06	-1.0755	1595.4	1984	6.242	2.1602e-10	1	4.3205e-10	1.9755e-08	FALSE
177139	chr2	43361324	43361347	+	AAGAACTGACAAACAAAGCT	ETS1-dep enhancer	48	410.35/345.87/351.03	572.08/605.32/544.39	351.03	572.08	0.70305	1773	1258.3	6.2317	1	2.3063e-10	4.6127e-10	2.1059e-08	TRUE
015845	chr3	51975775	51975798	-	GGTGAGCATGGCGCTTCTGA	ETS1-dep enhancer	138	509.83/482.97/525	237.86/214.26/262.03	509.83	237.86	-1.0967	475.69	1907.6	6.227	2.3767e-10	1	4.7534e-10	2.1668e-08	FALSE
160561	chr6	41908894	41908917	+	GAGACGCTGTGAGAAGCCGA	ETS1-dep enhancer	365	362.17/306.06/396.32	143.94/105.05/137.79	362.17	137.79	-1.3877	2157.3	1302.8	6.2163	2.545e-10	1	5.0901e-10	2.3168e-08	FALSE
137059	chr5	34916013	34916036	+	ATGTCCCCGGGCTACACCTG	ETS1-dep enhancer	412	761.64/720.92/630	391.55/474.28/350.12	720.92	391.55	-0.87896	4962.5	2808.7	6.2148	2.5688e-10	1	5.1376e-10	2.3349e-08	FALSE
007321	chr10	105156051	105156074	-	GCTTTGGAGGAGAGAAACGG	ETS1-dep enhancer	617	491.96/428.13/429.26	190.29/170.57/182.97	429.26	182.97	-1.2258	1965.8	1574.6	6.2069	2.7019e-10	1	5.4037e-10	2.4521e-08	FALSE
186970	chr2	43361378	43361401	+	GGAAGTTCAGACGCTAGGAA	ETS1-dep enhancer	48	269.68/183.11/208.97	414.73/335.94/373.84	208.97	373.84	0.8361	2177.5	706.53	6.2027	1	2.7743e-10	5.5486e-10	2.514e-08	TRUE
242924	chr2	43361899	43361922	-	GAGAGCAGAGAGAAGCTTGA	ETS1-dep enhancer	48	496.62/546.66/563.09	828.24/739.49/935.17	546.66	828.24	0.5985	1387	2062	6.2008	1	2.809e-10	5.6181e-10	2.5417e-08	TRUE
168149	chr20	19998342	19998365	+	CTGCGAGCTGGCAGGTTCTG	ETS1-dep enhancer	1019	641.95/624.5/654.7	319.58/352.59/334.31	641.95	334.31	-0.9392	233.52	2467.2	6.1935	2.9424e-10	1	5.8848e-10	2.6584e-08	FALSE
254352	chr4	15004743	15004766	-	GCAGCAGGAGGAGGCGGAGG	ETS1-dep enhancer	70	483.41/452.9/573.38	664.79/745.74/769.15	483.41	745.74	0.62438	4513	1797.6	6.1872	1	3.0615e-10	6.1229e-10	2.7618e-08	TRUE
044777	chr17	7142760	7142783	-	TCCGGGAGTGCGGGAGGCAG	ETS1-dep enhancer	829	944.28/1029.6/1080.9	668.44/630.29/599.73	1029.6	630.29	-0.70717	4956.1	4184.3	6.1736	3.3372e-10	1	6.6744e-10	3.006e-08	FALSE
221705	chr6	41909282	41909305	-	GCAGAGCCTGCTCCGCCTGG	ETS1-dep enhancer	365	401.03/387.44/450.88	213.46/165.37/152.47	401.03	165.37	-1.2729	1335.1	1459.5	6.1683	3.4512e-10	1	6.9024e-10	3.104e-08	FALSE
dolcetto_sgRNA_3245	chr2	10262890	10262913	-	GCGAAGCAGAGCGAGCAGCC	pan-essential	RRM2	484.18/430.78/549.7	175.65/222.58/230.4	484.18	222.58	-1.1178	3572.2	1800.8	6.1647	3.5307e-10	1	7.0615e-10	3.1708e-08	FALSE
036658	chr4	24586087	24586110	-	GGGGGTCCTCCAGAGTTAAG	ETS1-dep enhancer	332	369.16/375.94/453.97	157.35/107.13/149.09	375.94	149.09	-1.3286	3067.2	1358.2	6.1557	3.7384e-10	1	7.4769e-10	3.3523e-08	FALSE
187420	chr1	210001560	210001583	-	AGACCAGAGGACCAAACTCG	ETS1-dep enhancer	910	250.25/173.38/251.18	69.528/82.166/46.307	250.25	69.528	-1.8329	2955.5	863.34	6.1507	3.8563e-10	1	7.7127e-10	3.4529e-08	FALSE
230536	chr1	229761791	229761814	-	CGTGTCAGTCAGTCATGGAG	ETS1-dep enhancer	275	453.1/453.78/501.32	218.34/161.21/202.17	453.78	202.17	-1.1625	1130.2	1675.2	6.1476	3.934e-10	1	7.868e-10	3.5171e-08	FALSE
040546	chr15	42500237	42500260	-	GGCCGAGGCGGAGTCAGCAC	ETS1-dep enhancer	1080	746.09/822.65/800.88	494.01/455.55/382.88	800.88	455.55	-0.8126	1737.6	3159.1	6.1439	4.0251e-10	1	8.0502e-10	3.5932e-08	FALSE
096269	chr1	63249619	63249642	+	GGTGGATTAGCGGCTTGGGG	ETS1-dep enhancer	419	526.93/583.81/558.97	278.11/257.94/276.71	558.97	276.71	-1.0118	821.92	2113.9	6.1391	4.1505e-10	1	8.3009e-10	3.6997e-08	FALSE
207575	chr1	198126644	198126667	+	TAGAGGCCCGAGGCCGCCAA	ETS1-dep enhancer	112	711.9/664.31/620.73	339.1/353.63/466.46	664.31	353.63	-0.90773	2081.8	2563.4	6.1363	4.223e-10	1	8.4459e-10	3.7587e-08	FALSE
168597	chr19	13275716	13275739	+	GTGCAGTCAGGGACGGGGCA	ETS1-dep enhancer	1251	1013.4/879.26/970.73	586.72/680.21/560.2	970.73	586.72	-0.72543	5095.8	3917.4	6.1355	4.2449e-10	1	8.4898e-10	3.7726e-08	FALSE
001524	chr1	20987733	20987756	+	GAGGTTGTCCAGCAGCACTA	ETS1-dep enhancer	344	411.91/372.4/415.88	174.43/206.98/161.51	411.91	174.43	-1.2349	788.17	1503.7	6.124	4.5637e-10	1	9.1275e-10	4.05e-08	FALSE
046303	chr17	44270137	44270160	+	GAAGGAGAAAGGGCAGCAGG	ETS1-dep enhancer	61	509.83/534.28/547.65	259.82/221.54/333.18	534.28	259.82	-1.0373	388.17	2010	6.122	4.6214e-10	1	9.2427e-10	4.0951e-08	FALSE
190104	chr11	236553	236576	+	TGTCTCATCTCTCGCCCCGG	ETS1-dep enhancer	426	401.8/348.52/351.03	134.18/118.57/173.93	351.03	134.18	-1.3808	1292.2	1258.3	6.1133	4.8794e-10	1	9.7588e-10	4.3173e-08	FALSE
122843	chr4	114820893	114820916	-	GAGTACCTGCCACCTGCCCA	ETS1-dep enhancer	1232	673.04/687.31/635.15	386.67/361.95/334.31	673.04	361.95	-0.89307	819.78	2601.1	6.0997	5.3119e-10	1	1.0624e-09	4.6931e-08	FALSE
259897	chr1	26616970	26616993	+	GCCCTGAGCTTCAGAGGGGA	ETS1-dep enhancer	25	729/641.31/596.03	343.98/314.1/338.83	641.31	338.83	-0.91846	4869.6	2464.5	6.093	5.5398e-10	1	1.108e-09	4.8872e-08	FALSE
086676	chr14	98664624	98664647	-	TATGGTCTTTCAGATAAGAT	ETS1-dep enhancer	208	394.03/360.9/355.15	141.5/203.86/114.07	360.9	141.5	-1.3447	565.3	1297.8	6.0905	5.6275e-10	1	1.1255e-09	4.9573e-08	FALSE
136366	chr2	191745777	191745800	-	CGTCAGCGCCCGCTCAACAG	ETS1-dep enhancer	71	790.39/796.11/803.97	556.22/418.11/455.16	796.11	455.16	-0.80523	47.214	3138.1	6.0863	5.7766e-10	1	1.1553e-09	5.0812e-08	FALSE
215018	chr2	219433604	219433627	+	GCTGCAGGGGTGCTGAAGGG	ETS1-dep enhancer	92	495.06/443.17/421.03	237.86/197.61/132.14	443.17	197.61	-1.1611	1591.7	1631.5	6.0792	6.0391e-10	1	1.2078e-09	5.3043e-08	FALSE
102517	chr10	103874741	103874764	+	TCCGAGCCTCTCTCAGAATG	ETS1-dep enhancer	1015	808.27/816.45/732.94	500.11/464.91/452.9	808.27	464.91	-0.79655	2870.8	3191.7	6.0776	6.1009e-10	1	1.2202e-09	5.3508e-08	FALSE
108192	chr10	105156446	105156469	+	GCGCGAGGTTAGTGGTAGCT	ETS1-dep enhancer	617	615.53/565.24/626.91	351.3/256.9/320.76	615.53	320.76	-0.93818	1329.3	2354.1	6.0753	6.1875e-10	1	1.2375e-09	5.4188e-08	FALSE
063292	chr17	8868246	8868269	-	AAAAAGTTCAGGTCAGTAGG	ETS1-dep enhancer	1219	527.71/496.24/492.06	180.53/235.06/359.16	496.24	235.06	-1.0748	503.76	1850.9	6.0709	6.3614e-10	1	1.2723e-09	5.563e-08	FALSE
116303	chr6	7389922	7389945	-	TGTGGATGTTCTGTGCTCTC	ETS1-dep enhancer	313	504.39/398.94/452.94	240.3/176.81/206.69	452.94	206.69	-1.1281	2781.6	1671.7	6.0228	8.5694e-10	1	1.7139e-09	7.4829e-08	FALSE
192422	chr2	32236033	32236056	-	GCGGTGCTGGGCATGCTCAG	ETS1-dep enhancer	215	612.42/388.32/518.82	258.6/253.78/231.53	518.82	253.78	-1.0288	12895	1945.2	6.0095	9.3054e-10	1	1.8611e-09	8.1138e-08	FALSE
170217	chr11	3190898	3190921	+	TGGGGGCCTGAGGAGGAGCA	ETS1-dep enhancer	1377	771.74/704.11/690.73	390.33/391.07/351.25	704.11	390.33	-0.84946	2376.2	2735.6	5.9993	9.9094e-10	1	1.9819e-09	8.6279e-08	FALSE
223902	chr13	41351415	41351438	+	CCTTGCTTTGGGTCTCACCC	ETS1-dep enhancer	649	563.46/549.32/587.79	345.2/243.38/288.01	563.46	288.01	-0.96576	396.09	2132.9	5.9643	1.2281e-09	1	2.4563e-09	1.0678e-07	FALSE
247867	chr17	8869402	8869425	+	TTAGGGGAAAGACGAGAAAG	ETS1-dep enhancer	1219	774.07/660.77/692.79	384.23/333.86/413.37	692.79	384.23	-0.84877	3815.9	2686.5	5.9531	1.3157e-09	1	2.6314e-09	1.1422e-07	FALSE
090090	chr10	103874694	103874717	-	GCAGGGAGAGAAAGGGAGAA	ETS1-dep enhancer	1015	692.47/570.55/679.41	296.41/374.43/463.07	679.41	374.43	-0.85787	6011	2628.6	5.9485	1.3527e-09	1	2.7053e-09	1.1726e-07	FALSE
152981	chr19	6393257	6393280	-	GGTGGCCACAGTCGCTAAGA	ETS1-dep enhancer	750	917.07/842.99/766.91	480.6/598.04/499.21	842.99	499.21	-0.75469	5638.4	3345.4	5.9437	1.3933e-09	1	2.7865e-09	1.2061e-07	FALSE
226299	chr12	109536203	109536226	+	GCTCTTGAGCCGCCTCTGCG	ETS1-dep enhancer	323	338.85/314.02/311.91	115.88/112.33/141.18	314.02	115.88	-1.4304	310.49	1111.4	5.9433	1.3963e-09	1	2.7926e-09	1.207e-07	FALSE
123058	chr7	40173864	40173887	+	GAATTGCTGCTGGGACCCCG	ETS1-dep enhancer	321	611.64/597.08/611.47	324.46/325.54/269.93	611.47	324.46	-0.91214	103.5	2336.8	5.9372	1.4497e-09	1	2.8994e-09	1.2513e-07	FALSE
164773	chr11	32442808	32442831	-	TTAGATGCTTCATTTGCCAG	ETS1-dep enhancer	142	638.84/694.38/623.82	1038/840.38/932.91	638.84	932.91	0.54557	1655.3	2453.9	5.9364	1	1.4569e-09	2.9137e-09	1.2557e-07	TRUE
225746	chr10	80938843	80938866	+	TGCAGGCCAGGAACCCAGGA	ETS1-dep enhancer	330	803.61/920.83/934.7	492.79/575.16/560.2	920.83	560.2	-0.71599	6967.4	3692.8	5.9346	1.473e-09	1	2.946e-09	1.2678e-07	FALSE
258851	chr20	62612552	62612575	-	GAAGGAAAGGAATGAGGCAG	ETS1-dep enhancer	43	372.27/335.25/415.88	154.91/147.69/190.87	372.27	154.91	-1.2595	1636.2	1343.4	5.9302	1.5124e-09	1	3.0249e-09	1.2999e-07	FALSE
151202	chr13	115000682	115000705	+	ACTGTTGTCGGGGCTCTTGG	ETS1-dep enhancer	540	305.43/344.1/236.76	111/107.13/125.37	305.43	111	-1.4521	3105.1	1077.6	5.9228	1.5824e-09	1	3.1649e-09	1.3581e-07	FALSE
082340	chr10	103874664	103874687	+	AACACACACGCAGCGCCCGC	ETS1-dep enhancer	1015	601.54/577.62/535.29	465.96/286.02/300.43	577.62	300.43	-0.9408	1181.9	2192.8	5.9194	1.6152e-09	1	3.2304e-09	1.3842e-07	FALSE
118853	chr17	8868457	8868480	+	GCTGAGTGAGGCTCGACGGA	ETS1-dep enhancer	1219	426.67/392.75/497.2	192.73/190.33/233.79	426.67	192.73	-1.1425	3062.8	1564	5.9156	1.653e-09	1	3.3061e-09	1.4146e-07	FALSE
262521	chr4	184427125	184427148	+	GGCAAAATGGTTAAGAGGGG	ETS1-dep enhancer	5	303.1/352.06/340.73	556.22/427.47/546.65	340.73	546.65	0.68037	772.25	1217.2	5.9019	1	1.7962e-09	3.5923e-09	1.5349e-07	TRUE
161523	chr17	3817748	3817771	+	GCCTGTGACACACACAGAGG	ETS1-dep enhancer	968	619.41/664.31/701.03	457.42/334.9/365.94	664.31	365.94	-0.85849	1681.9	2563.4	5.8932	1.8944e-09	1	3.7888e-09	1.6166e-07	FALSE
083591	chr16	2009565	2009588	-	CCCTGGCCTCTACCTCCGTC	ETS1-dep enhancer	1014	572.78/455.55/539.41	274.45/265.22/325.28	539.41	274.45	-0.97225	4073	2031.5	5.8785	2.07e-09	1	4.1401e-09	1.7639e-07	FALSE
dolcetto_sgRNA_3199	chr8	41386838	41386861	-	GCGTTCGTGGGGACGCAGTC	pan-essential	GINS4	314.76/325.52/313.97	191.51/118.57/99.39	314.76	118.57	-1.401	58.222	1114.3	5.8771	2.0872e-09	1	4.1743e-09	1.7739e-07	FALSE
112104	chr10	80808050	80808073	-	CCTTCTGGGGAGGAGGGCAA	ETS1-dep enhancer	634	490.4/438.74/511.62	212.24/239.22/275.58	490.4	239.22	-1.0326	1559.2	1826.7	5.8771	2.0877e-09	1	4.1753e-09	1.7739e-07	FALSE
258433	chr6	12012953	12012976	+	CAGAGGGGATGGCTGCGTGC	ETS1-dep enhancer	554	588.33/459.09/460.15	622.09/710.37/702.51	460.15	702.51	0.60935	8215.7	1701.4	5.8757	1	2.1048e-09	4.2095e-09	1.7859e-07	TRUE
011314	chr3	186523868	186523891	-	TTAACAGCCCGAGGCAGGGA	ETS1-dep enhancer	490	610.09/585.58/596.03	368.38/316.18/309.47	596.03	316.18	-0.91248	153.38	2271	5.8723	2.1486e-09	1	4.2971e-09	1.8205e-07	FALSE
dolcetto_sgRNA_3083	chr11	61100491	61100514	+	GACACAAGCGAAAAGACAGG	pan-essential	DDB1	351.29/310.48/310.88	106.12/131.05/116.33	310.88	116.33	-1.4104	816.34	1099.1	5.8684	2.2007e-09	1	4.4014e-09	1.8621e-07	FALSE
094604	chr17	8868365	8868388	-	GAGGATCTGTGTTTACACAC	ETS1-dep enhancer	1219	336.52/312.25/276.91	146.37/117.53/108.43	312.25	117.53	-1.4021	918.95	1104.5	5.8592	2.3251e-09	1	4.6502e-09	1.9646e-07	FALSE
dolcetto_sgRNA_3160	chr18	54318673	54318696	-	TCCTGCTGGGATAATCCGTG	pan-essential	WDR7	632.63/597.97/495.15	318.36/342.19/299.3	597.97	318.36	-0.90727	5886.7	2279.2	5.8566	2.3619e-09	1	4.7239e-09	1.9929e-07	FALSE
096742	chr19	10230194	10230217	+	GGGTCCCAAGGAGGATGGCG	ETS1-dep enhancer	631	357.5/329.94/328.38	129.3/117.53/142.31	329.94	129.3	-1.3448	381	1174.4	5.855	2.3852e-09	1	4.7703e-09	2.0088e-07	FALSE
dolcetto_sgRNA_3139	chr4	39460485	39460508	-	AAGGATGTTTCTGTGCTCGT	pan-essential	RPL9	446.88/375.94/372.65	120.76/160.17/214.59	375.94	160.17	-1.2257	2521.6	1358.2	5.8548	2.3875e-09	1	4.7751e-09	2.0088e-07	FALSE
207086	chr5	39074245	39074268	-	CGCGCAGGGCGGAATGACAG	ETS1-dep enhancer	470	708.79/612.12/716.47	415.95/397.31/402.08	708.79	402.08	-0.81633	4702	2755.9	5.8424	2.5721e-09	1	5.1443e-09	2.1611e-07	FALSE
129981	chr15	67013907	67013930	-	GCAGCTGAGTGGCTCTCCCA	ETS1-dep enhancer	840	728.22/845.65/794.7	392.77/468.03/489.05	794.7	468.03	-0.76254	3507.6	3131.9	5.8372	2.6543e-09	1	5.3086e-09	2.227e-07	FALSE
196838	chr14	21852072	21852095	+	CAGAGTCACAGCCATAGCCC	ETS1-dep enhancer	59	439.11/346.75/426.18	187.85/195.53/233.79	426.18	195.53	-1.12	3237.8	1561.9	5.8358	2.6759e-09	1	5.3518e-09	2.242e-07	FALSE
184220	chr11	32442909	32442932	-	AAATGCCTACGTGACCACAG	ETS1-dep enhancer	142	316.31/307.83/302.65	500.11/456.59/570.36	307.83	500.11	0.69833	49.418	1087.1	5.832	1	2.7388e-09	5.4776e-09	2.2915e-07	TRUE
054065	chr22	33040343	33040366	+	GGTGGGGAAGAGGAAGAGGG	ETS1-dep enhancer	1167	352.06/299.87/329.41	106.12/145.61/129.89	329.41	129.89	-1.336	692.95	1172.3	5.8276	2.8123e-09	1	5.6247e-09	2.3498e-07	FALSE
171547	chr13	25497066	25497089	-	TGTAGTTTCACTGGGCTCAG	ETS1-dep enhancer	710	488.85/480.32/541.47	240.3/264.18/208.95	488.85	240.3	-1.0215	1420.9	1820.2	5.8257	2.8429e-09	1	5.6859e-09	2.372e-07	FALSE
058502	chr19	18433912	18433935	+	GCCACTAAGCTGAAAGAAAG	ETS1-dep enhancer	472	509.83/520.13/560	262.25/263.14/295.91	520.13	263.14	-0.98033	847.92	1950.6	5.8186	2.9663e-09	1	5.9326e-09	2.4715e-07	FALSE
210269	chr18	19192446	19192469	+	GGCTTGGCCCGGAGTCCGGA	ETS1-dep enhancer	465	98.702/125.61/91.617	0/1.0401/0	98.702	0	-6.6396	387.07	307.43	5.782	3.6917e-09	1	7.3833e-09	3.0716e-07	FALSE
257248	chr5	10250781	10250804	+	CAGCGCCCTTCGGAGCTGGG	ETS1-dep enhancer	66	384.7/409.55/420	265.91/186.17/180.71	409.55	186.17	-1.1332	363.29	1494.2	5.7789	3.7599e-09	1	7.5198e-09	3.124e-07	FALSE
018191	chr4	109280502	109280525	+	GGAGAAATGGGGGCTGAGCT	ETS1-dep enhancer	469	509.83/521.01/534.26	265.91/226.74/266.55	521.01	265.91	-0.9677	150.31	1954.3	5.7704	3.9546e-09	1	7.9093e-09	3.2813e-07	FALSE
021148	chr17	56410447	56410470	-	GCACTGTGCCCTGCAGGCTG	ETS1-dep enhancer	791	655.94/622.73/669.12	295.19/366.11/435.96	655.94	366.11	-0.83956	638.11	2527.4	5.7652	4.0782e-09	1	8.1564e-09	3.3792e-07	FALSE
231613	chr5	74063234	74063257	+	AGTGGGACCTGAGGACTCTG	ETS1-dep enhancer	810	435.22/346.75/353.09	178.09/142.49/147.96	353.09	147.96	-1.2492	3393.1	1266.5	5.7641	4.105e-09	1	8.2101e-09	3.3967e-07	FALSE
081940	chr2	191745558	191745581	+	TTAGGCGGAGCGAAGAGAAC	ETS1-dep enhancer	71	422.01/421.94/429.26	182.97/195.53/243.96	422.01	195.53	-1.1059	26.312	1544.9	5.7619	4.1584e-09	1	8.3168e-09	3.4361e-07	FALSE
120681	chr21	30445823	30445846	-	GCTGAAGGAAAGGAATGAGG	ETS1-dep enhancer	124	617.08/584.7/614.56	335.44/317.22/380.62	614.56	335.44	-0.87153	448.95	2350	5.7578	4.2619e-09	1	8.5237e-09	3.5168e-07	FALSE
185287	chr17	8868776	8868799	+	GCAGGATCTGTCCAGCCCTC	ETS1-dep enhancer	1219	406.47/457.32/393.23	236.64/185.13/181.84	406.47	185.13	-1.1303	1380.7	1481.6	5.7501	4.4595e-09	1	8.919e-09	3.6748e-07	FALSE
160658	chr10	35668037	35668060	-	GTACATCGTGAGGTCTCATC	ETS1-dep enhancer	1115	340.41/335.25/389.12	303.73/540.84/556.81	340.41	540.84	0.66638	1199.7	1215.9	5.748	1	4.5143e-09	9.0287e-09	3.7149e-07	TRUE
170017	chr2	25537955	25537978	+	GGCAGGCAAGGGAGAGCGGG	ETS1-dep enhancer	963	498.17/512.16/538.38	261.03/226.74/299.3	512.16	261.03	-0.96966	441.53	1917.3	5.7352	4.8701e-09	1	9.7402e-09	4.0022e-07	FALSE
094562	chr11	128346369	128346392	+	GCAGAATGCAATTACATACA	ETS1-dep enhancer	1362	265.02/249.45/238.82	54.891/84.246/81.319	249.45	81.319	-1.6052	177.67	860.25	5.7323	4.9539e-09	1	9.9078e-09	4.0654e-07	FALSE
220010	chr2	191746263	191746286	-	TCCTATCCCGCCCCACCGCA	ETS1-dep enhancer	71	1294/1286.2/1263.1	951.44/792.54/867.41	1286.2	867.41	-0.56775	297.03	5367.9	5.7155	5.4679e-09	1	1.0936e-08	4.4811e-07	FALSE
162998	chr14	35761647	35761670	-	CTACTTTAAACACAATCCCT	ETS1-dep enhancer	140	322.53/244.14/249.12	81.726/75.926/85.837	249.12	81.726	-1.5962	2707.1	858.98	5.7114	5.6035e-09	1	1.1207e-08	4.586e-07	FALSE
128766	chr2	28633508	28633531	+	CACCTCTTCCCCTCCCACAG	ETS1-dep enhancer	1239	875.88/861.57/842.06	467.18/592.84/527.45	861.57	527.45	-0.70688	292.82	3428	5.7067	5.759e-09	1	1.1518e-08	4.7068e-07	FALSE
053012	chr21	33984477	33984500	+	TCCTCCAGCTCGGTACTCCC	ETS1-dep enhancer	488	319.42/221.14/292.35	212.24/46.803/109.56	292.35	109.56	-1.4079	2901.8	1026.4	5.7057	5.7928e-09	1	1.1586e-08	4.728e-07	FALSE
197829	chr5	137368676	137368699	+	GCGACGCAGACGCGGAACAG	ETS1-dep enhancer	434	531.59/495.36/484.85	740.41/786.3/730.74	495.36	740.41	0.5789	711.66	1847.3	5.7016	1	5.9338e-09	1.1868e-08	4.8365e-07	TRUE
054870	chr17	73483901	73483924	+	GACCTCCTGGGAGAGGAAGT	ETS1-dep enhancer	1196	209.84/197.26/215.15	58.55/62.405/45.177	209.84	58.55	-1.824	93.22	709.8	5.6786	6.7905e-09	1	1.3581e-08	5.5273e-07	FALSE
154161	chr2	25509113	25509136	-	TTGTGCATGAAGGACTGGGT	ETS1-dep enhancer	1114	437.55/401.59/450.88	259.82/210.1/206.69	437.55	210.1	-1.0549	735.37	1608.5	5.6714	7.0825e-09	1	1.4165e-08	5.7572e-07	FALSE
069707	chr17	8868271	8868294	+	GTATTTACCCCAGGCCGGGA	ETS1-dep enhancer	1219	341.18/335.25/367.5	129.3/143.53/172.8	341.18	143.53	-1.2434	363.87	1219	5.661	7.5229e-09	1	1.5046e-08	6.1069e-07	FALSE
100197	chr2	219433014	219433037	+	CCGCTAGCTACCCCTAGTCA	ETS1-dep enhancer	92	631.07/652.81/537.35	350.08/352.59/420.15	631.07	352.59	-0.83803	4628	2420.6	5.6603	7.5541e-09	1	1.5108e-08	6.1239e-07	FALSE
118102	chr11	128341552	128341575	+	TTAGGTTTGGATTTGGGGGA	ETS1-dep enhancer	770	725.89/581.16/678.38	424.49/371.31/388.53	678.38	388.53	-0.8025	5854.3	2624.2	5.6583	7.6446e-09	1	1.5289e-08	6.1889e-07	FALSE
149176	chr6	41908840	41908863	-	AGAGCGCGCCTGGAAAACCC	ETS1-dep enhancer	365	441.44/456.44/466.32	185.41/278.74/224.76	456.44	224.76	-1.0188	161.32	1686.1	5.6421	8.398e-09	1	1.6796e-08	6.7897e-07	FALSE
110485	chr1	210001198	210001221	-	CCGCAGCTCTTTGAAAGCAC	ETS1-dep enhancer	910	302.32/301.64/302.65	118.32/105.05/121.98	302.32	118.32	-1.346	0.28755	1065.4	5.6372	8.6431e-09	1	1.7286e-08	6.9785e-07	FALSE
195670	chr17	44270793	44270816	+	AATGGAGCGAGCGAGCAAGC	ETS1-dep enhancer	61	316.31/330.83/413.82	147.59/87.366/137.79	330.83	137.79	-1.2575	3549.4	1177.9	5.6246	9.2986e-09	1	1.8597e-08	7.4976e-07	FALSE
090257	chr3	186524177	186524200	+	TCACCTAATCTGAGAATAAC	ETS1-dep enhancer	490	446.1/402.48/427.2	209.8/205.94/114.07	427.2	205.94	-1.0491	484.26	1566.1	5.5912	1.1275e-08	1	2.255e-08	9.0792e-07	FALSE
111602	chr17	56410135	56410158	-	CAGGCTCTTGAGCCATCCCT	ETS1-dep enhancer	747	299.99/291.02/328.38	118.32/66.565/119.72	299.99	118.32	-1.3349	443.2	1056.3	5.5898	1.1368e-08	1	2.2736e-08	9.1415e-07	FALSE
230856	chr6	149639084	149639107	+	TGCCCTAGTGGGAGAGGCGG	ETS1-dep enhancer	395	533.15/659.89/628.97	354.96/284.98/387.4	628.97	354.96	-0.82357	5068.9	2411.6	5.5798	1.2043e-08	1	2.4085e-08	9.6711e-07	FALSE
226552	chr5	74063175	74063198	+	CGGCCGTCACCATGGTAAGG	ETS1-dep enhancer	810	891.43/950.91/913.09	575.74/604.28/554.55	913.09	575.74	-0.66441	949.86	3658	5.5776	1.2191e-08	1	2.4381e-08	9.777e-07	FALSE
050634	chr17	7137602	7137625	+	GGGCTCCACCGCCCACCCAA	ETS1-dep enhancer	774	572.01/675.81/607.35	285.43/403.55/338.83	607.35	338.83	-0.84009	2967.9	2319.2	5.5758	1.2319e-08	1	2.4638e-08	9.8665e-07	FALSE
205886	chr21	46676041	46676064	+	CAAGAGAACGGGGGAGTCCA	ETS1-dep enhancer	644	499.73/413.98/520.88	237.86/258.98/294.78	499.73	258.98	-0.94563	3900.3	1865.5	5.574	1.2445e-08	1	2.4889e-08	9.9541e-07	FALSE
180071	chr10	115614360	115614383	+	TCAATGTCCAGGCTCGGCTG	ETS1-dep enhancer	404	688.58/796.11/719.56	424.49/522.12/391.91	719.56	424.49	-0.76	3409.9	2802.8	5.5735	1.248e-08	1	2.496e-08	9.9691e-07	FALSE
130000	chr1	228327990	228328013	+	AGAGGTGGCCCCGGATGCTG	ETS1-dep enhancer	132	515.27/542.24/561.03	290.31/313.06/237.18	542.24	290.31	-0.89903	540.14	2043.4	5.5732	1.2508e-08	1	2.5016e-08	9.9783e-07	FALSE
183515	chr10	31607858	31607881	-	GCCGGGAAACCGTAGGGACG	ETS1-dep enhancer	133	213.72/225.56/205.88	435.46/183.05/363.68	213.72	363.68	0.76413	100.85	724.42	5.5713	1	1.2639e-08	2.5278e-08	1.0069e-06	TRUE
152008	chr19	16653029	16653052	-	TTCGCCTGCGGCCTCTCCCG	ETS1-dep enhancer	565	795.06/854.49/704.12	481.82/483.64/579.4	795.06	483.64	-0.71597	5901.4	3133.4	5.5633	1.3232e-08	1	2.6464e-08	1.0528e-06	FALSE
242562	chr17	8869299	8869322	+	GACCCCCAAGGAGTAAGGGG	ETS1-dep enhancer	1219	218.39/137.11/230.59	67.088/61.365/88.096	218.39	67.088	-1.688	3377.6	742.01	5.5543	1.3933e-08	1	2.7866e-08	1.1071e-06	FALSE
098729	chr16	19535317	19535340	-	GGTACTGACAGAGCGCAGCT	ETS1-dep enhancer	795	219.17/145.07/220.29	76.847/67.605/48.566	219.17	67.605	-1.6822	2745.8	744.95	5.5529	1.4046e-08	1	2.8091e-08	1.1146e-06	FALSE
155201	chr5	169064607	169064630	-	CCCTATCTCGGAAATGTCTA	ETS1-dep enhancer	152	262.69/250.33/224.41	87.825/87.366/72.284	250.33	87.366	-1.508	412.28	863.64	5.5454	1.4668e-08	1	2.9336e-08	1.162e-06	FALSE
110018	chr11	32442563	32442586	-	GAGGAGCCCCAGCCAGCAAA	ETS1-dep enhancer	142	575.11/587.35/563.09	894.11/834.14/695.73	575.11	834.14	0.53567	147.22	2182.2	5.545	1	1.4699e-08	2.9399e-08	1.162e-06	TRUE
209328	chr2	219433559	219433582	+	AGCGAGCCGGAGTCGGATGG	ETS1-dep enhancer	92	631.07/556.39/596.03	296.41/331.78/379.49	596.03	331.78	-0.84321	1399.5	2271	5.545	1.4702e-08	1	2.9404e-08	1.162e-06	FALSE
038928	chr17	8868153	8868176	-	AGACTCGGAGTAGAGAGGAG	ETS1-dep enhancer	1219	261.91/251.22/310.88	95.144/113.37/89.225	261.91	95.144	-1.4513	1256.3	908.19	5.5338	1.5672e-08	1	3.1343e-08	1.237e-06	FALSE
014222	chr6	166747111	166747134	-	GCACCTCCTGGAGCAGGAGG	ETS1-dep enhancer	1421	349.73/380.36/315	190.29/153.93/118.59	349.73	153.93	-1.1787	1072.3	1253.1	5.5312	1.5899e-08	1	3.1798e-08	1.2533e-06	FALSE
149305	chr8	95565602	95565625	-	CCGAGCGCTGAGGTAAGGCT	ETS1-dep enhancer	489	781.07/766.92/685.59	363.5/592.84/464.2	766.92	464.2	-0.72311	3407.6	3009.7	5.518	1.7148e-08	1	3.4295e-08	1.35e-06	FALSE
247180	chr19	19431886	19431909	-	CTTGGTGTGGTGATAGAGAA	ETS1-dep enhancer	110	435.22/445.82/406.62	214.68/209.06/216.85	435.22	214.68	-1.0161	465.31	1599	5.5153	1.7412e-08	1	3.4824e-08	1.369e-06	FALSE
020620	chr17	8868079	8868102	+	ACGAGGGTGTCAGTCCAGAG	ETS1-dep enhancer	1219	359.06/430.78/418.97	229.32/188.25/203.3	418.97	203.3	-1.0396	1864.5	1532.5	5.5092	1.8024e-08	1	3.6048e-08	1.4152e-06	FALSE
235671	chr17	8869193	8869216	+	AGGCGTCTGAGAAGCAGCCC	ETS1-dep enhancer	1219	366.05/456.44/341.76	184.19/158.09/166.03	366.05	166.03	-1.1359	4379.6	1318.4	5.5088	1.8061e-08	1	3.6121e-08	1.4163e-06	FALSE
105628	chr17	73484094	73484117	-	GTCTCTGTAGGCCCAGTGCA	ETS1-dep enhancer	1196	481.85/384.79/417.94	223.22/202.81/145.7	417.94	202.81	-1.0395	2592	1528.3	5.5028	1.8692e-08	1	3.7383e-08	1.4639e-06	FALSE
166614	chr5	53606576	53606599	-	GGCTCCTCCGCTCAGCACAC	ETS1-dep enhancer	739	584.44/520.13/609.41	781.88/843.5/857.24	584.44	843.5	0.52858	2380	2221.7	5.4961	1	1.9409e-08	3.8819e-08	1.5181e-06	TRUE
248894	chr19	19431923	19431946	+	GCGCAGCCACCTGGAGAAGG	ETS1-dep enhancer	110	735.99/834.15/853.38	518.41/485.72/616.67	834.15	518.41	-0.68515	5002.2	3306.2	5.4911	1.9971e-08	1	3.9943e-08	1.56e-06	FALSE
110335	chr9	92114094	92114117	+	TTACAAATGAAGCCAGTCCC	ETS1-dep enhancer	473	408.02/481.2/466.32	270.79/238.18/201.04	466.32	238.18	-0.96633	1810.3	1726.9	5.4901	2.009e-08	1	4.018e-08	1.5672e-06	FALSE
012290	chr5	14664280	14664303	+	CGTCTTCTCCGCCCCAACCC	ETS1-dep enhancer	746	917.07/945.6/840	556.22/584.52/638.13	917.07	584.52	-0.64888	3377.3	3675.9	5.485	2.0676e-08	1	4.1352e-08	1.6109e-06	FALSE
233461	chr17	8869165	8869188	+	TCCTCTGGGTCACGCCCCCG	ETS1-dep enhancer	1219	772.52/690.85/640.29	456.2/407.71/402.08	690.85	407.71	-0.75937	4613	2678.1	5.4712	2.235e-08	1	4.4701e-08	1.739e-06	FALSE
124554	chr7	73631895	73631918	+	GGGTGAAATGTGAACGTTGT	ETS1-dep enhancer	1068	180.31/135.34/157.5	281.77/284.98/133.27	157.5	281.77	0.83516	505.62	516.11	5.4702	1	2.248e-08	4.496e-08	1.7469e-06	TRUE
142821	chr6	135642642	135642665	+	CTGGCTGAAGACAAGGTCGT	ETS1-dep enhancer	1194	390.92/424.59/448.82	206.14/213.22/210.07	424.59	210.07	-1.0117	860.38	1555.5	5.4391	2.6768e-08	1	5.3536e-08	2.0774e-06	FALSE
111952	chr3	141457150	141457173	-	GGAGCCGACGGCGGAGACGT	ETS1-dep enhancer	249	404.91/291.91/352.06	545.25/698.93/461.94	352.06	545.25	0.62965	3205.8	1262.4	5.4373	1	2.7043e-08	5.4085e-08	2.096e-06	TRUE
177749	chr6	693008	693031	-	GGACGGCTGGAGGTATGTGT	ETS1-dep enhancer	599	670.71/689.08/662.94	386.67/440.99/394.17	670.71	394.17	-0.76535	198.9	2591	5.4327	2.7757e-08	1	5.5515e-08	2.1486e-06	FALSE
122104	chr5	114598105	114598128	+	AAGTAATGAGGCAAAGTGAC	ETS1-dep enhancer	830	396.36/380.36/409.7	190.29/195.53/154.73	396.36	190.29	-1.0547	216.99	1440.6	5.4294	2.8276e-08	1	5.6553e-08	2.1859e-06	FALSE
071890	chr12	125172138	125172161	-	TGCAGGCAGCTGGAGGAAGA	ETS1-dep enhancer	909	1283.9/927.91/1067.5	773.35/709.33/674.27	1067.5	709.33	-0.58902	33158	4356.9	5.4262	2.879e-08	1	5.758e-08	2.2208e-06	FALSE
129408	chrX	153639864	153639887	+	GGCGCAGGTTCGCTTTCCGG	ETS1-dep enhancer	834	1115.3/960.64/928.53	583.06/623.01/722.84	960.64	623.01	-0.62394	12469	3871.8	5.4261	2.8801e-08	1	5.7601e-08	2.2208e-06	FALSE
211978	chr12	11802754	11802777	+	GGGTGGGAGGAGAGACCGGG	ETS1-dep enhancer	394	303.1/373.29/444.7	572.08/651.09/557.94	373.29	572.08	0.61459	5013.3	1347.5	5.4155	1	3.055e-08	6.1101e-08	2.3527e-06	TRUE
047014	chr19	10230005	10230028	+	GGACTCGGAGTGGCAAGGAT	ETS1-dep enhancer	631	301.55/235.29/346.91	112.22/162.25/125.37	301.55	125.37	-1.2595	3223.6	1062.4	5.4052	3.237e-08	1	6.474e-08	2.4896e-06	FALSE
004145	chr3	51975725	51975748	+	AGGTCCCCTGGATGGGATGA	ETS1-dep enhancer	138	347.4/347.63/297.5	108.56/166.41/156.99	347.4	156.99	-1.1409	1245.1	1243.8	5.399	3.3506e-08	1	6.7013e-08	2.5737e-06	FALSE
207449	chr5	137368741	137368764	-	CTCTCCTCCCGCTCGCCGTT	ETS1-dep enhancer	434	652.83/597.08/599.12	931.92/857.02/829.01	599.12	857.02	0.51578	1444.8	2284.1	5.3964	1	3.3993e-08	6.7986e-08	2.6077e-06	TRUE
103892	chr8	135844814	135844837	-	GGGAGGCAGCGAGGGAAGGG	ETS1-dep enhancer	950	422.01/363.56/442.65	229.32/204.9/210.07	422.01	210.07	-1.0029	1921.3	1544.9	5.392	3.4844e-08	1	6.9687e-08	2.6696e-06	FALSE
066561	chr2	43363462	43363485	+	GCGCACCTGCGTCTGCCTGC	ETS1-dep enhancer	826	739.88/758.07/685.59	725.77/1029.7/1032.3	739.88	1029.7	0.47629	1639.3	2891.4	5.3895	1	3.5332e-08	7.0665e-08	2.7036e-06	TRUE
194413	chr2	96971507	96971530	+	CGACCTCAGTCTCCAGCCCC	ETS1-dep enhancer	202	641.95/515.7/573.38	408.63/322.42/283.49	573.38	322.42	-0.82858	4014.4	2174.8	5.3813	3.6981e-08	1	7.3962e-08	2.8261e-06	FALSE
116674	chr19	6393094	6393117	-	CACAGAGACCCGACACCGAG	ETS1-dep enhancer	750	792.72/907.57/840	529.39/551.24/429.19	840	529.39	-0.66505	3400.1	3332.1	5.3809	3.7064e-08	1	7.4128e-08	2.8288e-06	FALSE
134498	chr6	110012700	110012723	+	GAGCTGTGAGTACCCCCTCG	ETS1-dep enhancer	1213	665.27/685.54/612.5	392.77/336.98/531.96	665.27	392.77	-0.75874	1597.8	2567.6	5.3777	3.7716e-08	1	7.5433e-08	2.875e-06	FALSE
222985	chr7	3083355	3083378	-	GGTCGCCTGGAGGAAGCCGG	ETS1-dep enhancer	1092	380.82/395.4/392.2	190.29/176.81/203.3	392.2	190.29	-1.0395	69.927	1423.8	5.3512	4.369e-08	1	8.7381e-08	3.3261e-06	FALSE
158813	chr2	43364566	43364589	-	GGAGGAGAGCAGTGGCTGCA	ETS1-dep enhancer	218	527.71/535.16/585.73	841.65/753.02/774.79	535.16	774.79	0.533	1306.5	2013.7	5.3401	1	4.6457e-08	9.2914e-08	3.5322e-06	TRUE
237861	chr10	115614838	115614861	-	GAGGAAGGGGAGGTGCCGGG	ETS1-dep enhancer	404	565.01/519.24/565.15	369.6/318.26/258.64	565.01	318.26	-0.82608	1047.5	2139.4	5.3346	4.7873e-08	1	9.5747e-08	3.6327e-06	FALSE
259643	chr6	149639810	149639833	+	AGGCTGCAAGGGTCTCTTGG	ETS1-dep enhancer	395	407.24/477.67/548.67	245.18/284.98/252.99	477.67	252.99	-0.91423	5000.8	1773.8	5.3345	4.7899e-08	1	9.5798e-08	3.6327e-06	FALSE
090837	chr1	226187004	226187027	-	GGTAGTCGGTGACATGGCGG	ETS1-dep enhancer	28	393.25/507.74/428.23	254.94/184.09/216.85	428.23	216.85	-0.97842	3772.5	1570.4	5.3342	4.7981e-08	1	9.5962e-08	3.6343e-06	FALSE
157481	chr14	75643035	75643058	-	GTGCGGCATTGGGCGACGTG	ETS1-dep enhancer	65	483.41/410.44/544.56	286.65/211.14/257.51	483.41	257.51	-0.90599	4531.8	1797.6	5.3279	4.9667e-08	1	9.9335e-08	3.7573e-06	FALSE
129122	chr13	29233056	29233079	-	ACGAGACGTGCCTGAGGGGA	ETS1-dep enhancer	618	824.59/881.03/848.23	539.15/539.8/468.72	848.23	539.15	-0.65281	817.28	3368.7	5.3254	5.0378e-08	1	1.0076e-07	3.8063e-06	FALSE
152723	chr12	72057179	72057202	-	GGTGGATCTGGCGGAGGCGG	ETS1-dep enhancer	27	722.78/846.53/745.29	458.64/489.88/428.06	745.29	458.64	-0.69923	5378	2915	5.3092	5.5042e-08	1	1.1008e-07	4.1534e-06	FALSE
008848	chr17	56409734	56409757	-	GTCTGGGTGGAGGCGCGTTG	ETS1-dep enhancer	747	1005.7/981.87/980	647.71/583.48/708.16	981.87	647.71	-0.59943	285.06	3967.7	5.305	5.6333e-08	1	1.1267e-07	4.2455e-06	FALSE
160755	chr6	41978394	41978417	+	AACAGCTGTGCTCCTCTGCG	ETS1-dep enhancer	420	471.75/464.4/490	250.06/239.22/354.64	471.75	250.06	-0.91306	193.54	1749.3	5.3005	5.775e-08	1	1.155e-07	4.3438e-06	FALSE
176821	chr2	96971408	96971431	+	TATGTGGGCCTGGTGCGTCT	ETS1-dep enhancer	202	469.42/457.32/390.15	214.68/245.46/239.44	457.32	239.44	-0.93068	2329.4	1689.8	5.3004	5.7782e-08	1	1.1556e-07	4.3438e-06	FALSE
253013	chr11	416419	416442	-	AGAGCTGTGCGGGCGAGGGT	ETS1-dep enhancer	85	359.06/360.9/371.62	153.69/170.57/193.13	360.9	170.57	-1.0768	59.09	1297.8	5.2834	6.3416e-08	1	1.2683e-07	4.7614e-06	FALSE
074597	chr2	191745531	191745554	-	CCGCACTGAGGCTAAAGCGC	ETS1-dep enhancer	71	658.27/536.93/659.85	392.77/419.15/343.35	658.27	392.77	-0.74351	7363	2537.4	5.2707	6.7948e-08	1	1.359e-07	5.0952e-06	FALSE
254177	chr4	48744085	48744108	-	TGTCAACATACCCCTCCAGG	ETS1-dep enhancer	382	537.81/478.55/529.12	342.76/294.34/291.39	529.12	294.34	-0.84392	1316.2	1988.3	5.2651	7.0039e-08	1	1.4008e-07	5.2455e-06	FALSE
104822	chr19	10230224	10230247	+	GCAGACCGTGACGGGGTACA	ETS1-dep enhancer	631	429.78/372.4/462.2	220.78/252.74/137.79	429.78	220.78	-0.95781	2171.8	1576.7	5.2635	7.0677e-08	1	1.4135e-07	5.2867e-06	FALSE
154445	chr5	36152169	36152192	+	AGTGCGGCCGCGAAGCAGAG	ETS1-dep enhancer	487	569.67/541.35/583.67	441.56/283.94/325.28	569.67	325.28	-0.80657	499	2159.2	5.2596	7.218e-08	1	1.4436e-07	5.3924e-06	FALSE
096869	chr2	38870127	38870150	-	TGAAGCCAGCTGGGCTCCCG	ETS1-dep enhancer	30	761.64/752.77/743.23	456.2/475.32/467.59	752.77	467.59	-0.6858	84.793	2947.7	5.2526	7.4975e-08	1	1.4995e-07	5.5942e-06	FALSE
085838	chr8	130180352	130180375	+	ATGTAAAGATTTAATCTCCC	ETS1-dep enhancer	444	162.43/137.99/148.23	32.934/23.922/48.566	148.23	32.934	-2.1368	153.22	482.53	5.2489	7.6498e-08	1	1.53e-07	5.7007e-06	FALSE
176292	chr14	81713531	81713554	-	AATAGCCTTGTGCCCAACCC	ETS1-dep enhancer	156	568.12/640.43/639.26	433.03/379.63/295.91	639.26	379.63	-0.75028	2531.3	2455.7	5.2393	8.0587e-08	1	1.6117e-07	5.9981e-06	FALSE
134924	chr3	186524357	186524380	-	GCCTAAATAAAACCGTATAC	ETS1-dep enhancer	490	153.88/162.76/171.91	54.891/41.603/23.718	162.76	41.603	-1.9426	81.283	535.28	5.2367	8.1731e-08	1	1.6346e-07	6.0757e-06	FALSE
194770	chrX	153640192	153640215	+	CGTGAAGTGGCCGTTCCCCG	ETS1-dep enhancer	834	1074.8/1098.6/1010.9	820.92/728.05/599.73	1074.8	728.05	-0.56137	2328.6	4390.5	5.2337	8.3082e-08	1	1.6616e-07	6.1684e-06	FALSE
031079	chr10	80897114	80897137	-	TCCTTCAGAGACCTTCCCTG	ETS1-dep enhancer	158	487.29/407.79/544.56	263.47/265.22/315.11	487.29	265.22	-0.87513	4800.3	1813.7	5.2144	9.2187e-08	1	1.8437e-07	6.836e-06	FALSE
151106	chr8	38034002	38034025	-	AGTGGGTAAGGGTAATATGG	ETS1-dep enhancer	50	492.73/419.28/378.82	473.28/623.01/634.74	419.28	623.01	0.57019	3515.9	1533.8	5.2018	1	9.8698e-08	1.974e-07	7.3098e-06	TRUE
217415	chr3	179281421	179281444	-	GGAGGAGGCAGTACCCTAAG	ETS1-dep enhancer	230	347.4/487.4/478.67	259.82/243.38/303.82	478.67	259.82	-0.87903	8654.6	1778	5.1904	1.0493e-07	1	2.0985e-07	7.7614e-06	FALSE
214339	chr5	56111629	56111652	-	GGTGAGGCGGCAAGGAAGAG	ETS1-dep enhancer	552	761.64/789.03/940.88	1078.3/891.35/1104.6	789.03	1078.3	0.4501	11904	3106.9	5.1895	1	1.0544e-07	2.1088e-07	7.79e-06	TRUE
016735	chr17	47816458	47816481	-	GAGGGAGAGCCAGCCCAGTG	ETS1-dep enhancer	1154	563.46/616.54/631.03	364.72/353.63/413.37	616.54	364.72	-0.75581	1514	2358.4	5.1855	1.0773e-07	1	2.1546e-07	7.9494e-06	FALSE
185827	chr16	69106472	69106495	+	TTGATCCTTGGGGAGTCCAG	ETS1-dep enhancer	178	634.18/619.2/591.91	376.91/367.15/355.77	619.2	367.15	-0.75244	484.53	2369.8	5.1776	1.1235e-07	1	2.247e-07	8.28e-06	FALSE
172332	chr19	42392119	42392142	-	TGCAGGGCTGGAGGAAGAGG	ETS1-dep enhancer	1106	1247.4/1166.7/1335.1	874.59/973.51/868.54	1247.4	874.59	-0.51173	7102.3	5186.9	5.1762	1.1325e-07	1	2.2651e-07	8.3363e-06	FALSE
141144	chr10	69834994	69835017	+	AAGCGGGGCGGAGAGCACCA	ETS1-dep enhancer	591	427.45/417.52/477.65	631.85/558.52/667.5	427.45	631.85	0.56274	1309.2	1567.1	5.1633	1	1.2131e-07	2.4262e-07	8.9184e-06	TRUE
216403	chr1	26616076	26616099	-	GGGCAGGGCCTAGCAGAGCA	ETS1-dep enhancer	25	418.12/402.48/379.85	204.92/201.77/219.11	402.48	204.92	-0.97037	378.36	1465.4	5.1606	1.2307e-07	1	2.4614e-07	9.0365e-06	FALSE
236462	chr5	74063295	74063318	+	GAACTGCCAAGAGAAAAGGA	ETS1-dep enhancer	810	218.39/236.18/292.35	96.363/89.447/65.507	236.18	89.447	-1.3908	1736	809.52	5.1572	1.2533e-07	1	2.5067e-07	9.1916e-06	FALSE
051607	chr11	32442341	32442364	-	AGTGAGCTGAAGAGGACACA	ETS1-dep enhancer	142	554.13/654.58/530.15	789.2/892.39/781.57	554.13	789.2	0.5094	5332.6	2093.5	5.1377	1	1.3907e-07	2.7814e-07	1.0176e-05	TRUE
183856	chr6	7390243	7390266	+	ACCGGCGGCTTCTCATGAGC	ETS1-dep enhancer	313	552.58/619.2/581.62	339.1/340.11/414.5	581.62	340.11	-0.77233	1127.8	2209.7	5.1377	1.3909e-07	1	2.7818e-07	1.0176e-05	FALSE
061917	chr15	31653235	31653258	-	GCAGCAGGAGGCTGCAGCTG	ETS1-dep enhancer	248	348.95/389.21/440.59	191.51/255.86/196.52	389.21	196.52	-0.98224	2130.1	1411.7	5.1284	1.4608e-07	1	2.9216e-07	1.0674e-05	FALSE
190550	chr10	80889413	80889436	-	GGAGACTGAGGCCTGGTGAG	ETS1-dep enhancer	212	540.14/595.31/480.73	285.43/308.9/321.89	540.14	308.9	-0.80419	3286.6	2034.6	5.1265	1.4758e-07	1	2.9517e-07	1.0771e-05	FALSE
123608	chr3	179280901	179280924	+	GGGAGGTGAGTGAGTGCGGC	ETS1-dep enhancer	230	591.43/609.47/643.38	362.28/393.15/325.28	609.47	362.28	-0.74884	737.64	2328.2	5.1229	1.5043e-07	1	3.0086e-07	1.0965e-05	FALSE
005205	chr11	57192120	57192143	+	AGAGGGAGGGGACAAAGGAA	ETS1-dep enhancer	536	508.28/528.97/450.88	264.69/284.98/344.48	508.28	284.98	-0.83253	1861.3	1901.1	5.1213	1.5175e-07	1	3.035e-07	1.1048e-05	FALSE
214518	chr1	173446651	173446674	-	GCGCAACCGAGGCCAGGACA	ETS1-dep enhancer	479	645.84/632.47/584.7	446.44/380.67/351.25	632.47	380.67	-0.73095	1230	2426.6	5.1116	1.5974e-07	1	3.1948e-07	1.1615e-05	FALSE
191597	chr2	210867410	210867433	-	AGGTCGCTGTTGAGGATGGA	ETS1-dep enhancer	466	434.44/546.66/588.82	314.71/405.63/289.14	546.66	314.71	-0.79471	7185.1	2062	5.1081	1.627e-07	1	3.254e-07	1.1817e-05	FALSE
177233	chr17	56413484	56413507	+	ACAGGCCTGGCCACAAAGGA	ETS1-dep enhancer	81	1212.4/1048.2/1043.8	714.8/694.77/745.43	1048.2	714.8	-0.55168	13489	4268.9	5.103	1.6714e-07	1	3.3429e-07	1.2124e-05	FALSE
250865	chr6	12012658	12012681	+	TCAAGTGAAGGAGGGATCCC	ETS1-dep enhancer	554	533.15/530.74/556.91	357.4/304.74/300.43	533.15	304.74	-0.80492	285.25	2005.2	5.1006	1.6926e-07	1	3.3851e-07	1.2263e-05	FALSE
032499	chr11	32442267	32442290	+	GGTGAAAGAGAATATGCTCA	ETS1-dep enhancer	142	150/203.45/150.29	230.54/298.5/263.16	150.29	263.16	0.80405	1412.9	489.97	5.0988	1	1.7087e-07	3.4173e-07	1.2365e-05	TRUE
247762	chr16	2015670	2015693	+	GTCCGACGCCTCTTAAGTGG	ETS1-dep enhancer	183	663.71/663.42/763.82	539.15/406.67/293.65	663.71	406.67	-0.70533	5010.9	2560.9	5.0794	1.8931e-07	1	3.7862e-07	1.3683e-05	FALSE
211632	chr1	246730085	246730108	-	CCGGGCTACACCTCACCCGG	ETS1-dep enhancer	310	966.81/974.79/1115.9	1313.7/1030.7/1293.2	974.79	1293.2	0.40742	9984.5	3935.7	5.0755	1	1.9327e-07	3.8655e-07	1.3952e-05	TRUE
089813	chr5	53606245	53606268	-	TATCTGGTAGGTGCAGGGCA	ETS1-dep enhancer	739	594.54/516.59/761.76	867.27/828.94/835.78	594.54	835.78	0.49064	17020	2264.7	5.0693	1	1.9968e-07	3.9936e-07	1.4398e-05	TRUE
048848	chr3	179280615	179280638	+	CTAAACCTGCTGGGCCGCGG	ETS1-dep enhancer	230	393.25/404.25/414.85	209.8/182.01/223.63	404.25	209.8	-0.9429	116.65	1472.6	5.067	2.0209e-07	1	4.0419e-07	1.4554e-05	FALSE
214415	chr1	118148957	118148980	-	GGTCCTCGAGGGAGCAGGAG	ETS1-dep enhancer	320	376.93/307.83/420	190.29/170.57/199.91	376.93	190.29	-0.98239	3315	1362.2	5.0571	2.1279e-07	1	4.2557e-07	1.5306e-05	FALSE
035788	chr1	210755679	210755702	-	CACTTACCCATTCCTCGGCC	ETS1-dep enhancer	796	623.3/654.58/719.56	709.92/907.99/940.82	654.58	907.99	0.47149	2600.2	2521.5	5.0465	1	2.2501e-07	4.5001e-07	1.6166e-05	TRUE
059762	chr8	120867866	120867889	+	TCCAGCTGCTGGCACAGCGT	ETS1-dep enhancer	721	442.99/470.59/563.09	258.6/260.02/301.56	470.59	260.02	-0.85338	4658.6	1744.5	5.0415	2.3098e-07	1	4.6196e-07	1.6575e-05	FALSE
112554	chr12	10874782	10874805	+	AGAGAGGGGGAGGAAGACGT	ETS1-dep enhancer	1314	249.48/252.99/194.56	100.02/112.33/101.65	249.48	101.65	-1.2869	1514.1	860.35	5.0398	2.3303e-07	1	4.6605e-07	1.6702e-05	FALSE
171677	chr2	198318265	198318288	-	CATGATAGACTCTCCGAAGC	ETS1-dep enhancer	21	334.97/383.02/364.41	548.91/406.67/546.65	364.41	546.65	0.58373	606.62	1311.8	5.0315	1	2.4335e-07	4.867e-07	1.7421e-05	TRUE
114816	chr19	10230263	10230286	+	GGAAGCAGGCGGCAGTCACA	ETS1-dep enhancer	631	772.52/885.45/884.26	700.16/585.56/583.92	884.26	585.56	-0.59382	6244	3529.1	5.0281	2.4774e-07	1	4.9548e-07	1.7714e-05	FALSE
048595	chr3	48506867	48506890	-	GCCTCTGAGACAAAAAGGAG	ETS1-dep enhancer	994	444.55/451.13/416.91	411.07/647.97/676.53	444.55	647.97	0.54257	403.57	1637.2	5.0274	1	2.486e-07	4.9721e-07	1.7755e-05	TRUE
108599	chr2	43452704	43452727	-	AGCTGCTCGCCCAAGTTCCC	ETS1-dep enhancer	35	677.7/682/564.12	912.4/935.03/976.96	677.7	935.03	0.46377	6460.2	2621.2	5.0261	1	2.5025e-07	5.0051e-07	1.7851e-05	TRUE
179475	chr1	59165857	59165880	+	CAGAGCAAAGGCGCCCCCAG	ETS1-dep enhancer	530	1108.3/940.29/941.91	633.07/650.05/572.62	941.91	633.07	-0.57247	13838	3787.5	5.0183	2.6065e-07	1	5.213e-07	1.8571e-05	FALSE
239836	chr2	43361849	43361872	-	TACCCCTCAGAGGGGAGGCA	ETS1-dep enhancer	48	570.45/503.32/496.17	720.9/603.24/766.89	503.32	720.9	0.51745	2278.9	1880.4	5.0175	1	2.6178e-07	5.2355e-07	1.8629e-05	TRUE
200779	chr1	100598813	100598836	+	GCAGGATGGTGGTGGCCGCA	ETS1-dep enhancer	322	746.09/873.07/970.73	556.22/577.24/594.08	873.07	577.24	-0.59607	12830	3479.2	5.0153	2.6478e-07	1	5.2955e-07	1.882e-05	FALSE
063643	chr12	53400013	53400036	-	AAACCCCTCACGCTTTACGT	ETS1-dep enhancer	700	366.83/398.94/382.94	196.39/338.02/190.87	382.94	196.39	-0.95986	257.77	1386.4	5.0103	2.717e-07	1	5.4339e-07	1.9289e-05	FALSE
041242	chr17	56410528	56410551	+	TTGGGACCTGTGGGGACAAG	ETS1-dep enhancer	791	450.77/444.94/474.56	245.18/246.5/271.06	450.77	246.5	-0.86815	300.02	1662.8	5.0094	2.7305e-07	1	5.461e-07	1.9362e-05	FALSE
042864	chr1	100598111	100598134	+	TCCTCCAGTCCCCTCTGCAA	ETS1-dep enhancer	322	637.29/704.11/644.41	395.21/381.71/408.86	644.41	395.21	-0.70394	1807.7	2477.8	5.0062	2.7752e-07	1	5.5505e-07	1.9656e-05	FALSE
075798	chr2	43363497	43363520	+	CTGCTTACTAGACCCTACTG	ETS1-dep enhancer	826	425.12/443.17/431.32	719.68/630.29/623.45	431.32	630.29	0.54619	89.405	1583	5.0008	1	2.8551e-07	5.7102e-07	2.0198e-05	TRUE
070678	chr17	56410640	56410663	+	GGCTCGAGGGAAGGTTCTGG	ETS1-dep enhancer	791	930.29/922.6/986.17	625.75/616.77/705.9	930.29	625.75	-0.57133	1591.2	3735.2	4.9829	3.1326e-07	1	6.2653e-07	2.2135e-05	FALSE
144851	chr17	21191659	21191682	+	GCTCACAGAGCAGGAGCAGG	ETS1-dep enhancer	598	529.26/520.13/573.38	751.39/827.9/731.87	529.26	751.39	0.50478	1015	1988.9	4.9808	1	3.1659e-07	6.3318e-07	2.2344e-05	TRUE
225321	chr20	55926950	55926973	-	GAGAAGTACTGCCTGTACGG	ETS1-dep enhancer	561	477.19/484.74/455	264.69/291.22/267.68	477.19	267.68	-0.83171	274.74	1771.8	4.9774	3.223e-07	1	6.4459e-07	2.272e-05	FALSE
159567	chr19	6393288	6393311	+	CAGTCACTTATGCTCCTCGG	ETS1-dep enhancer	750	486.52/455.55/468.38	242.74/261.06/286.88	468.38	261.06	-0.84087	246.73	1735.4	4.9767	3.2333e-07	1	6.4665e-07	2.2766e-05	FALSE
179722	chr6	3603845	3603868	+	GCAGCAGCAGCTGCGGATGG	ETS1-dep enhancer	401	411.91/435.21/480.73	236.64/185.13/240.57	435.21	236.64	-0.87624	1307.8	1598.9	4.9659	3.419e-07	1	6.8379e-07	2.4045e-05	FALSE
015967	chr6	17706882	17706905	+	TGTGTGTGTCACGGTCTCTA	ETS1-dep enhancer	147	303.88/310.48/285.15	174.43/141.45/120.85	303.88	141.45	-1.0978	197.25	1071.5	4.962	3.4891e-07	1	6.9782e-07	2.451e-05	FALSE
024199	chr13	115000172	115000195	-	CATTGGCGAGAGAGTCAGGA	ETS1-dep enhancer	540	449.99/315.79/401.47	158.57/212.18/215.72	401.47	212.18	-0.91684	4847.5	1461.3	4.9518	3.677e-07	1	7.354e-07	2.5799e-05	FALSE
082422	chr11	118888984	118889007	+	AAGCTTACCATTGCGAAGCT	ETS1-dep enhancer	79	258.02/220.26/252.21	114.66/106.09/98.261	252.21	106.09	-1.2415	527.27	870.83	4.9515	3.6828e-07	1	7.3656e-07	2.581e-05	FALSE
094906	chr16	89045039	89045062	+	AGAGGCTCTGAGCCGCCACA	ETS1-dep enhancer	102	613.2/508.63/496.17	724.55/753.02/621.19	508.63	724.55	0.50965	5545	1902.6	4.9504	1	3.7028e-07	7.4056e-07	2.592e-05	TRUE
262342	chr8	145018510	145018533	-	GGGCAGCCTTGGAGGCAGAG	ETS1-dep enhancer	578	334.97/377.71/503.38	474.5/560.6/634.74	377.71	560.6	0.56845	8810.1	1365.3	4.9497	1	3.7156e-07	7.4312e-07	2.5979e-05	TRUE
095001	chr5	142985180	142985203	+	CACAGAGAGTGGCATCCCAT	ETS1-dep enhancer	1346	608.53/519.24/518.82	753.83/552.28/737.52	519.24	737.52	0.50546	3986.7	1946.9	4.947	1	3.7686e-07	7.5373e-07	2.6319e-05	TRUE
087410	chr20	55043736	55043759	+	TCTGACTCCCGTCCTGCGAT	ETS1-dep enhancer	816	442.99/398.05/457.06	298.85/243.38/225.89	442.99	243.38	-0.86142	1108.6	1630.8	4.943	3.8465e-07	1	7.6931e-07	2.6832e-05	FALSE
041016	chr20	25666769	25666792	+	AAACCCAGGCATGCTCACCA	ETS1-dep enhancer	670	503.61/399.82/463.23	575.74/667.73/719.45	463.23	667.73	0.52657	2825.7	1714.1	4.9392	1	3.9213e-07	7.8427e-07	2.7322e-05	TRUE
104193	chr13	21919070	21919093	-	GAGCCAGGCAGCAGGAAGGG	ETS1-dep enhancer	663	328.75/337.9/387.06	117.1/166.41/178.45	337.9	166.41	-1.0175	1249.9	1206	4.9383	3.941e-07	1	7.882e-07	2.7427e-05	FALSE
072687	chr17	56413034	56413057	+	TGGCAGTTGCCAGGGCCCAA	ETS1-dep enhancer	81	923.29/810.26/824.56	542.81/598.04/541	824.56	542.81	-0.60227	4976.5	3263.7	4.9318	4.0733e-07	1	8.1465e-07	2.8315e-05	FALSE
245669	chr5	10250434	10250457	+	TAATTCCGGTTGTTGCACCA	ETS1-dep enhancer	66	298.44/392.75/421.03	153.69/238.18/206.69	392.75	206.69	-0.92286	4847.1	1426	4.9272	4.1718e-07	1	8.3435e-07	2.8966e-05	FALSE
002602	chr3	179280426	179280449	-	GGAGGTGCGTCTGGGCGCTG	ETS1-dep enhancer	230	432.11/477.67/427.2	209.8/236.1/242.83	432.11	236.1	-0.86926	1049.6	1586.2	4.9216	4.2915e-07	1	8.5831e-07	2.9763e-05	FALSE
037504	chr6	135643883	135643906	+	CAGGTAACCAGATAGGACTG	ETS1-dep enhancer	569	301.55/287.48/318.09	157.35/131.05/141.18	301.55	141.18	-1.0894	235.67	1062.4	4.9201	4.3256e-07	1	8.6512e-07	2.9965e-05	FALSE
014549	chr17	8868053	8868076	+	GGTGGATGAGAAGACACAGA	ETS1-dep enhancer	1219	254.92/241.49/247.06	103.68/89.447/125.37	247.06	103.68	-1.2447	46.39	851.09	4.9146	4.448e-07	1	8.896e-07	3.0777e-05	FALSE
179110	chr8	9413852	9413875	-	GAGGAAGATGAGGAAGAAGT	ETS1-dep enhancer	232	373.82/394.52/433.38	219.56/141.45/208.95	394.52	208.95	-0.91372	969.31	1433.2	4.9019	4.7459e-07	1	9.4917e-07	3.28e-05	FALSE
145444	chr9	136548767	136548790	-	CTCTCACCTCCCCTCTCCAG	ETS1-dep enhancer	1003	657.5/821.76/747.35	483.04/500.28/459.68	747.35	483.04	-0.6286	6805.5	2924	4.888	5.0938e-07	1	1.0188e-06	3.5164e-05	FALSE
180891	chr14	35837203	35837226	-	AGAGAAGAAGGGTCCTCCTG	ETS1-dep enhancer	725	498.95/433.44/431.32	694.06/579.32/627.97	433.44	627.97	0.53383	2148.2	1591.6	4.876	1	5.4143e-07	1.0829e-06	3.7334e-05	TRUE
031044	chr11	128346663	128346686	+	AAGAAAATGGAGCTTTCTGA	ETS1-dep enhancer	686	73.832/158.34/135.88	34.154/27.042/35.012	135.88	34.154	-1.9612	2177.2	438.13	4.86	5.8688e-07	1	1.1738e-06	4.0421e-05	FALSE
169855	chr20	31560252	31560275	+	CTCTAAACCACATCAAAACC	ETS1-dep enhancer	38	368.38/413.09/307.79	545.25/391.07/583.92	368.38	545.25	0.56443	2835.1	1327.8	4.8537	1	6.0591e-07	1.2118e-06	4.1684e-05	TRUE
158372	chr4	24585594	24585617	+	CAGGCCTTCCTCGGGAACCG	ETS1-dep enhancer	744	913.19/951.79/899.7	619.65/647.97/604.25	913.19	619.65	-0.5587	836.12	3658.5	4.853	6.081e-07	1	1.2162e-06	4.1787e-05	FALSE
261188	chr4	184426860	184426883	+	GACTGCAGCCGGGCAAGGGT	ETS1-dep enhancer	5	422.79/422.82/421.03	215.9/231.94/282.36	422.79	231.94	-0.8634	1.5469	1548.1	4.8506	6.1557e-07	1	1.2311e-06	4.2228e-05	FALSE
109356	chr3	51976137	51976160	-	GCATCAGGCCGGAAGCGCCG	ETS1-dep enhancer	138	272.01/187.53/325.29	137.84/122.73/103.91	272.01	122.73	-1.1418	4988.2	947.25	4.8504	6.1593e-07	1	1.2319e-06	4.2228e-05	FALSE
147950	chr18	19192097	19192120	+	TTCGAATCTCCCTCTCTTGT	ETS1-dep enhancer	465	310.1/275.98/373.68	121.98/149.77/257.51	310.1	149.77	-1.045	2603	1096	4.8428	6.4008e-07	1	1.2802e-06	4.3834e-05	FALSE
179775	chr19	6393391	6393414	-	TACAAGAGCGCCAGCGACAG	ETS1-dep enhancer	750	500.5/474.13/538.38	251.28/419.15/291.39	500.5	291.39	-0.77835	1065.2	1868.7	4.8373	6.5795e-07	1	1.3159e-06	4.5006e-05	FALSE
240994	chr20	31560834	31560857	-	GGCCTGGAAATGCCCAGGGA	ETS1-dep enhancer	38	208.28/176.03/240.88	79.286/80.086/96.002	208.28	80.086	-1.3679	1051.5	703.96	4.8318	6.7645e-07	1	1.3529e-06	4.6219e-05	FALSE
119554	chr1	20988196	20988219	-	AGGACCCCGCAAGCTCCAGA	ETS1-dep enhancer	344	750.76/878.37/986.17	551.34/592.84/704.77	878.37	592.84	-0.56639	13953	3502.8	4.8244	7.0217e-07	1	1.4043e-06	4.7922e-05	FALSE
156318	chr5	34916102	34916125	-	CCGACCTACCGTTAACACCC	ETS1-dep enhancer	412	596.1/599.74/637.2	354.96/369.23/409.98	599.74	369.23	-0.69832	708.53	2286.8	4.8203	7.1657e-07	1	1.4331e-06	4.8849e-05	FALSE
070629	chr8	38323024	38323047	-	CAGGGTGTTTGGGGACCGGG	ETS1-dep enhancer	55	449.99/522.78/504.41	295.19/320.34/283.49	504.41	295.19	-0.77094	1649.6	1885	4.819	7.2156e-07	1	1.4431e-06	4.9133e-05	FALSE
120209	chr1	37944921	37944944	-	CCTTAAGAGGGGTCAGTCAG	ETS1-dep enhancer	701	516.83/576.74/532.2	747.73/725.97/839.17	532.2	747.73	0.48976	1109.9	2001.2	4.8178	1	7.2568e-07	1.4514e-06	4.9358e-05	TRUE
233705	chr5	74063259	74063282	+	CTGGGGTAGGGGGTGAGCGG	ETS1-dep enhancer	810	640.4/589.12/638.23	441.56/396.27/399.82	638.23	399.82	-0.67339	1208.3	2451.3	4.8154	7.3449e-07	1	1.469e-06	4.9901e-05	FALSE
026704	chr17	3673841	3673864	+	GGCACACGTCATTCTCAAGC	ETS1-dep enhancer	455	767.08/659/617.65	901.42/785.26/981.48	659	901.42	0.45134	6695.4	2540.6	4.8096	1	7.5623e-07	1.5125e-06	5.1319e-05	TRUE
024690	chr4	84030995	84031018	-	GTCCCAGCAGAGGAGACCCA	ETS1-dep enhancer	705	341.18/356.48/318.09	373.26/508.6/513.89	341.18	508.6	0.57459	383.71	1219	4.795	1	8.1333e-07	1.6267e-06	5.5132e-05	TRUE
148127	chr16	19535526	19535549	-	GCGCCTTTCCAGGGGGCTCG	ETS1-dep enhancer	795	418.9/390.09/460.15	606.24/643.81/571.49	418.9	606.24	0.53221	1265.5	1532.2	4.7858	1	8.5157e-07	1.7031e-06	5.7659e-05	TRUE
123355	chr6	41908721	41908744	-	AGGGAAATGAAAAGTGCAGG	ETS1-dep enhancer	365	451.54/438.74/533.23	281.77/193.45/256.38	451.54	256.38	-0.81414	3418.6	1666	4.7815	8.7017e-07	1	1.7403e-06	5.8852e-05	FALSE
198820	chr1	19923942	19923965	+	GTGGTGCATTCCCCGGCACG	ETS1-dep enhancer	216	459.31/390.98/400.44	195.17/316.18/217.98	400.44	217.98	-0.87438	1777.8	1457.2	4.7798	8.7726e-07	1	1.7545e-06	5.9264e-05	FALSE
169658	chr14	23299254	23299277	-	GCAGCCTCCGGACACCTGCT	ETS1-dep enhancer	898	923.29/940.29/959.41	646.49/615.73/682.18	940.29	646.49	-0.53979	327.23	3780.2	4.7786	8.8247e-07	1	1.7649e-06	5.955e-05	FALSE
244473	chr16	30914736	30914759	-	GGTGTGCAGGGACAGGGCAG	ETS1-dep enhancer	393	473.3/508.63/574.41	325.68/300.58/262.03	508.63	300.58	-0.75689	2787.6	1902.6	4.7696	9.2282e-07	1	1.8456e-06	6.2202e-05	FALSE
148312	chr11	60640410	60640433	+	AACAGGCTTGAGCCATCCCA	ETS1-dep enhancer	428	558.02/595.31/563.09	306.17/343.23/356.9	563.09	343.23	-0.71256	532.14	2131.3	4.7624	9.565e-07	1	1.913e-06	6.44e-05	FALSE
045598	chr11	128346184	128346207	-	CATGTGGGTTAGGGGTATGT	ETS1-dep enhancer	1362	555.68/617.43/552.79	336.66/338.02/513.89	555.68	338.02	-0.71547	1910.3	2100	4.7497	1.0188e-06	1	2.0375e-06	6.8514e-05	FALSE
012922	chr2	220042202	220042225	+	AAGCGTCTGAAAGGACACAC	ETS1-dep enhancer	422	287.56/291.02/311.91	448.88/282.9/442.74	291.02	442.74	0.60363	224.17	1021.2	4.7476	1	1.0292e-06	2.0584e-06	6.9139e-05	TRUE
026690	chr19	19572546	19572569	-	ACAGATGAGCAGCACCAGCA	ETS1-dep enhancer	1081	394.81/406.9/495.15	645.27/490.92/589.57	406.9	589.57	0.53388	3966.7	1483.4	4.7427	1	1.0544e-06	2.1088e-06	7.0754e-05	TRUE
207691	chr10	70982678	70982701	-	GAAGCACAGAGACGAAGAAG	ETS1-dep enhancer	567	565.01/625.39/566.17	785.54/787.34/694.6	566.17	785.54	0.47173	1753.8	2144.4	4.7373	1	1.0831e-06	2.1661e-06	7.2596e-05	TRUE
186661	chr1	42922233	42922256	+	GCAGATGGCGGAAATGGATC	ETS1-dep enhancer	286	324.86/241.49/256.32	103.68/115.45/137.79	256.32	115.45	-1.1439	2458.9	886.66	4.731	1.1171e-06	1	2.2343e-06	7.4795e-05	FALSE
dolcetto_sgRNA_3219	chr7	44530195	44530218	-	ACCTAGGGCGGGAGGCGACA	pan-essential	NUDCD3	665.27/647.5/668.09	425.71/316.18/431.44	665.27	425.71	-0.64286	161.76	2567.6	4.7278	1.135e-06	1	2.2701e-06	7.5909e-05	FALSE
114887	chr5	34915917	34915940	+	ATGCGGAGCCGCCAGCTAAG	ETS1-dep enhancer	412	663.71/628.04/748.38	424.49/314.1/428.06	663.71	424.49	-0.64362	4220.5	2560.9	4.7273	1.1374e-06	1	2.2749e-06	7.5986e-05	FALSE
087738	chr2	209130985	209131008	-	AGCTGCTTACATGGTTGATG	ETS1-dep enhancer	431	591.43/679.35/703.09	483.04/406.67/437.09	679.35	437.09	-0.63504	4146	2628.3	4.7253	1.1486e-06	1	2.2973e-06	7.6648e-05	FALSE
dolcetto_sgRNA_3224	chr12	7079770	7079793	-	GAAGGGTGCAGTACCTAAGC	pan-essential	PHB2	390.14/398.94/479.7	212.24/234.02/219.11	398.94	219.11	-0.86155	3300.2	1451.1	4.7208	1.1746e-06	1	2.3493e-06	7.8296e-05	FALSE
092914	chr16	2014628	2014651	+	TGCTGGGAAAAGCGACAAGA	ETS1-dep enhancer	183	632.63/517.47/548.67	334.22/303.7/389.66	548.67	334.22	-0.71346	4010.7	2070.5	4.713	1.2207e-06	1	2.4414e-06	8.1278e-05	FALSE
260886	chr11	416881	416904	+	CGGATGGCGGAAGCTCCACC	ETS1-dep enhancer	85	520.71/555.51/578.53	613.55/803.98/771.4	555.51	771.4	0.47295	870.35	2099.3	4.712	1	1.2263e-06	2.4527e-06	8.156e-05	TRUE
021026	chr1	36626455	36626478	+	AAGCAGTTGAACCAGGAGGA	ETS1-dep enhancer	1109	407.24/407.79/354.12	240.3/225.7/177.32	407.24	225.7	-0.84866	1411.4	1484.8	4.7115	1.2297e-06	1	2.4594e-06	8.1694e-05	FALSE
135211	chr2	106776757	106776780	+	AAGTGGCACACCCAGTGCCG	ETS1-dep enhancer	229	608.53/498.01/480.73	524.51/701.01/716.06	498.01	701.01	0.49242	6256.8	1858.3	4.7091	1	1.244e-06	2.4881e-06	8.248e-05	TRUE
016741	chr19	54899714	54899737	-	GCTCTTCTAGGGCTGGACAC	ETS1-dep enhancer	341	279.01/234.41/262.5	318.36/404.59/406.6	262.5	404.59	0.62222	530.77	910.46	4.7091	1	1.2443e-06	2.4886e-06	8.248e-05	TRUE
053388	chr12	110433615	110433638	+	CTCTGGAGGCTGCAGCCGGG	ETS1-dep enhancer	374	554.91/464.4/462.2	711.14/599.08/659.59	464.4	659.59	0.50529	4098.4	1718.9	4.708	1	1.2511e-06	2.5022e-06	8.284e-05	TRUE
154331	chr6	41978363	41978386	+	GATTTCAGGTGGCTGAATGA	ETS1-dep enhancer	420	513.72/505.97/410.73	301.29/256.9/369.33	505.97	301.29	-0.74598	4565.1	1891.5	4.7063	1.2611e-06	1	2.5222e-06	8.341e-05	FALSE
259306	chr19	18530996	18531019	+	AGAGCTGGAGAGCGGCTGGA	ETS1-dep enhancer	49	471.75/377.71/396.32	435.46/585.56/574.88	396.32	574.88	0.53546	3017.8	1440.5	4.7047	1	1.2712e-06	2.5423e-06	8.3983e-05	TRUE
110092	chr6	41978169	41978192	+	AGTTGGAAGGAGAGGAGGGA	ETS1-dep enhancer	420	237.04/252.1/289.26	63.429/113.37/138.92	252.1	113.37	-1.146	803.94	870.44	4.7023	1.2861e-06	1	2.5723e-06	8.4879e-05	FALSE
026258	chr10	115613715	115613738	-	GAGTCAGGTGGACAGAGGGC	ETS1-dep enhancer	404	303.88/236.18/340.73	150.03/213.22/115.2	303.88	150.03	-1.0134	2970.7	1071.5	4.6997	1.3024e-06	1	2.6048e-06	8.5859e-05	FALSE
072133	chr17	80158900	80158923	-	TGTGGAGAGTTTGAGGAGAC	ETS1-dep enhancer	1079	497.4/559.05/529.12	559.88/750.94/738.65	529.12	738.65	0.48054	950.98	1988.3	4.6991	1	1.3065e-06	2.613e-06	8.6034e-05	TRUE
217791	chr2	43361593	43361616	-	TTTCGGCTGCAGGAGCAGGG	ETS1-dep enhancer	48	679.26/639.54/621.76	872.15/854.94/982.61	639.54	872.15	0.44694	946.68	2456.9	4.6928	1	1.3476e-06	2.6952e-06	8.8644e-05	TRUE
006049	chr19	15403331	15403354	+	TGTAATCCCAACACTCTGGG	ETS1-dep enhancer	342	388.59/327.29/341.76	519.63/505.48/333.18	341.76	505.48	0.56328	1201.1	1221.3	4.6846	1	1.4028e-06	2.8056e-06	9.2174e-05	TRUE
047484	chr20	30310478	30310501	+	TCACAGGTCGGGAGAGGAGG	ETS1-dep enhancer	22	793.5/765.15/691.76	508.65/548.12/421.28	765.15	508.65	-0.58811	3094.8	3002	4.6814	1.4243e-06	1	2.8486e-06	9.3482e-05	FALSE
073690	chr6	135408799	135408822	-	GCGGATGTGGAAAGGAAGGC	ETS1-dep enhancer	242	667.6/597.08/535.29	409.85/360.91/373.84	597.08	373.84	-0.67406	4395.3	2275.5	4.6799	1.4351e-06	1	2.8702e-06	9.4088e-05	FALSE
246320	chr11	237118	237141	-	TCGTGTAGAGCTCCTCCAGA	ETS1-dep enhancer	426	450.77/454.67/527.06	287.87/253.78/263.16	454.67	263.16	-0.78658	2627.8	1678.8	4.674	1.4771e-06	1	2.9543e-06	9.674e-05	FALSE
147035	chr20	19998242	19998265	-	TGGACCCTGTGGCCCCAGGG	ETS1-dep enhancer	1019	362.17/413.09/380.88	555/554.36/391.91	380.88	554.36	0.5403	693.91	1378.1	4.6732	1	1.4827e-06	2.9654e-06	9.6997e-05	TRUE
177327	chr8	104427432	104427455	-	CCGTGGGCTGGAGCATTTGT	ETS1-dep enhancer	51	267.35/306.06/296.47	150.03/86.326/145.7	296.47	145.7	-1.0199	469.95	1042.5	4.6696	1.5087e-06	1	3.0173e-06	9.8589e-05	FALSE
171286	chr10	80897693	80897716	+	GTCCTGGGCCCAACTGACTG	ETS1-dep enhancer	158	938.83/878.37/942.94	691.62/652.13/647.17	938.83	652.13	-0.52504	1836.1	3773.6	4.6672	1.5265e-06	1	3.0531e-06	9.9649e-05	FALSE
010600	chr16	2014306	2014329	-	CATGAAGATCAAGTCCCTGG	ETS1-dep enhancer	183	837.8/676.69/762.79	487.92/507.56/565.85	762.79	507.56	-0.58677	6519.7	2991.6	4.6664	1.5324e-06	1	3.0649e-06	9.9924e-05	FALSE
250380	chr1	183441594	183441617	-	TGGGGGTGAATGAGGCGAGG	ETS1-dep enhancer	10	725.89/945.6/879.11	676.98/471.15/603.12	879.11	603.12	-0.54286	13950	3506.1	4.6611	1.5726e-06	1	3.1452e-06	0.00010243	FALSE
011947	chr20	30263586	30263609	-	TGATCTCACCACTACTGCTA	ETS1-dep enhancer	887	432.89/460.86/499.26	683.08/653.17/467.59	460.86	653.17	0.50221	1128.6	1704.3	4.6582	1	1.5947e-06	3.1894e-06	0.00010376	TRUE
088769	chr19	13213497	13213520	-	GCCTTCCGAGGCCCACGAGG	ETS1-dep enhancer	974	323.31/354.71/402.5	190.29/170.57/188.62	354.71	188.62	-0.90763	1634.9	1273	4.6553	1.6176e-06	1	3.2352e-06	0.00010514	FALSE
078797	chr11	66871359	66871382	+	TCCCATTTGAGGGGATGGCA	ETS1-dep enhancer	651	345.85/264.49/280	128.08/135.21/134.4	280	134.4	-1.0533	2288.2	978.25	4.6551	1.6194e-06	1	3.2388e-06	0.00010514	FALSE
183945	chr13	29233322	29233345	+	ATGGTGAGTGGGTACCCGGG	ETS1-dep enhancer	618	411.13/424.59/387.06	213.46/230.9/236.05	411.13	230.9	-0.82961	380.34	1500.6	4.6527	1.6384e-06	1	3.2768e-06	0.00010626	FALSE
169509	chr5	114598327	114598350	-	GGCGGAGTCGGACCGCAAAC	ETS1-dep enhancer	830	687.81/626.27/598.09	380.57/398.35/403.21	626.27	398.35	-0.65144	2290.4	2400	4.6524	1.6402e-06	1	3.2804e-06	0.00010626	FALSE
151719	chr20	30310898	30310921	+	TTTCAGTGAGGGACGCAGGG	ETS1-dep enhancer	22	903.08/943.83/968.67	717.24/657.33/495.82	943.83	657.33	-0.52125	1138.7	3796.1	4.6501	1.659e-06	1	3.318e-06	0.00010736	FALSE
249232	chr8	74659590	74659613	-	GGGAATCAGAGCACAGGGTG	ETS1-dep enhancer	9	232.38/272.45/303.68	441.56/299.54/415.63	272.45	415.63	0.60752	1290.4	948.93	4.6482	1	1.6745e-06	3.349e-06	0.00010825	TRUE
093910	chr11	32442501	32442524	+	AGCTACTAATAGGTTTCCTG	ETS1-dep enhancer	142	326.42/317.56/304.7	441.56/473.23/480.01	317.56	473.23	0.57404	121.84	1125.4	4.6405	1	1.7376e-06	3.4751e-06	0.0001122	TRUE
230360	chr19	47221271	47221294	+	TGATAATACGCGGAAAGGGG	ETS1-dep enhancer	1035	365.28/362.67/370.59	417.17/533.56/611.02	365.28	533.56	0.54542	17.495	1315.3	4.6402	1	1.7408e-06	3.4815e-06	0.00011229	TRUE
262440	chr6	12013472	12013495	+	TGTTCAGTGCAGCGTTGCAG	ETS1-dep enhancer	554	734.44/585.58/622.79	848.97/708.29/850.46	622.79	848.97	0.44635	6924.5	2385.1	4.6313	1	1.8173e-06	3.6345e-06	0.0001171	TRUE
207558	chr7	40174307	40174330	+	CACAAAGGTTCCGCCAGGGG	ETS1-dep enhancer	321	796.61/937.64/952.2	753.83/626.13/653.94	937.64	653.94	-0.5192	10051	3768.3	4.6215	1.9047e-06	1	3.8093e-06	0.0001226	FALSE
232669	chr4	76440348	76440371	+	TTAGTGTGCAAAAGGCTTTG	ETS1-dep enhancer	118	370.72/413.09/380.88	362.28/552.28/578.27	380.88	552.28	0.53489	570.46	1378.1	4.6172	1	1.945e-06	3.8901e-06	0.00012506	TRUE
084394	chr11	128341424	128341447	+	CTAACACTCAGACACAAACT	ETS1-dep enhancer	770	399.47/359.13/408.68	202.48/282.9/223.63	399.47	223.63	-0.83416	855.9	1453.2	4.6127	1.9871e-06	1	3.9742e-06	0.00012763	FALSE
101830	chr17	44270348	44270371	+	AGCCGCCCTGACTTTCCGGG	ETS1-dep enhancer	61	1078.7/1127.8/1164.3	1441.8/1397.9/1532.6	1127.8	1441.8	0.35404	1869	4633.5	4.6125	1	1.9896e-06	3.9793e-06	0.00012766	TRUE
254074	chr20	58633966	58633989	-	GCTGCTCAGTGGCAGGACCC	ETS1-dep enhancer	29	428.23/483.86/449.85	663.57/637.57/446.13	449.85	637.57	0.50219	812.03	1659	4.6087	1	2.0262e-06	4.0523e-06	0.00012986	TRUE
072755	chr16	2009524	2009547	-	CCCGCTACAGAGGACGCCGA	ETS1-dep enhancer	1014	871.22/746.57/730.88	497.67/484.68/587.31	746.57	497.67	-0.58412	7891.5	2920.6	4.6056	2.0563e-06	1	4.1127e-06	0.00013165	FALSE
074991	chr2	43454399	43454422	-	TTACTGAGCCTGGGCGGGGA	ETS1-dep enhancer	162	1035.2/850.95/772.06	1118.5/1130.6/953.24	850.95	1118.5	0.39407	20087	3380.8	4.6022	1	2.09e-06	4.1801e-06	0.00013367	TRUE
013930	chr14	98664340	98664363	-	TCATCCTGTCAATTCTTCCT	ETS1-dep enhancer	208	355.17/372.4/358.23	257.38/165.37/193.13	358.23	193.13	-0.88788	105.06	1287.1	4.602	2.0922e-06	1	4.1844e-06	0.00013367	FALSE
187630	chr3	16343289	16343312	+	GAGCAGGCAAACAAAAGAAA	ETS1-dep enhancer	1164	437.55/480.32/360.29	622.09/646.93/355.77	437.55	622.09	0.50669	3899.1	1608.5	4.6013	1	2.0996e-06	4.1993e-06	0.000134	TRUE
251410	chr16	2015760	2015783	+	TTGGTCCAAAGGGCTCCAGG	ETS1-dep enhancer	183	683.92/657.23/752.5	420.83/447.23/606.51	683.92	447.23	-0.61169	2707.6	2648.1	4.5994	2.1181e-06	1	4.2362e-06	0.00013503	FALSE
057793	chr2	43364153	43364176	+	TGACAGGTGGCAGTAGGGGG	ETS1-dep enhancer	218	702.57/781.96/823.53	1036.8/915.27/1084.3	781.96	1036.8	0.40655	4015	3075.8	4.5955	1	2.1588e-06	4.3177e-06	0.00013748	TRUE
dolcetto_sgRNA_3073	chr11	125495898	125495921	+	GACAGTCCGGTGAGGAAGGG	pan-essential	CHEK1	557.24/532.51/527.06	326.9/274.58/356.9	532.51	326.9	-0.70224	320.65	2002.5	4.5946	2.1681e-06	1	4.3362e-06	0.00013793	FALSE
056669	chr5	114597856	114597879	-	ATCGCAATAGCTGAAGAGTG	ETS1-dep enhancer	830	561.12/574.08/493.09	445.22/349.47/295.91	561.12	349.47	-0.68162	2398.6	2123	4.5937	2.1775e-06	1	4.355e-06	0.00013838	FALSE
014287	chr8	104426752	104426775	-	TCCTCATTGGCAGAGAAGAT	ETS1-dep enhancer	51	312.43/237.06/304.7	406.19/484.68/455.16	304.7	455.16	0.57741	2317.5	1074.8	4.5893	1	2.2232e-06	4.4463e-06	0.00014113	TRUE
129327	chr4	24585460	24585483	-	GGCACTCCAGACGGGAAAGG	ETS1-dep enhancer	744	518.38/535.16/523.97	236.64/375.47/320.76	523.97	320.76	-0.70625	78.269	1966.7	4.5822	2.3007e-06	1	4.6014e-06	0.0001459	FALSE
222643	chr10	31608138	31608161	+	AGCATTTAGACACAAGCGAG	ETS1-dep enhancer	133	258.02/197.26/183.23	372.04/315.14/223.63	197.26	315.14	0.6732	1944.6	662.67	4.5794	1	2.3314e-06	4.6628e-06	0.00014769	TRUE
124642	chr7	3082788	3082811	-	GGGCCTGGCTCAGGGAGGAA	ETS1-dep enhancer	1092	405.69/420.17/379.85	203.7/283.94/230.4	405.69	230.4	-0.81351	438.61	1478.5	4.5587	2.5742e-06	1	5.1483e-06	0.00016289	FALSE
050307	chr19	59066178	59066201	+	ATACACCGAGGACAGTCAGT	ETS1-dep enhancer	547	306.21/318.44/362.35	73.187/165.37/166.03	318.44	165.37	-0.94115	1038.8	1128.9	4.5559	2.6087e-06	1	5.2173e-06	0.0001649	FALSE
183175	chr8	2212423	2212446	-	AGCCTCCGAGAGCCGGGTGA	ETS1-dep enhancer	765	747.65/724.46/723.67	483.04/494.04/473.23	724.46	483.04	-0.58378	269.16	2824.1	4.543	2.7736e-06	1	5.5471e-06	0.00017514	FALSE
247584	chr17	44271353	44271376	-	AGCCGTGCTGCAGTATACGG	ETS1-dep enhancer	61	610.09/697.04/683.53	1079.5/864.3/917.1	683.53	917.1	0.42355	2788	2646.4	4.5404	1	2.8072e-06	5.6144e-06	0.00017708	TRUE
166421	chr16	75133685	75133708	+	TTTCTCTGACGGCAGGCAGC	ETS1-dep enhancer	328	459.31/463.51/550.73	651.37/614.69/674.27	463.51	651.37	0.48997	3812.5	1715.3	4.5358	1	2.8695e-06	5.739e-06	0.00018082	TRUE
105960	chr5	85913874	85913897	+	TGTTGGGCCAGAGCATCCGG	ETS1-dep enhancer	185	840.91/815.57/830.73	763.59/571/509.38	830.73	571	-0.5401	166.74	3291.1	4.5275	2.9849e-06	1	5.9698e-06	0.00018789	FALSE
126532	chr10	115614103	115614126	-	CAAGACCCTAAAGGTAAAGC	ETS1-dep enhancer	404	616.3/542.24/495.15	337.88/384.83/336.57	542.24	337.88	-0.68081	3851.8	2043.4	4.5208	3.0806e-06	1	6.1612e-06	0.00019372	FALSE
218994	chr11	32443151	32443174	+	AGTCAGTCCTAGCAAAAAGG	ETS1-dep enhancer	142	474.08/587.35/541.47	769.69/677.09/745.43	541.47	745.43	0.46046	3323.2	2040.2	4.5155	1	3.158e-06	6.3161e-06	0.00019838	TRUE
081222	chr5	53606211	53606234	+	CGGGCACGCCGAGATCCGAG	ETS1-dep enhancer	739	318.64/337.9/342.79	596.48/421.23/494.69	337.9	494.69	0.54857	197.42	1206	4.5148	1	3.1681e-06	6.3362e-06	0.0001988	TRUE
176705	chr3	50273892	50273915	-	AAGGATCCCAGTGCGGGACG	ETS1-dep enhancer	387	320.98/300.75/425.15	473.28/497.16/442.74	320.98	473.28	0.55878	5630.2	1138.9	4.513	1	3.1957e-06	6.3914e-06	0.00020032	TRUE
203490	chr5	61602541	61602564	-	CGGAGAACTGCAGCAGCGCC	ETS1-dep enhancer	151	769.41/776.65/741.17	1017.3/873.66/1078.6	769.41	1017.3	0.40247	424.83	3020.7	4.5104	1	3.2352e-06	6.4703e-06	0.00020259	TRUE
157630	chr10	80897626	80897649	-	AGAGGCCCTGCTGCTGGCAG	ETS1-dep enhancer	158	467.09/519.24/522.94	276.89/320.34/445	519.24	320.34	-0.69506	1366.9	1946.9	4.5077	3.2769e-06	1	6.5539e-06	0.00020499	FALSE
239070	chr14	66975126	66975149	-	TAGGGAGCCAGAGAAGCGCG	ETS1-dep enhancer	107	338.85/374.17/371.62	544.03/350.51/536.48	371.62	536.48	0.52852	540.05	1340.8	4.5025	1	3.358e-06	6.716e-06	0.00020984	TRUE
168746	chr17	76125322	76125345	+	CTCACTTCCTGTGTGCTGTG	ETS1-dep enhancer	905	372.27/359.13/354.12	520.85/338.02/605.38	359.13	520.85	0.5351	98.863	1290.7	4.5014	1	3.376e-06	6.752e-06	0.00021074	TRUE
046749	chr13	26827983	26828006	+	AGTCGTAGAAGGGGCGGCAG	ETS1-dep enhancer	519	594.54/607.7/570.29	942.9/793.58/808.68	594.54	808.68	0.44314	380.57	2264.7	4.4997	1	3.4031e-06	6.8063e-06	0.00021222	TRUE
233112	chr1	206911547	206911570	-	CACTGGGCATGACACAGAGG	ETS1-dep enhancer	258	663.71/697.92/772.06	508.65/396.27/464.2	697.92	464.2	-0.58729	3333	2708.8	4.4908	3.5485e-06	1	7.097e-06	0.00022105	FALSE
066032	chr22	38071173	38071196	+	ACGCAGCAGGAGCCACGCCC	ETS1-dep enhancer	962	447.66/500.66/475.59	686.74/582.44/664.11	475.59	664.11	0.48085	704.5	1765.2	4.4871	1	3.6107e-06	7.2213e-06	0.00022469	TRUE
245555	chr8	134296607	134296630	+	CCTGCTGAGAGGTTTCCTAA	ETS1-dep enhancer	517	439.11/622.73/449.85	546.47/632.37/667.5	449.85	632.37	0.49039	15002	1659	4.481	1	3.7147e-06	7.4293e-06	0.00023092	TRUE
136808	chr4	109090072	109090095	-	GAGGAGGAGAAGCAGTGGGG	ETS1-dep enhancer	414	730.55/758.07/737.06	552.56/497.16/466.46	737.06	497.16	-0.56713	242.02	2879	4.471	3.8926e-06	1	7.7853e-06	0.00024174	FALSE
104740	chr14	75642805	75642828	-	ATGTGGTGACACCTGAGCTG	ETS1-dep enhancer	65	520.71/531.62/486.91	323.24/344.27/231.53	520.71	323.24	-0.68617	630.81	1953.1	4.4682	3.9435e-06	1	7.887e-06	0.0002444	FALSE
174200	chr18	19192224	19192247	-	GGAAACGCCGAGGCTGCGCT	ETS1-dep enhancer	465	577.45/561.7/548.67	275.67/355.71/373.84	561.7	355.71	-0.65763	208.79	2125.4	4.4682	3.9447e-06	1	7.8894e-06	0.0002444	FALSE
173044	chr8	38794722	38794745	+	GGAGAGAATGACCTCAGGGA	ETS1-dep enhancer	610	258.8/259.18/306.76	281.77/401.47/393.04	259.18	393.04	0.59886	1132.3	897.66	4.468	1	3.9478e-06	7.8955e-06	0.0002444	TRUE
075773	chr15	67013695	67013718	-	CCTGTAATCAAGAAAACAGC	ETS1-dep enhancer	840	357.5/306.06/359.26	197.61/267.3/168.29	357.5	197.61	-0.85208	1324.8	1284.2	4.462	4.0591e-06	1	8.1182e-06	0.00025104	FALSE
181442	chr1	19923839	19923862	+	AGGTGGTCGGGGTTGGCAGG	ETS1-dep enhancer	216	352.84/528.09/445.73	231.76/265.22/284.62	445.73	265.22	-0.7468	7705.6	1642.1	4.4547	4.2013e-06	1	8.4027e-06	0.00025957	FALSE
153317	chr2	237454996	237455019	-	TGGACTCAGAGAGACAGAGG	ETS1-dep enhancer	524	135.23/191.07/164.71	60.989/30.162/70.025	164.71	60.989	-1.4185	781.86	542.39	4.4534	4.2262e-06	1	8.4524e-06	0.00026083	FALSE
183009	chr9	123837308	123837331	-	CCGAGCAGTCCCGCAGGCTG	ETS1-dep enhancer	74	577.45/597.08/504.41	785.54/783.18/825.62	577.45	785.54	0.44335	2859.9	2192.1	4.4447	1	4.4008e-06	8.8015e-06	0.00027133	TRUE
094538	chr19	3338888	3338911	+	AGGGTTTCCTCCCCAAGGAA	ETS1-dep enhancer	1401	261.91/237.06/229.56	384.23/238.18/363.68	237.06	363.68	0.61527	336.84	812.89	4.4409	1	4.48e-06	8.96e-06	0.00027593	TRUE
123853	chr2	209131124	209131147	+	GGGGCAGGAGGCGCAGGTAA	ETS1-dep enhancer	431	1007.2/894.3/971.76	598.92/693.73/703.64	971.76	693.73	-0.48563	3629.3	3922	4.4395	4.5077e-06	1	9.0155e-06	0.00027735	FALSE
214741	chr2	27851775	27851798	+	CCGACGCTAAGAAGATGCCC	ETS1-dep enhancer	364	584.44/597.97/477.65	384.23/375.47/346.74	584.44	375.47	-0.637	5794	2221.7	4.4335	4.6365e-06	1	9.2729e-06	0.00028498	FALSE
230009	chr8	8204335	8204358	+	TTGTTTGGTTCACATACATT	ETS1-dep enhancer	498	396.36/306.94/336.62	363.5/579.32/490.17	336.62	490.17	0.54085	2225	1200.9	4.4313	1	4.6843e-06	9.3686e-06	0.00028763	TRUE
222866	chrX	7028867	7028890	+	ACAAGGTCAATCAGTTAGGG	ETS1-dep enhancer	200	436/400.71/438.53	614.77/466.99/613.28	436	613.28	0.49127	625.89	1602.1	4.4292	1	4.7301e-06	9.4603e-06	0.00028992	TRUE
043510	chr2	220109909	220109932	-	TGGCGCTCTGGGGCAGAAAG	ETS1-dep enhancer	973	563.46/587.35/678.38	720.9/796.7/819.97	587.35	796.7	0.43916	4428.6	2234.1	4.4291	1	4.7314e-06	9.4627e-06	0.00028992	TRUE
195815	chr6	12009533	12009556	-	AGAGGGCACAAAGTCCACCC	ETS1-dep enhancer	772	462.42/422.82/429.26	436.68/604.28/627.97	429.26	604.28	0.49239	570.52	1574.6	4.4107	0.99999	5.151e-06	1.0302e-05	0.00031532	TRUE
024368	chr10	120514499	120514522	-	TGAGGAGCGCCGCTGCTTTA	ETS1-dep enhancer	913	1086.5/1042/1122.1	792.86/771.74/969.06	1086.5	792.86	-0.45405	1621.3	4443.8	4.4049	5.2928e-06	0.99999	1.0586e-05	0.00032366	FALSE
219023	chr12	72057580	72057603	-	GGGCGCTAGGAAAGGGAACT	ETS1-dep enhancer	27	366.05/385.67/365.44	206.14/241.3/161.51	366.05	206.14	-0.82535	192.63	1318.4	4.404	5.3142e-06	0.99999	1.0628e-05	0.00032464	FALSE
NT_sgRNA_533	NA	NA	NA	NA	AACTGGAATGGACCGGAAGT	non-targeting	NT	448.43/454.67/528.09	546.47/644.85/634.74	454.67	634.74	0.48046	2714.6	1678.8	4.3949	0.99999	5.5406e-06	1.1081e-05	0.00033813	TRUE
157905	chr1	210001407	210001430	+	CTATGGGCAAACGCGGGAGC	ETS1-dep enhancer	910	114.25/117.65/126.62	20.736/35.363/32.754	117.65	32.754	-1.8136	46.015	373.44	4.393	5.5888e-06	0.99999	1.1178e-05	0.00034072	FALSE
098288	chr5	137368204	137368227	-	GCGGCTGCAGTGCAGTTGAG	ETS1-dep enhancer	434	491.96/465.28/487.94	590.38/675.01/771.4	487.94	675.01	0.46739	264.75	1816.4	4.3893	0.99999	5.6859e-06	1.1372e-05	0.00034629	TRUE
179725	chr9	134269174	134269197	-	GGATCGGGGAGGAGACCCGG	ETS1-dep enhancer	260	322.53/386.56/317.06	470.84/507.56/390.78	322.53	470.84	0.54439	2064.6	1145	4.3829	0.99999	5.8566e-06	1.1713e-05	0.00035604	TRUE
079552	chr4	166033521	166033544	+	CGGAGACTCGCGGGGAGGAA	ETS1-dep enhancer	766	326.42/377.71/359.26	170.77/201.77/278.97	359.26	201.77	-0.82917	709.61	1291.2	4.3828	5.8578e-06	0.99999	1.1716e-05	0.00035604	FALSE
168035	chr4	124521393	124521416	+	TGTGGCCCGCCTTTGTCACA	ETS1-dep enhancer	987	676.92/707.65/752.5	1028.3/852.86/937.43	707.65	937.43	0.40517	1477.6	2751	4.3809	0.99999	5.9097e-06	1.1819e-05	0.00035883	TRUE
099543	chr17	8802674	8802697	-	GGGAGAAATGAGAAGGGACG	ETS1-dep enhancer	476	415.79/420.17/326.32	246.4/242.34/245.09	415.79	245.09	-0.76016	4012	1519.6	4.3791	5.9586e-06	0.99999	1.1917e-05	0.00036143	FALSE
042044	chr2	43448301	43448324	-	AGCAGGGGAGAGGAAGCCCG	ETS1-dep enhancer	1156	623.3/557.28/608.38	386.67/397.31/446.13	608.38	397.31	-0.61345	1417.1	2323.6	4.3787	5.9685e-06	0.99999	1.1937e-05	0.00036167	FALSE
202817	chr2	43361477	43361500	-	GCTGGCTGTCCTTAGACCTC	ETS1-dep enhancer	48	442.99/366.21/360.29	524.51/624.05/525.19	366.21	525.19	0.51897	2965.3	1319	4.3773	0.99999	6.0087e-06	1.2017e-05	0.00036373	TRUE
196803	chr1	167599929	167599952	-	AAGTTCCTAGCCAAAATACC	ETS1-dep enhancer	544	345.85/268.91/263.53	402.53/428.51/335.44	268.91	402.53	0.58021	2974.2	935.23	4.3694	0.99999	6.2301e-06	1.246e-05	0.00037676	TRUE
246781	chr10	115614992	115615015	-	CGTGCCAGGGAAACCCCCGT	ETS1-dep enhancer	404	638.84/554.62/534.26	457.42/345.31/354.64	554.62	354.64	-0.64368	3753.8	2095.6	4.3685	6.2538e-06	0.99999	1.2508e-05	0.00037781	FALSE
144165	chr6	53600923	53600946	-	AGGGCATTAGTGGTATGTGA	ETS1-dep enhancer	671	253.36/295.45/258.38	435.46/388.99/318.5	258.38	388.99	0.58836	699.46	894.59	4.3667	0.99999	6.3063e-06	1.2613e-05	0.0003806	TRUE
129810	chr6	135642582	135642605	+	GGGAGCTGCAATGGGACTTA	ETS1-dep enhancer	1194	620.19/574.97/609.41	398.87/502.36/311.72	609.41	398.87	-0.61024	651.22	2328	4.3636	6.3978e-06	0.99999	1.2796e-05	0.00038573	FALSE
072402	chr11	128345555	128345578	+	TCCTGCCTCAGCCTACCAAG	ETS1-dep enhancer	1426	512.94/614.77/591.91	318.36/474.28/385.14	591.91	385.14	-0.6187	3379.5	2253.5	4.3558	6.629e-06	0.99999	1.3258e-05	0.00039908	FALSE
046175	chr5	34915656	34915679	+	CGTCACCACAGAGCTGAAGG	ETS1-dep enhancer	412	864.23/727.11/962.5	644.05/597/608.77	864.23	608.77	-0.50482	14228	3439.8	4.3557	6.6326e-06	0.99999	1.3265e-05	0.00039908	FALSE
258793	chr16	28997202	28997225	+	ACGGCCTCGTGAGTACAAGG	ETS1-dep enhancer	319	764.75/686.42/695.88	469.62/535.64/431.44	695.88	469.62	-0.56635	2416	2699.9	4.3545	6.6694e-06	0.99999	1.3339e-05	0.0004009	FALSE
246283	chr17	66509162	66509185	+	GTAGCCTTTCCTCTTCATAG	ETS1-dep enhancer	448	433.67/353.83/329.41	139.06/209.06/198.78	353.83	198.78	-0.8287	3485.3	1269.4	4.3516	6.7559e-06	0.99999	1.3512e-05	0.00040569	FALSE
160925	chr3	14926502	14926525	-	GAGGAGGGAGGTGGAAGAAG	ETS1-dep enhancer	587	575.11/544.01/685.59	828.24/770.7/778.18	575.11	778.18	0.4356	6585.8	2182.2	4.347	0.99999	6.8997e-06	1.3799e-05	0.00041391	TRUE
131146	chr3	101443706	101443729	-	GGTGAACTACAACTCCCAGA	ETS1-dep enhancer	459	368.38/395.4/337.65	179.31/243.38/210.07	368.38	210.07	-0.80737	837.38	1327.8	4.3445	6.9783e-06	0.99999	1.3957e-05	0.00041821	FALSE
094137	chr5	56205150	56205173	-	GAAGGGTCACCGGGCCTCAG	ETS1-dep enhancer	860	668.38/729.77/751.47	495.23/498.2/700.25	729.77	498.2	-0.5498	2119.9	2847.2	4.3398	7.1303e-06	0.99999	1.4261e-05	0.00042649	FALSE
113257	chr13	25496800	25496823	-	AGGACTCTGCTCGGACCTCG	ETS1-dep enhancer	710	205.95/193.72/256.32	112.22/91.527/82.449	205.95	91.527	-1.1614	1343.4	695.2	4.3398	7.1307e-06	0.99999	1.4261e-05	0.00042649	FALSE
119785	chr15	64388302	64388325	+	GGGATCAGAACCCGAGGCTG	ETS1-dep enhancer	1134	322.53/333.48/438.53	483.04/420.19/528.58	333.48	483.04	0.53319	5577.3	1188.4	4.3383	0.99999	7.1801e-06	1.436e-05	0.00042902	TRUE
206356	chr12	56522502	56522525	-	GCTGCACAGAGGACCGAGGG	ETS1-dep enhancer	452	285.23/397.17/404.56	278.11/166.41/232.66	397.17	232.66	-0.76895	6293.1	1443.9	4.3293	7.4803e-06	0.99999	1.4961e-05	0.00044651	FALSE
086343	chr3	51421891	51421914	+	CTAGCCGGGGAGGCAGGAGG	ETS1-dep enhancer	1044	511.39/495.36/553.82	322.02/341.15/291.39	511.39	322.02	-0.66559	1028.9	1914.1	4.3282	7.5158e-06	0.99999	1.5032e-05	0.00044818	FALSE
123508	chr17	21191561	21191584	-	GCCCAGTCCGAGGCCCAGGA	ETS1-dep enhancer	598	444.55/417.52/478.67	619.65/452.43/650.55	444.55	619.65	0.47821	947.71	1637.2	4.3276	0.99999	7.5371e-06	1.5074e-05	0.000449	TRUE
201898	chr5	39074209	39074232	+	TTACCTCGGGTCAGATCCAG	ETS1-dep enhancer	470	616.3/670.5/655.73	696.5/420.19/438.22	655.73	438.22	-0.58036	886.35	2526.5	4.3274	7.5445e-06	0.99999	1.5089e-05	0.000449	FALSE
060986	chr14	98633795	98633818	+	CTGTTAGGAAGGGGAGACCT	ETS1-dep enhancer	312	215.28/314.02/265.59	139.06/134.17/107.3	265.59	134.17	-0.97983	2438.4	922.39	4.3271	7.5545e-06	0.99999	1.5109e-05	0.00044915	FALSE
240004	chr10	115614871	115614894	-	TAGCCCACCGCTTCGCGGGA	ETS1-dep enhancer	404	1096.6/928.79/846.17	641.61/664.61/713.8	928.79	664.61	-0.48224	17493	3728.5	4.3265	7.5733e-06	0.99999	1.5147e-05	0.00044982	FALSE
105351	chr10	80889012	80889035	-	GTGGGGCTGATGCTGAACTC	ETS1-dep enhancer	212	448.43/511.28/491.03	306.17/280.82/390.78	491.03	306.17	-0.67972	1112.2	1829.3	4.3222	7.7235e-06	0.99999	1.5447e-05	0.00045829	FALSE
NT_sgRNA_782	NA	NA	NA	NA	GATGGGCATCGCATAAATCA	non-targeting	NT	381.6/383.9/425.15	622.09/545/494.69	383.9	545	0.50441	853.18	1390.2	4.3206	0.99999	7.7798e-06	1.556e-05	0.00046118	TRUE
156782	chr15	67014030	67014053	+	CCTGTCACACTGCATGTGGT	ETS1-dep enhancer	840	354.39/323.75/282.06	168.33/346.35/177.32	323.75	177.32	-0.86486	1338.7	1149.9	4.3183	7.8634e-06	0.99999	1.5727e-05	0.00046567	FALSE
247285	chr2	191746632	191746655	-	GCGACAAGTCAGGAAGGTAA	ETS1-dep enhancer	71	1182.1/1081.8/1086	841.65/766.54/798.51	1086	798.51	-0.4432	4623.2	4441.7	4.3141	8.0133e-06	0.99999	1.6027e-05	0.00047391	FALSE
228773	chr13	108870780	108870803	+	ACAGGTTATGTGGGAGCCGG	ETS1-dep enhancer	287	737.55/718.27/767.94	590.38/504.44/505.99	737.55	505.99	-0.54274	647.69	2881.2	4.3139	8.0183e-06	0.99999	1.6037e-05	0.00047391	FALSE
188010	chr8	95565798	95565821	-	AGATGCGTTGGGATAGGCCG	ETS1-dep enhancer	489	422.01/467.05/462.2	640.39/475.32/687.83	462.2	640.39	0.46955	819.56	1709.9	4.3091	0.99999	8.1962e-06	1.6392e-05	0.00048394	TRUE
132190	chr13	50018219	50018242	+	GCTAGCAGTCAATCGGGAGG	ETS1-dep enhancer	47	544.03/582.04/592.94	339.1/414.99/379.49	582.04	379.49	-0.61575	782.02	2211.6	4.3072	8.2677e-06	0.99999	1.6535e-05	0.00048769	FALSE
063982	chr3	101443443	101443466	-	TGTAATCTGAAGGAGGGAGC	ETS1-dep enhancer	459	356.73/370.63/396.32	215.9/213.22/195.39	370.63	213.22	-0.79482	426.66	1336.8	4.3055	8.3322e-06	0.99999	1.6664e-05	0.00049101	FALSE
086937	chr9	140117645	140117668	+	TCTGGCTTGGCCCCTCTGTG	ETS1-dep enhancer	581	672.26/781.07/673.23	453.76/445.15/482.27	673.23	453.76	-0.56814	5815.1	2601.9	4.3026	8.4404e-06	0.99999	1.6881e-05	0.0004969	FALSE
093760	chr11	128341459	128341482	+	TGAAGCTCAAGTCAGGAAGT	ETS1-dep enhancer	770	809.82/869.53/829.7	583.06/485.72/596.34	829.7	583.06	-0.50822	990.66	3286.5	4.3023	8.4508e-06	0.99999	1.6902e-05	0.00049702	FALSE
002098	chr11	32442139	32442162	-	GGCTCAGGCATGCCAGCACT	ETS1-dep enhancer	142	446.88/485.63/452.94	512.31/628.21/682.18	452.94	628.21	0.47103	552.59	1671.7	4.2867	0.99999	9.0691e-06	1.8138e-05	0.00053287	TRUE
068110	chr17	37329445	37329468	+	TGTGTGAGGCAGGACACAGG	ETS1-dep enhancer	1409	638.07/691.73/752.5	913.62/926.71/775.92	691.73	913.62	0.40088	3286.3	2681.9	4.2847	0.99999	9.1511e-06	1.8302e-05	0.00053716	TRUE
070954	chr1	92941799	92941822	+	AGTCTATGATAAAGCTAGAG	ETS1-dep enhancer	742	400.25/501.55/503.38	295.19/316.18/342.22	501.55	316.18	-0.66395	5132.6	1873.1	4.2831	9.2167e-06	0.99999	1.8433e-05	0.00054048	FALSE
037395	chr2	208394521	208394544	-	GGTTTCTTCGGGCGACGAGA	ETS1-dep enhancer	40	327.97/253.87/238.82	393.99/380.67/321.89	253.87	380.67	0.58255	2858.6	877.23	4.2811	0.99999	9.2993e-06	1.8599e-05	0.00054479	TRUE
082173	chr3	18414587	18414610	-	AATGTGTAGAGGACACCCTG	ETS1-dep enhancer	833	441.44/428.13/368.53	258.6/377.55/202.17	428.13	258.6	-0.72515	1864.8	1569.9	4.2788	9.3964e-06	0.99999	1.8793e-05	0.00054994	FALSE
190204	chr2	240153695	240153718	-	AGCAGCCTCGATTGAGGACA	ETS1-dep enhancer	869	552.58/595.31/724.7	798.96/814.38/677.66	595.31	798.96	0.42386	9284.2	2267.9	4.2763	0.99999	9.502e-06	1.9004e-05	0.00055558	TRUE
113860	chr12	96793678	96793701	-	GAGGCTGCGTGGGACAGAGG	ETS1-dep enhancer	146	544.8/529.86/443.68	339.1/304.74/367.07	529.86	339.1	-0.64235	3825.3	1991.4	4.2746	9.5742e-06	0.99999	1.9148e-05	0.00055925	FALSE
228540	chr11	32443245	32443268	+	CGACCTCTGCACAAAAAGAA	ETS1-dep enhancer	142	526.15/499.78/493.09	581.84/684.37/815.45	499.78	684.37	0.45271	370.13	1865.7	4.2736	0.99999	9.6184e-06	1.9237e-05	0.00056129	TRUE
081326	chr4	109282351	109282374	+	CTCTGCCTGAGGGGAAGGAA	ETS1-dep enhancer	635	551.02/459.09/599.12	356.18/315.14/362.55	551.02	356.18	-0.62808	5382.2	2080.4	4.2718	9.6941e-06	0.99999	1.9388e-05	0.00056516	FALSE
234126	chr1	42922623	42922646	+	TGAGGCTCTGAGGAGCTACC	ETS1-dep enhancer	286	465.53/430.78/426.18	279.33/261.06/175.06	430.78	261.06	-0.72042	614.32	1580.8	4.2688	9.8252e-06	0.99999	1.965e-05	0.00057225	FALSE
091696	chr6	7389829	7389852	+	GCCGCAGTAAACACAAAGTG	ETS1-dep enhancer	313	597.65/593.54/651.62	393.99/447.23/323.02	597.65	393.99	-0.5999	1464.4	2277.9	4.2672	9.898e-06	0.99999	1.9796e-05	0.00057592	FALSE
[truncated: 28,964 more rows]
