# Supplementary material for: The hematopoietic stem cell MYB enhancer is essential for and recurrently amplified during T cell leukemogenesis
Source: J Clin Invest. 2025 Oct 23;136(1):e187998. doi: 10.1172/JCI187998 (PMC12721900; doi:10.1172/JCI187998)
Supplement: Supplemental table 3 [file jci-136-187998-s159.xlsx]

## Sheet: EME_WTvsMUT_Fragpipe
Gene	log2FC	p.mod
ETS1	1.30344	0.00679293
ITIH4	-1.28004	0.018778
LTBP4	-1.77036	0.0455537
FHAD1	-2.13626	0.0688361
ETV6	1.7138	0.0693074
ZNF48	-0.669517	0.0753036
HRNR	1.4374	0.0775282
DDX39A	-0.839933	0.0950816
SPP2	-2.21754	0.11204
SP3	-1.57187	0.114003
RPN2	-1.053	0.117013
HSPG2	-1.30455	0.12248
ICOSLG	-1.18883	0.125397
TUBB6	-0.572294	0.125528
PCDH12	-2.51004	0.127558
SERPINA7	-2.91195	0.133193
TRA2B	-0.619826	0.136335
ETAA1	0.874873	0.14283
ELF1	0.623868	0.145423
YWHAE	0.883223	0.15001
SUPT16H	0.538188	0.158486
SSBP1	0.607572	0.162218
SHTN1	-2.68929	0.163168
TNFSF14	-2.62749	0.170588
RHOD	-2.47653	0.172808
MCM10	0.54763	0.180272
DR1	-0.778674	0.180384
EIF5A	0.581742	0.182519
PHB2	-0.641761	0.182681
MRPL12	0.841908	0.184877
RRP9	-0.703097	0.186798
SSBP4	-0.524734	0.187048
ATF3	-0.448905	0.187454
BCAS2	0.502565	0.188966
BRD9	-2.04027	0.191874
CDH5	-1.98051	0.198053
ATP5MG	-0.458019	0.199537
MLLT1	0.921966	0.201038
HNRNPD	-0.710752	0.201241
DDX1	1.11251	0.202751
RPL18	0.551862	0.206604
MTDH	0.530459	0.207592
LIMD2	-0.777556	0.209416
TDP1	0.566102	0.222261
ARID1A	0.49393	0.222811
PPP1CA	-0.509089	0.223355
RNF168	-0.525374	0.225297
SKI	-0.619343	0.226794
TASP1	-0.512184	0.232363
HNRNPA2B1	0.49672	0.232545
NR2C2	-0.52255	0.235164
CNPY2	0.488506	0.235332
DPF2	-0.424337	0.242047
CHAMP1	-0.463057	0.242452
DDX3X	0.394575	0.243483
BARD1	-0.426203	0.250969
RANBP1	0.636136	0.255726
TMEM205	-0.532938	0.256558
HPX	-1.85496	0.257264
RALY	0.611948	0.258015
RPL37A	0.376994	0.258539
MTA1	0.474596	0.258618
PURA	0.678235	0.262154
EIF4B	0.564549	0.263398
VRK3	-0.557078	0.263704
BTF3	0.65967	0.264691
SUB1	0.992009	0.269328
SNRPA	1.00141	0.27037
NFIA	-0.408161	0.271879
CAPZA2	-0.732057	0.282041
KRT5	-0.431589	0.287784
APOA4	-1.81863	0.28807
MBOAT7	-0.460052	0.288395
MSL1	-0.380387	0.301874
RPS19BP1	0.507441	0.302933
MAP2K7	0.626487	0.305791
GSR	-0.503378	0.305983
SLC9A3R1	0.476868	0.30843
THOC3	-0.44872	0.311266
SCD	-1.13644	0.313704
TRIR	-0.338081	0.314033
AGAP2	-0.492696	0.314853
NOL6	-0.416863	0.314992
KIF18A	0.687853	0.315354
PHC2	0.759407	0.316809
HMGN5	0.745453	0.317219
RFC2	0.38132	0.317582
KRT6B	0.814184	0.318809
APTX	0.398333	0.320845
ACAN	-1.20149	0.321833
RPS9	0.379917	0.322134
KRT16	-0.410659	0.322142
SMC1A	0.346625	0.323419
TERF2	-0.447117	0.327798
MRTO4	-0.419251	0.330632
HMGB2	0.932972	0.334312
PFN1	0.463041	0.33433
H3-3B	0.421729	0.335362
DIDO1	0.493802	0.335868
DAG1	-1.43581	0.33726
MT2A	-1.08863	0.337737
ZNF148	-0.321003	0.338634
SUN1	0.75798	0.340183
SMARCB1	-0.463792	0.343711
DYNC1H1	-1.09955	0.344617
ZNF638	-0.332801	0.345184
P4HB	0.68248	0.346219
XPO1	0.309292	0.347961
PTMS	0.502475	0.350437
FASTKD5	0.506177	0.351187
ISL2	0.411282	0.351832
RRP7BP	-0.342428	0.354778
TCF4	-0.326656	0.355275
FEN1	-0.546947	0.357622
LUC7L	0.37105	0.359734
RPL27A	0.479061	0.36059
RPL10	0.455544	0.360651
TPI1	-0.857188	0.3636
KRT9	0.322166	0.364575
BRD2	0.633497	0.365425
HMGN1	0.559912	0.366316
CAPN1	0.510596	0.36666
SUMO2	0.926787	0.366802
DDX23	-0.850053	0.367035
SP1	-0.451564	0.371855
RPL22L1	0.837845	0.372985
MCM2	0.412632	0.373343
ANP32E	0.803856	0.373664
FARSA	0.3887	0.373865
EEF2	-0.376897	0.374026
HMGB1	0.786254	0.375025
BZW2	-0.445166	0.375196
IGFBP4	0.560524	0.376959
SUMO1	0.661163	0.380528
MYBPC3	0.602073	0.380558
POLR2H	-0.646875	0.384581
NONO	0.522879	0.386866
DDX42	0.435594	0.387031
HNRNPDL	-0.300081	0.387397
SPP1	-1.06085	0.388489
SMC4	-0.311663	0.391029
RANBP2	-0.351889	0.392463
RBM25	0.430295	0.392742
LDB1	0.520191	0.393225
RPL34	0.428543	0.394764
TMX1	-0.447649	0.396605
EEF1D	0.314027	0.397222
H2AZ1	-0.60458	0.398021
PRPF40A	-0.334762	0.398975
ZNF146	0.321508	0.39927
KRT10	-0.41283	0.400405
HNRNPA0	0.458606	0.400602
JARID2	-0.287653	0.400874
ELOC	-0.544412	0.401055
MAZ	-0.299155	0.401085
FBLL1	0.392393	0.401935
DDX5	0.327565	0.406011
TCOF1	0.375209	0.407183
HNRNPUL1	-0.300344	0.407985
PDCD5	0.315046	0.408932
ZNF66	0.298034	0.409324
PLK1	0.571345	0.411772
RGN	0.994324	0.413807
COL1A2	-0.713664	0.413828
XRCC1	0.478461	0.416047
PDAP1	0.300666	0.416726
CALR	-0.324727	0.420854
HNRNPA3	0.844478	0.421225
RPS6	0.659601	0.424354
RSL1D1	-0.455246	0.425948
EEF1A1	-0.364614	0.427526
SARNP	0.446733	0.427821
APOE	-1.21012	0.428788
COL3A1	-0.974172	0.430322
PAF1	0.555451	0.433583
NCL	0.584028	0.435478
HSPB1	0.26155	0.436156
SNRPD1	-0.714269	0.438618
ZCCHC9	-0.722405	0.440949
PDIA6	0.383209	0.442076
RCC2	0.450032	0.442867
SF3B1	-0.388969	0.444258
ERH	-0.354417	0.447512
KRT6A	-0.298643	0.44907
NPM1	0.324498	0.450076
PLEC	0.491923	0.450136
EZR	-0.276828	0.455632
PCGF6	-0.647152	0.456196
HDGFL3	0.323225	0.456558
LTF	-1.05948	0.45694
OCIAD2	-0.432646	0.457029
DSP	0.304976	0.460074
RING1	-0.414091	0.462862
PKM	-0.363145	0.462863
TMTC2	-0.897478	0.462914
MGAM	-0.252345	0.464863
C9	0.775358	0.465203
DDX21	0.280002	0.466018
API5	0.419454	0.468338
THAP1	0.317277	0.468666
KIAA1143	0.307369	0.470405
HACD3	-0.437193	0.470441
ARHGAP15	0.365562	0.470786
MDC1	-0.264871	0.471927
HMGB3	0.597842	0.473244
RPL24	0.360624	0.474424
EEF1B2	0.322514	0.476406
CNBP	0.568477	0.476858
WBP11	0.308634	0.477832
ART4	0.792391	0.478487
S100A8	0.484141	0.4799
HNRNPH1	0.293459	0.483636
EIF4A1	0.311372	0.483859
MDN1	1.02842	0.484061
PRPF38B	0.435333	0.484607
TCEA1	0.755273	0.485219
PHGDH	-0.294853	0.487615
BCL11B	-0.23271	0.488265
ZRANB2	0.409973	0.488988
DSC1	0.549438	0.4895
VNN2	-0.350721	0.490186
TAL1	-0.712403	0.491632
NFIL3	0.336443	0.492067
HCLS1	0.613872	0.493691
NAA16	1.15544	0.49651
SLTM	-0.351146	0.500041
DKC1	0.310586	0.500224
DNAJB6	-0.306147	0.503461
IGF2BP3	0.283742	0.504829
SRSF6	0.602292	0.506088
HSPD1	-0.223196	0.506521
TMCO1	0.273561	0.507746
ZNF143	0.322041	0.508738
YBX3	-0.370522	0.511142
MT-CO2	0.541348	0.513152
RPL7	-0.221164	0.515693
U2AF2	0.363356	0.517226
SF3A2	0.442601	0.519375
CAP1	-0.441417	0.519826
HGFAC	0.81351	0.520328
NOP58	-0.216584	0.520367
ZNF768	0.214653	0.521062
HIRIP3	-0.215342	0.523566
GRSF1	-0.253971	0.525602
GAPDH	-0.32512	0.526777
RCC1	-0.238514	0.52761
RPL11	0.356641	0.528509
MARK3	0.219231	0.53067
MLF2	-0.226507	0.53169
POLDIP3	0.370811	0.533012
TCERG1	-0.285964	0.533048
DCD	0.329252	0.533609
ZNF384	0.216828	0.533885
SRSF1	0.42264	0.536973
RPL35	-0.287142	0.537116
SRSF3	0.443209	0.537377
MSANTD4	-0.270575	0.537952
ZC3H18	0.304316	0.538155
STMN1	0.272782	0.538683
CENPV	0.243306	0.540532
COL5A1	-0.900923	0.540719
ZC3H8	-0.51262	0.541022
KRT1	0.388986	0.541209
XPC	0.519395	0.54166
RTF1	0.411322	0.543971
CDSN	0.433201	0.545959
CHAF1A	0.28872	0.548128
CKAP2	0.220258	0.548626
SIN3A	-0.476537	0.549222
RBM26	0.270946	0.552321
VTN	-0.618769	0.552451
STT3B	0.459332	0.555502
GTF2F2	-0.261967	0.555559
STK26	0.301466	0.556137
DDX46	0.205611	0.559248
RPL37	-0.298867	0.559899
IWS1	0.379846	0.560531
KRTDAP	-0.474189	0.561986
F9	-0.726531	0.563224
ZNF512B	-0.290813	0.56422
PRPF6	-0.243645	0.564584
PFKM	-0.278183	0.564992
NUSAP1	0.253591	0.570427
NOM1	0.235509	0.572493
ACTR1B	-0.200091	0.572778
CCDC124	0.265728	0.573229
PPIG	0.308578	0.574546
TUSC3	0.224298	0.575413
FAM133B	0.277222	0.575497
MT1E	-0.83866	0.575938
NOLC1	0.392181	0.576958
SSB	0.195584	0.577016
RPL21	-0.22273	0.578322
ZKSCAN8	0.322631	0.578387
FLG2	0.408275	0.578983
DDX39B	0.219075	0.579153
RNPS1	-0.370062	0.579187
CTSV	-0.49628	0.579502
CDH13	-0.250017	0.579958
YBX1	-0.241749	0.580293
HARBI1	0.263106	0.583466
C8B	0.632551	0.585866
EIF2S3	-0.190295	0.587865
CHD4	-0.201428	0.588195
RB1	0.207515	0.588704
SPEN	0.215129	0.58945
HBD	-0.633168	0.589515
H4-16	0.260246	0.590353
DNTTIP1	-0.37844	0.59216
UHRF1	-0.219309	0.592634
NAIF1	-0.205098	0.592639
ATP5F1B	-0.204314	0.593577
PNISR	0.26064	0.597323
HSPA5	-0.177677	0.597932
PCCA	-0.227391	0.598772
PTMA	0.429314	0.603178
CEBPA	-0.22463	0.604362
FAU	-0.26036	0.606398
INIP	-0.262026	0.606588
RPS8	0.231485	0.606833
SF1	0.202396	0.607084
HNRNPA1	0.364159	0.608116
THRAP3	0.283442	0.60864
EIF1AY	0.408896	0.610281
PRPF31	0.331791	0.610513
RUNX1	-0.207715	0.614247
UBE2E3	0.360296	0.615215
RREB1	-0.208134	0.61541
RPS7	-0.312582	0.617636
GATAD2A	-0.302088	0.618549
COX15	-0.164164	0.621758
KAT8	0.331037	0.623086
ZNF608	-0.198193	0.623844
MCM5	0.170878	0.624518
MYC	0.19909	0.62461
ZC3H15	0.233763	0.624832
WT1	0.270783	0.62529
CALM1	0.367007	0.627278
VPS72	0.168066	0.627426
IGF2	0.27708	0.627901
HMBOX1	-0.217061	0.628676
MCM7	-0.190066	0.629026
PCNA	0.316435	0.630346
NCKAP1	-0.890061	0.630589
SSBP2	0.252648	0.632613
APEX1	-0.206393	0.633744
PCBP1	-0.209505	0.634142
RSRC2	0.186847	0.634309
SENP1	-0.300874	0.637483
PHF6	0.189394	0.637582
RACGAP1	0.166983	0.637594
RBM39	0.290608	0.638362
HIGD1A	-0.41604	0.639388
CBX5	0.20644	0.639836
VIM	-0.167142	0.640309
ALB	0.464475	0.641202
FBXL20	0.255683	0.641846
PARK7	0.496559	0.642894
BRD3	0.353076	0.643046
APOBEC3C	-0.310655	0.643117
NOP2	0.202465	0.643279
F2	-0.419312	0.644046
FLYWCH1	0.499655	0.645678
AFM	0.758916	0.646678
MCCC2	-0.205414	0.647071
LRP1	-0.201221	0.647887
BAHCC1	-0.233521	0.648638
PSIP1	-0.173824	0.651025
TIMP2	0.507175	0.651164
KHDRBS1	0.247375	0.651465
AKR1A1	0.400229	0.651668
KLKB1	0.563247	0.652697
SRRM1	0.218764	0.652779
KLHL7	-0.176954	0.652888
PELO	0.224649	0.653748
ZFP91	0.282093	0.653833
PPIA	-0.185607	0.654118
ZNF276	-0.18853	0.654251
PLG	0.568727	0.65426
MYB	-0.188419	0.655081
TOP1	0.258501	0.655372
RBM8A	0.227237	0.65582
C1QTNF3	0.434641	0.657659
COL1A1	-0.419154	0.658644
PPM1G	0.161696	0.659772
AHCY	0.322936	0.661164
PDS5B	-0.141364	0.661329
RPL27	0.376728	0.662584
UBA52	0.258971	0.663114
DDX41	0.227117	0.663616
DDX52	0.152483	0.664464
GGH	0.615882	0.664816
POLR1B	0.189439	0.666604
C9orf78	0.264991	0.666779
DARS1	0.205551	0.667534
SMC2	-0.229953	0.668449
IKZF5	0.20483	0.670256
KDM2B	0.226095	0.671279
SGO2	0.25022	0.671483
RPL8	0.312962	0.671736
RBM15	-0.148975	0.671938
SLC25A11	-0.139273	0.671979
GNL3L	0.258748	0.672736
TPX2	0.247472	0.673233
RPS10	0.169363	0.674022
LIG3	0.220052	0.674454
SNRPB	0.510995	0.674865
SNRNP27	0.184725	0.675957
RPL28	0.228591	0.676205
HSP90B1	-0.14763	0.676733
RPL22	0.288745	0.677824
ZC3H11A	-0.184378	0.680134
CIR1	0.205741	0.681995
SRSF5	0.237296	0.682599
TERF1	0.167952	0.684707
PABPC1	0.205643	0.685057
ANXA2P2	-0.311637	0.685985
CMAS	0.306081	0.686085
COPB1	0.233548	0.687525
MIDEAS	-0.164347	0.687559
RPS13	-0.163974	0.688603
LUC7L3	0.25188	0.688654
TUBA4A	-0.212541	0.688813
UQCRC2	0.179231	0.689313
RPS4X	0.274669	0.690077
POSTN	-0.419689	0.690194
ZNF521	-0.198257	0.690299
ZFP69B	0.173109	0.691062
RPS27	0.195121	0.691165
LDHB	-0.467741	0.692965
TCF3	-0.133176	0.694429
HNRNPK	-0.13737	0.69566
AFP	0.727115	0.697063
ATAD3A	0.157859	0.697302
ATF1	0.26711	0.697444
ARR3	0.478296	0.69805
ACSL4	-0.183974	0.698245
TRIP12	0.14929	0.698554
RECQL	-0.233883	0.698587
C8A	0.52525	0.698825
TCF12	-0.131773	0.699158
ZKSCAN1	-0.139508	0.700383
B3GALT6	-0.34492	0.70042
TOP3A	0.176602	0.702883
ATAD5	-0.144154	0.704074
HDGF	0.156073	0.70534
DHX37	0.168323	0.705827
WIZ	-0.165577	0.705886
CHD6	-0.196653	0.706791
THAP4	-0.162251	0.707784
AHCTF1	-0.169892	0.708041
NHP2	0.188401	0.708831
SLCO2A1	-0.327908	0.709707
SRFBP1	-0.180083	0.710488
NFATC2	-0.161849	0.712001
SRBD1	-0.143963	0.712225
ANP32B	0.330745	0.712844
ARL6IP4	0.230925	0.713749
SMAP	-0.139164	0.715644
IFT172	0.448617	0.717405
MAGT1	-0.176735	0.71849
CPSF6	0.157241	0.719113
CBFB	-0.130448	0.719668
SSR3	-0.175172	0.722324
CP	-0.119908	0.723292
SERBP1	0.212057	0.723748
SF3B3	0.13588	0.723817
PTGES3	0.139719	0.724045
RPL10A	0.178298	0.724759
CHD1L	0.226228	0.724843
NUMA1	-0.182208	0.725509
TFAP4	-0.209672	0.72608
UBTF	0.216555	0.726157
PLXNB2	0.144639	0.7262
C1R	-0.449478	0.726855
NUP214	0.133922	0.729668
SNRPD2	0.292225	0.730303
TFAM	0.226575	0.730362
IGF2R	0.390169	0.730702
YY1	0.132759	0.734167
PCBP2	-0.183027	0.734852
YAF2	-0.156233	0.735206
CORO1A	0.130768	0.735485
HNRNPUL2	-0.28309	0.736001
TMSB4X	-0.468684	0.737064
ZNF451	0.227497	0.737219
RPS11	0.17436	0.737291
PRPF38A	0.177601	0.739404
TGFBI	0.318854	0.739939
PDIA4	0.217693	0.74065
LUC7L2	0.142188	0.740825
IGFBP2	0.414337	0.741697
CREB1	0.165063	0.742482
KIF23	0.13889	0.74275
HNRNPLL	0.127652	0.742872
NOC2L	0.185561	0.744661
NUP93	-0.129292	0.744826
MYBBP1A	-0.129062	0.74531
INTS7	-0.112474	0.746801
RPL23A	0.181162	0.747099
ANP32A	0.341685	0.747264
UBP1	-0.200405	0.748228
RPS2	0.128305	0.748475
FUS	-0.251738	0.748927
PDCD11	-0.233056	0.748947
PHF3	0.131286	0.750801
WDR1	-0.129756	0.751643
EIF5	-0.109477	0.751661
LIN28B	-0.226825	0.75175
CDCA2	-0.230373	0.753707
HNRNPC	-0.14986	0.755248
SLC25A6	-0.146037	0.755265
HMGN4	-0.146719	0.755268
CBX4	0.100372	0.75665
MSH2	0.180787	0.757325
HSP90AB1	0.123427	0.75746
MICOS13	0.126575	0.757605
SACS	-0.474764	0.759708
TUBB1	-0.156686	0.760331
PA2G4	0.110215	0.762413
EHBP1	0.321615	0.763025
TFDP1	0.199116	0.763313
DDX18	0.216301	0.765069
TNPO2	0.310838	0.765709
H3C12	0.115172	0.76832
DHRS2	0.175077	0.769965
AMY2A	0.363307	0.771791
PHF2	-0.110851	0.772325
HMGA1	0.177463	0.773336
HNRNPF	0.118557	0.773523
A2M	0.41283	0.77458
HNRNPU	0.166542	0.774827
PRPF19	0.178173	0.775698
YWHAG	-0.10331	0.776832
PHF8	-0.0916828	0.777224
MYOC	0.273779	0.778011
HNRNPAB	-0.170242	0.778448
ACACA	-0.101455	0.779301
MSANTD3	0.251132	0.779322
ACIN1	0.123288	0.77942
NCAM1	0.338466	0.779881
EP400	0.117689	0.780693
QSER1	-0.112614	0.781141
SNRNP200	-0.126205	0.783062
WDR76	0.197576	0.783547
CHMP3	0.106499	0.783572
TCF7L2	-0.101177	0.78443
CKAP2L	-0.145827	0.784711
DNAJC9	0.172122	0.78475
RNF2	-0.146032	0.78483
NUDT21	0.107734	0.784916
APOH	0.44287	0.785405
OTX1	0.132649	0.786138
SMARCA4	-0.11795	0.786352
CHD3	0.120719	0.787468
KRT2	-0.155251	0.788413
RPL23	0.116057	0.789467
RFC5	0.10047	0.791897
SSBP3	0.129948	0.793489
RFC3	0.0925434	0.793906
MCM3	0.105315	0.793929
CTR9	0.136606	0.794524
MSN	0.111343	0.794794
PRSS3	0.122325	0.795751
SAFB	-0.112847	0.795907
ORC1	0.168372	0.796021
ATP5IF1	0.107491	0.796707
L3MBTL2	0.135862	0.79749
RANGAP1	0.0934793	0.797665
POLR1A	-0.0939253	0.797965
EFEMP1	-0.300299	0.798829
H1-5	-0.150922	0.7992
SRSF2	0.143686	0.800217
BRD4	0.0962723	0.800356
TREX1	-0.089162	0.800906
SSRP1	-0.0948983	0.801037
ECM1	-0.178939	0.802595
USF1	0.127321	0.80287
MYO1G	-0.089751	0.803551
SLC25A3	0.166544	0.804783
EMD	-0.0793308	0.804838
RMI1	0.134641	0.808359
SNW1	0.127429	0.80897
SNRPB2	-0.104719	0.809266
SLC25A1	-0.0780982	0.809267
ZNF281	0.0984974	0.809267
ILF3	-0.153475	0.809384
FIP1L1	-0.117255	0.809704
ILF2	0.103555	0.810177
DOCK2	-0.129383	0.812486
RPL18A	0.206498	0.813179
GC	0.359612	0.813255
NPM3	0.131016	0.813577
DEK	0.133516	0.814359
SAP18	0.203199	0.814541
FBL	0.0881974	0.815197
POLR2E	-0.164067	0.815739
EEF1E1	0.102739	0.817763
TRERF1	-0.0816086	0.818827
MAT1A	-0.199777	0.819091
FANCM	-0.0746672	0.819838
NOB1	0.153886	0.820606
PCNP	-0.113473	0.82196
STIM2	0.373047	0.822055
TARDBP	-0.24877	0.822085
ATF2	-0.0950653	0.822725
HSPA9	0.0787269	0.822957
B4GAT1	0.201315	0.824632
CEBPZ	0.199066	0.824895
SLC25A12	0.0738858	0.827442
ZNF740	0.164695	0.828817
EIF3CL	-0.0968494	0.82911
DHX15	-0.124394	0.829313
HINT1	-0.311621	0.829971
SMARCC1	0.0697742	0.830423
FGB	-0.18623	0.831057
RPS23	-0.0947091	0.831209
CKAP5	-0.119424	0.831364
NFATC1	-0.0909809	0.831974
DDOST	-0.116481	0.83333
BANF1	-0.133922	0.834637
HLTF	-0.0693425	0.836878
RBBP4	-0.084432	0.836986
KRT14	-0.0761586	0.838298
H1-0	-0.11279	0.838615
NSD2	0.0834552	0.839749
OMD	0.314053	0.839961
ATP2A2	0.0702288	0.840042
TCF7	0.0873884	0.840319
BCLAF1	0.162624	0.840575
RCN2	-0.0811392	0.841351
H2AX	-0.0790769	0.841689
HNRNPM	-0.105051	0.841802
PUF60	0.0833221	0.842699
ZNF644	-0.068688	0.843369
ZNF428	-0.181804	0.843478
RFC4	0.0788485	0.843481
PRSS2	0.0910383	0.843556
TOP2B	-0.116371	0.84399
HABP2	-0.24642	0.844056
XRCC6	0.0987638	0.844458
RPL14	0.0844793	0.844956
C3	-0.242457	0.845002
TXN	-0.158839	0.845076
ZMYND11	-0.0773407	0.845536
NKX2-5	-0.0815761	0.846165
CWC22	0.0953221	0.846213
MCCC1	-0.0849676	0.846924
KDM1A	0.125225	0.847037
SRSF10	-0.112544	0.847483
MSL2	0.0755141	0.848034
RPS18	-0.100701	0.848203
TOMM20	-0.0791437	0.848375
PCCB	-0.133117	0.848603
TUBA1A	-0.0982305	0.848782
SRSF4	0.102542	0.848839
MTPAP	-0.0641159	0.850285
CPQ	0.0923726	0.850391
SYNCRIP	0.0892895	0.850444
C5	-0.167759	0.850713
THOC2	-0.0701956	0.850905
CHCHD3	0.074831	0.851838
RRP1B	0.0955903	0.852471
KIF4A	0.0609629	0.852705
MSH6	0.087893	0.853854
KIF22	0.0641737	0.853934
BAZ1B	-0.0950661	0.854574
SF3B2	0.0872285	0.855098
NUP98	0.11151	0.855628
RUNX2	0.062483	0.855726
HMGN2	-0.154658	0.855857
MAPRE1	0.0746005	0.856193
CHMP4B	-0.0717179	0.857305
ZNF724	0.130299	0.857612
MGA	-0.0940845	0.8585
TF	-0.199889	0.858611
CD44	-0.187765	0.858882
RPL38	-0.132656	0.859552
EIF5B	-0.109843	0.860115
BBX	-0.0681459	0.860126
BCOR	0.079153	0.860236
ACTG1	0.0982021	0.860887
RPS19	0.106804	0.862957
PRDM11	0.138422	0.863869
PARP2	-0.065302	0.865401
CBX3	-0.0762879	0.866497
PCGF1	-0.0625934	0.867583
TOP2A	0.0977895	0.86791
GFI1	0.0656229	0.868109
TG	-0.135513	0.868296
RPL3	-0.0774584	0.868582
RPS25	-0.0614697	0.869007
PRDX6	0.142803	0.869019
EEF1G	-0.0629114	0.869432
POLR1D	0.0865173	0.870419
RPL4	0.0716399	0.871482
ATP5F1A	0.0832514	0.872426
ASS1	-0.128654	0.872544
TMOD2	0.280051	0.873569
CFDP1	-0.0605943	0.873813
PARP1	-0.0912909	0.874819
RPA1	0.154265	0.875674
ENO1	0.148305	0.876756
CLASP1	0.0706833	0.877972
EXOSC10	-0.06411	0.878782
HNRNPL	-0.0869628	0.879246
RPS3	0.0999177	0.879361
POLR1C	-0.0569487	0.880311
UTP25	-0.0930394	0.880342
RPS27A	0.0535688	0.881097
COX6C	-0.0805489	0.88255
SERPINC1	0.1834	0.882765
KIF2C	0.0540754	0.882891
DNAJA3	-0.110507	0.883381
PDS5A	0.0626027	0.883915
RPN1	-0.0603349	0.884419
TMPO	-0.0758922	0.884817
PTDSS1	-0.0481095	0.885349
TUBB	0.0725308	0.885477
CFI	0.286518	0.885555
CTCF	-0.0667043	0.886125
DNMT1	0.0486898	0.886368
RPA2	0.112748	0.88739
EHMT1	0.0822706	0.887502
LMNB2	0.0719266	0.887648
NASP	0.0821223	0.88794
U2AF1	-0.0787582	0.888476
AFG3L2	-0.0586309	0.888805
DNAJA2	0.0697325	0.890022
EHMT2	-0.0841554	0.890056
VEZF1	-0.0484456	0.890483
BEND5	-0.0734618	0.890602
MAP7D1	-0.0463105	0.891532
ZNF598	0.0552218	0.89175
RPL31	-0.0730737	0.892206
GTF2IRD1	0.0623995	0.892492
ARGLU1	-0.0559859	0.893706
LMO2	-0.100606	0.893799
F11	0.124161	0.894012
CDC73	-0.06718	0.894407
NACA	-0.0855087	0.89441
XRCC5	0.068568	0.894525
FN1	-0.14114	0.894646
GATA2	-0.0519526	0.894744
ABCE1	0.17089	0.894762
FUBP1	0.112313	0.897335
CBFA2T3	-0.0511474	0.89801
SAMD1	0.0563825	0.898535
LYAR	0.0566463	0.900011
ALYREF	0.0764965	0.900071
RBP4	-0.142923	0.900189
ITIH2	0.17616	0.900391
ZCCHC17	0.0445978	0.901824
NSD3	-0.0533581	0.901859
H1-3	-0.073422	0.902789
RBMX	-0.0550139	0.902928
MYL6	0.0552946	0.903601
H1-4	-0.0784949	0.903621
RPL17	0.0496725	0.904641
HSPA8	0.0523145	0.904642
GSN	-0.0929447	0.905593
VRK1	0.0926069	0.905876
NOL4	-0.100951	0.907612
PURB	0.107106	0.908031
SPARC	0.138232	0.908118
CLEC11A	0.0480936	0.90827
BEND3	0.0850653	0.908444
ZNF292	0.0548899	0.908787
HTATSF1	0.052038	0.909266
CHD8	0.0467785	0.910015
ACTL6A	-0.069187	0.910775
EIF2S2	0.0469487	0.910994
SNRNP70	0.0550542	0.911254
KDM4B	0.0561903	0.91171
RIF1	0.042074	0.911944
CFL1	-0.066624	0.912215
HBA2	-0.150866	0.912225
ITIH1	-0.0957803	0.912754
H2BC5	0.0628867	0.912811
POLR1E	0.0376006	0.913095
ACOT8	0.18785	0.913601
GRN	-0.0420925	0.914474
ACTB	0.0666205	0.915337
RMI2	-0.0502943	0.91583
LRRC59	-0.0619882	0.916118
HACD2	0.036653	0.916131
CALML5	0.0786585	0.918221
HSP90AA1	-0.0413337	0.918671
CNTN1	-0.0423415	0.918771
HSPA1A	-0.0410651	0.919087
AKR1C4	0.0755237	0.919611
STT3A	0.0470123	0.920658
RAN	0.0342487	0.921279
LMNB1	-0.0337109	0.922663
KIFC1	0.0336944	0.923582
ATP5PB	-0.0369286	0.924158
APOM	-0.150695	0.924506
RBPJ	-0.0827338	0.925404
P4HA1	-0.0347484	0.925762
SNRPD3	0.0587612	0.925894
RPLP1	-0.0795399	0.926262
DIMT1	-0.032617	0.926405
RPS16	0.0600159	0.927191
RNASE4	-0.135699	0.927428
WRN	0.0395277	0.928321
SFPQ	0.0692441	0.929029
RCOR1	-0.0588594	0.929382
SLU7	-0.0565928	0.929435
SPINK6	0.110582	0.929566
LYL1	-0.0508528	0.929954
NAT10	0.0351192	0.929971
IKZF1	0.0448481	0.92999
SUPT5H	-0.0419704	0.930102
VDAC2	0.0428918	0.930981
SMARCAL1	0.0425271	0.931542
COMP	-0.0780692	0.932624
SMARCA5	-0.0437248	0.932865
RPL13	0.0388009	0.932949
BANP	-0.0440544	0.933429
ATP5F1C	-0.0519571	0.933444
MAX	-0.0477467	0.933878
RPL36A	-0.0419788	0.934184
EFTUD2	-0.0382355	0.93449
SART1	-0.0307857	0.935479
SNRPE	-0.0370003	0.937124
MRM3	0.0333033	0.937978
RPS5	0.0434706	0.938918
GAR1	-0.0759716	0.939017
KPRP	0.0617161	0.939234
TUBB4B	0.032484	0.93957
YY2	0.0323114	0.939758
PPP1CC	0.0384635	0.941497
HDAC1	0.0358012	0.941673
FRG1	-0.0273273	0.943456
NOL7	0.0403827	0.943553
PHF5A	0.0345411	0.943858
HNRNPR	0.0276312	0.944368
HDGFL2	0.0410534	0.944402
C19orf53	0.037092	0.944469
COL11A1	-0.0742346	0.944709
LBR	0.0376557	0.945062
RAC2	0.0356422	0.945548
THBS4	0.0510329	0.947479
RPL7A	0.0312037	0.947751
VNN1	-0.0663754	0.948073
SMPD4	-0.0731426	0.94835
IKZF2	0.0385613	0.949352
CENPS	0.024007	0.949397
RPS3A	-0.029718	0.949581
GALNT7	-0.0390462	0.949695
TPM4	-0.0400925	0.951877
GPATCH4	-0.0273183	0.95189
RPL32	0.0665	0.952185
DHX36	-0.0386216	0.952568
MPG	-0.0260299	0.953107
MTCH2	-0.0277248	0.953332
DDX47	-0.0238608	0.953425
CLEC3B	-0.0813803	0.953527
SLC25A5	0.0318921	0.954186
CAND1	-0.0391335	0.954202
SRRT	-0.0219682	0.954577
DYNLL1	0.0490702	0.954985
RBM5	0.0261593	0.955161
H1-2	-0.0420922	0.955454
HP1BP3	-0.0353253	0.955471
TMA16	-0.0215125	0.955631
MCM6	-0.0209037	0.955771
YWHAZ	0.0187742	0.957316
RBBP6	-0.0223357	0.957982
WDR5	0.0421534	0.959779
NUCKS1	-0.0162014	0.960528
LCAT	0.0425575	0.960952
RPL5	-0.0207756	0.960984
ACTA2	0.0317574	0.961445
CBFA2T2	0.0179141	0.961693
TTF1	0.0253985	0.963475
SRSF11	-0.0259279	0.963698
ADH5	-0.039069	0.963742
BLM	-0.019616	0.963802
SERPINF1	0.055773	0.964331
PDIA3	-0.0210839	0.965341
IMMT	0.0154547	0.965853
F5	0.0396345	0.966131
CEBPG	-0.020249	0.966397
SRSF7	0.0187295	0.966504
GATA3	-0.0164255	0.966683
DLGAP5	-0.0167741	0.966785
THYN1	0.0360874	0.966882
GTF2I	-0.0185456	0.96699
KPNB1	0.0187618	0.967418
C7	0.0589697	0.968049
RRP1	-0.0204045	0.968952
DHCR7	0.0151845	0.969102
RFC1	0.0159694	0.970659
GTF2F1	-0.018673	0.970803
RPS14	-0.0274176	0.971591
C17orf80	-0.0125632	0.972199
CBX2	-0.0177214	0.972323
DDX17	-0.0139091	0.972752
EIF4H	-0.0172211	0.972938
LEF1	-0.0140411	0.973134
PGAM5	-0.0149856	0.973167
AHSG	-0.047707	0.973783
FBLN1	-0.029312	0.974456
RUNX3	0.0111788	0.974793
CLIC1	0.0176414	0.975647
THBS1	0.0335878	0.976835
CDC5L	-0.00883566	0.977778
CACNA2D1	-0.025605	0.978048
C4A	0.0293279	0.978228
APOC3	0.0285266	0.978756
ITIH3	-0.030139	0.97915
COL2A1	-0.025919	0.979369
PRC1	-0.00977744	0.980149
RBM14	-0.00954226	0.980587
RPL29	-0.0173225	0.980859
ARHGEF12	0.0290662	0.981184
POLR1G	-0.00915236	0.981224
GLYR1	-0.0167426	0.981617
RPS21	-0.0131442	0.981779
GPX3	-0.017467	0.98375
SET	0.0127755	0.984225
RRBP1	-0.0134899	0.984246
COL6A1	0.0194017	0.984387
SF3B6	0.0105008	0.985032
MECP2	-0.00987532	0.985037
ATOH1	0.00737117	0.985711
TUBGCP2	0.0084399	0.986443
ESCO2	0.00563566	0.986686
SLC25A10	0.00690581	0.986729
SKP1	-0.00663081	0.98722
FMOD	-0.00937193	0.987566
LUM	0.0202021	0.987795
AKAP8L	-0.012596	0.988436
TLN1	-0.0101182	0.988747
H1-10	-0.00958295	0.989157
SP2	0.00412724	0.989763
KPNA2	-0.0129833	0.99121
MATR3	-0.00363777	0.991259
NOP56	0.00440666	0.991527
PRKDC	0.00378727	0.992523
GOLM1	-0.00992516	0.992681
MKI67	-0.0039216	0.993667
TUFM	0.00304976	0.994242
L3MBTL3	-0.00591065	0.995019
RPA3	0.00504831	0.99564
SPARCL1	0.0037043	0.995787
SERPINF2	0.00727813	0.996098
POLD3	-0.00307138	0.996235
ZBED5	0.00145941	0.996621
PPP1R10	-0.00136924	0.997791
NFKB1	-0.00165042	0.997871
MBD4	0.000993311	0.997893
IFI16	-0.00143169	0.998017
CEBPB	-0.00104775	0.998062
LEO1	-0.000740709	0.999088
RAD51AP1	0.000221345	0.999783
CDC37	NA	NA
CDK11B	NA	NA
CUL1	NA	NA
KRT17	NA	NA
MMTAG2	NA	NA
