# Supplementary material for: The hematopoietic stem cell MYB enhancer is essential for and recurrently amplified during T cell leukemogenesis
Source: J Clin Invest. 2025 Oct 23;136(1):e187998. doi: 10.1172/JCI187998 (PMC12721900; doi:10.1172/JCI187998)
Supplement: Supplemental table 4 [file jci-136-187998-s160.xlsx]

## Sheet: EME_WTvsbeads_Fragpipe
Gene	log2FC	p.mod
THAP1	2.22873	0.000510654
HMGB1	2.04285	0.00112788
HMGB3	1.65139	0.00150421
HMGB2	2.07335	0.00182228
SF3B3	-2.84441	0.00233686
H1-3	1.77615	0.00272182
PARP2	1.6333	0.0029429
PLXNB2	-1.52042	0.00320085
H1-5	1.73568	0.00324385
BCAS2	2.76734	0.00331524
AGAP2	-1.7746	0.00465912
TUBB6	-1.51563	0.00509293
FHAD1	-3.3945	0.00535766
MCCC2	-2.80477	0.00567172
TMEM205	-1.86851	0.00584477
BCLAF1	1.80806	0.00629288
YY1	1.39609	0.00659418
TOP1	1.81434	0.0067358
MSL2	1.49031	0.00683657
GATA2	1.55446	0.00755302
RGN	-2.22571	0.00783923
H1-2	1.8878	0.00784602
SLCO2A1	-3.57163	0.00796525
SMC2	-1.64847	0.00811636
RFC3	1.40386	0.00811658
GATA3	1.57177	0.00819674
HLTF	1.28957	0.00912719
SRSF3	1.22057	0.00915829
KIF4A	-1.21578	0.00935971
SIN3A	-2.11318	0.00950115
CHAMP1	-1.73065	0.00958383
CTCF	1.35569	0.00978755
RFC2	1.42692	0.00995774
VTN	-2.47478	0.0102589
XRCC5	1.64932	0.010663
CENPV	1.43109	0.0107664
APOE	-3.03819	0.0109116
H1-4	1.36508	0.0112175
RCC2	1.31546	0.011277
SRSF6	1.40925	0.0116656
HP1BP3	1.58265	0.0117331
PARP1	1.58638	0.0118393
WBP11	1.46871	0.0124862
HMGN5	1.4676	0.0127316
SUMO2	1.77751	0.0129699
RFC1	1.31652	0.0133035
PRSS2	-1.20245	0.013346
TUBB1	-1.22232	0.01407
SUB1	1.90377	0.0141845
ACACA	-2.40929	0.0142021
ZNF146	1.14157	0.0143708
RRP7BP	-1.17142	0.0144041
SLC25A12	1.42527	0.0144718
SERPINF1	-2.65079	0.014615
DLGAP5	-2.16787	0.0147122
PPP1CA	-1.30832	0.0150341
FBL	1.12307	0.0152368
RFC4	1.19773	0.0153636
B4GAT1	-1.61537	0.015684
POLR1G	1.09953	0.0160013
GSN	-2.13985	0.0160543
LMNB2	-1.24218	0.0161258
MCCC1	-2.6228	0.0162395
LRP1	-1.60143	0.0165514
ACTB	-1.47118	0.0170134
EIF2S2	-1.07407	0.0171339
COX6C	-1.81295	0.0172263
NAIF1	1.32212	0.0173567
MKI67	1.38104	0.0177072
SART1	-1.35367	0.0177837
SF1	-1.47819	0.0178671
BRD2	1.18909	0.0179892
PCCA	-2.66503	0.0180452
ZRANB2	1.10763	0.0181361
HSPB1	-1.14005	0.0184178
ZNF608	1.0946	0.0185339
NCL	1.27374	0.0188012
APOBEC3C	-1.53737	0.0188801
NOLC1	1.36824	0.018881
ZNF740	-1.85652	0.0200679
RPS2	1.1556	0.0202096
ACSL4	-1.6577	0.0209242
CFL1	-1.42315	0.0211176
SF3B6	-1.59845	0.0211288
EZR	-1.09151	0.0215496
XRCC6	1.27273	0.0220997
BANP	1.5407	0.0227941
CHD1L	-1.92974	0.0234863
RCC1	-1.08201	0.0238701
CCDC124	-1.89075	0.0241342
TREX1	1.10319	0.0241386
KRT16	-1.94006	0.0241861
ZBED5	1.18507	0.0244604
MAPRE1	-1.30408	0.0247947
PRSS3	-1.06577	0.0249533
PA2G4	-0.970188	0.0254846
HNRNPA3	1.76019	0.0256925
TF	-2.57634	0.0258503
SMARCC1	1.05617	0.0266719
KRT5	-1.61	0.026704
CPQ	-1.26366	0.0271675
TCF12	0.961794	0.0274436
DDX39A	-1.16212	0.0280803
MYOC	-1.48879	0.0282184
RUNX2	-1.14545	0.0284442
CEBPG	1.083	0.0288014
PHF8	-0.983208	0.028922
GAPDH	-1.28383	0.0292029
PKM	-1.44202	0.0297356
RPL34	1.50302	0.0297988
BAZ1B	1.25131	0.0300216
CDC5L	-1.09347	0.0315259
SRSF2	1.00056	0.0319255
SNRPA	1.31946	0.0323624
ECM1	-1.29128	0.032587
ZNF644	0.909928	0.0328906
KRT10	-1.60506	0.035148
COL1A2	-1.88265	0.035202
RUNX1	1.07697	0.0353603
RRP1B	1.05167	0.0356349
HNRNPU	1.01725	0.0360727
CNTN1	-0.983996	0.0363561
LTBP4	-1.86191	0.0375657
PSIP1	0.927438	0.0381539
NKX2-5	1.08165	0.0382072
CBX3	1.25528	0.0391255
MECP2	1.08733	0.0394394
DCD	-1.08045	0.0405536
OMD	-2.60695	0.040909
BLM	1.0659	0.0411281
TMOD2	-3.04478	0.0415007
DNAJC9	1.35315	0.0419808
DSP	-1.32912	0.0424452
COL3A1	-2.0325	0.0427004
NUCKS1	0.838764	0.0443653
KRT6A	-1.91344	0.0444194
PCNA	1.12557	0.0445197
SERPINC1	-2.04444	0.0446411
GPX3	-2.14875	0.045962
RMI1	1.21256	0.0467467
FLYWCH1	-1.84048	0.0472941
PCDH12	-3.19294	0.0479189
PCCB	-1.73672	0.0481427
S100A8	-1.2488	0.0488819
CLEC11A	-1.09223	0.0492152
APOM	-2.92863	0.0492204
SRSF1	0.844539	0.0494291
COMP	-1.53148	0.0499205
CKAP2L	-1.16717	0.0501096
ICOSLG	-1.78629	0.0507785
BRD9	-3.08772	0.0509754
HNRNPDL	-1.09543	0.0514735
SERPINA7	-3.65348	0.0517929
DDX23	-1.83519	0.0518341
TLN1	-1.30074	0.0519529
ITIH4	-1.07104	0.0525063
RPL7A	0.892734	0.0529141
RAN	0.934358	0.0530705
SP2	1.25136	0.0533001
MLF2	-1.19092	0.053585
PPIA	-1.03903	0.0539574
CALML5	-1.8532	0.0555782
PTGES3	1.02685	0.055642
KLHL7	-1.00967	0.0576595
H4-16	0.953312	0.0578902
THBS1	-1.74766	0.0579561
ZNF724	1.48977	0.0583654
C8A	-2.81541	0.0584189
COL1A1	-1.74706	0.058439
SACS	-3.09334	0.0588623
SPARCL1	-1.67799	0.0608545
NAA16	-3.06299	0.0608799
PDS5B	0.874427	0.0609162
SET	1.08895	0.0623979
ZNF66	1.53013	0.0624164
HNRNPAB	1.26186	0.0633347
STIM2	-3.36153	0.0635356
SP1	-1.20511	0.0635379
KRT6B	-2.50038	0.0639006
SSBP4	-1.7241	0.0644605
ACOT8	-3.19578	0.0647164
CBFB	0.845051	0.0649755
WIZ	-1.19384	0.0656718
ETS1	1.37011	0.0657654
U2AF1	-0.856347	0.0660368
ABCE1	-2.84653	0.0664088
MTPAP	-0.825549	0.0664317
EHMT2	-1.10624	0.0672335
IMMT	0.763094	0.0675252
RBM15	-1.04503	0.0677094
KRT14	-1.70129	0.0691343
GRSF1	-1.11459	0.0696638
ITIH1	-1.57213	0.0696997
TARDBP	-2.36971	0.0697968
F9	-2.62119	0.0699173
LEF1	0.855286	0.0701895
WDR1	-0.922035	0.070199
GOLM1	-1.24992	0.0704484
AFM	-3.10583	0.0705733
PRPF40A	-0.755537	0.0706805
FBXL20	1.61495	0.0720482
TERF2	-1.24231	0.0722665
CDH5	-2.72632	0.0725827
ARHGEF12	1.36983	0.0727372
RTF1	0.855572	0.0731472
RUNX3	1.06407	0.0731736
APTX	0.909942	0.0732211
THBS4	-1.32445	0.0737479
TFAM	1.12592	0.0743974
TRA2B	-1.20555	0.0767053
SLC25A1	1.21591	0.07684
MT1E	-3.10159	0.0771299
EMD	0.894227	0.0771808
HMGN1	1.14195	0.0773143
SRSF5	0.822704	0.0773676
SP3	-1.98619	0.0776353
F2	-1.60441	0.0782119
TCF3	0.831075	0.0784779
IGFBP2	-2.59565	0.0785813
NPM1	0.764728	0.0789135
TOP3A	0.870764	0.0794517
LYAR	1.20703	0.0799176
SKP1	0.790323	0.0802976
F5	-1.31567	0.0810468
MTCH2	0.917564	0.0820125
DEK	1.00539	0.0826612
CEBPB	0.83783	0.08275
BBX	-0.866256	0.0830829
LUM	-1.7987	0.0835642
RBM14	0.805183	0.0840915
ANP32E	0.998402	0.0841666
TPX2	1.15534	0.0842874
DDX41	-1.76878	0.0843512
COL11A1	-1.58484	0.0848138
AHCY	-1.49792	0.0862452
NOC2L	0.872996	0.0865652
TG	-1.6424	0.0874176
ACAN	-2.15162	0.0878279
SF3B2	-0.950149	0.0880657
FBLN1	-1.30605	0.0883912
ANP32B	1.26293	0.0886371
APOC3	-1.50926	0.0887049
HDGFL2	0.971032	0.08919
SARNP	0.823348	0.0900045
FRG1	-1.12761	0.0903574
SNRPD1	-1.63086	0.0911871
LDB1	0.891755	0.0921817
ATP5IF1	1.06548	0.0927348
SLC25A3	1.08696	0.0935875
DDX18	0.990441	0.0938852
VDAC2	-1.10162	0.0942178
GALNT7	-0.974047	0.0942753
TUBGCP2	-1.06902	0.095117
LTF	-1.88577	0.0956643
C7	-1.97984	0.0959093
H1-0	0.88997	0.0991147
ZFP91	-0.905481	0.0991281
HSPA8	0.810658	0.0992389
LIMD2	0.880187	0.0996816
SUMO1	0.688968	0.100366
COPB1	1.11031	0.100424
MCM3	-0.709584	0.100439
RBM5	0.967286	0.100517
UBTF	0.842504	0.100817
SERPINF2	-2.58357	0.101208
ALB	-1.38074	0.101238
RPS25	-0.727105	0.101583
CREB1	0.947618	0.102009
SLC25A5	0.956	0.10217
CTSV	-1.77486	0.102548
ZCCHC17	-0.733727	0.102955
STMN1	-0.835813	0.1037
C3	-1.75027	0.103729
GRN	-1.18732	0.103815
AHSG	-1.93715	0.104321
CAPN1	-0.945221	0.104651
NUP93	-0.687816	0.104945
RPS10	-0.741622	0.106192
YWHAE	-0.963169	0.107841
OCIAD2	-1.34038	0.108761
RPL18	-1.04346	0.109963
KPNA2	-2.05622	0.110327
NUMA1	-0.893064	0.111139
XPC	1.46845	0.111314
KIF22	0.696755	0.112155
TNFSF14	-2.78365	0.112218
H2BC5	0.817415	0.113077
RNF2	-1.00646	0.113933
CAP1	-1.69583	0.114057
RFC5	0.802471	0.114316
NSD2	0.737689	0.114604
CORO1A	-0.627355	0.11463
RBM26	0.783713	0.114692
KRT2	-0.968839	0.115985
PRPF38B	0.752806	0.116448
FAU	-1.24385	0.116907
SPP1	-1.96367	0.118847
THAP4	-1.10116	0.12039
COL6A1	-1.27725	0.12042
RPN2	-2.17289	0.120469
DDX46	0.631193	0.122116
ZNF428	-1.63732	0.123493
PHB2	-1.10941	0.124132
SHTN1	-2.7241	0.124738
JARID2	-0.760728	0.124793
SMARCAL1	0.865607	0.125481
PPP1CC	-0.965093	0.127761
HSPG2	-1.27544	0.128441
HNRNPLL	0.666212	0.128499
KPRP	-1.14982	0.129085
APEX1	1.25274	0.129315
RIF1	0.657472	0.129448
MSN	-0.718349	0.129872
RBBP4	0.714517	0.130156
BRD4	-0.641584	0.131561
RCN2	-0.736049	0.131888
VPS72	0.810906	0.132129
CNPY2	-0.848569	0.134249
DAG1	-2.18858	0.135035
RPL29	0.865427	0.135643
ELOC	-0.896141	0.136735
RPL24	0.679347	0.137234
YWHAZ	-0.703158	0.137432
PHC2	0.721636	0.137634
HSP90B1	-0.78918	0.138267
HPX	-2.29056	0.138877
TIMP2	-1.58553	0.139343
C4A	-1.61597	0.139966
CACNA2D1	-1.08707	0.140353
RPL10	0.740523	0.141173
PTMA	0.931813	0.141305
SERBP1	0.605614	0.141471
HABP2	-2.14221	0.142122
DDX21	0.624268	0.142537
ARHGAP15	-1.02063	0.143324
NSD3	0.657499	0.14422
FUBP1	-1.51979	0.145111
RANBP2	-0.732345	0.147823
RPS6	0.928106	0.148628
FMOD	-0.963473	0.149256
EFEMP1	-1.66522	0.149357
MTA1	-0.749523	0.149753
GLYR1	0.848877	0.149826
TRIR	-0.751461	0.15
ARL6IP4	0.805549	0.150179
PDCD11	0.788497	0.150645
TOP2B	0.803709	0.150829
COL5A1	-1.87713	0.150891
DHCR7	1.02148	0.15165
B3GALT6	-1.29138	0.151919
KLKB1	-1.53371	0.152
RHOD	-2.37376	0.152634
AMY2A	-1.41727	0.152733
KIF23	-0.599616	0.154753
PAF1	0.651109	0.155485
POLR1E	0.631801	0.156917
ATP5MG	-0.606143	0.15739
TUBA1A	0.892471	0.157961
TUBB	0.679146	0.158038
IGF2R	-1.31186	0.158565
GTF2F2	-0.879592	0.159757
ZC3H8	-1.24602	0.161285
TXN	-1.1227	0.162365
RPA2	1.05064	0.163083
CBFA2T3	0.680943	0.163485
RING1	-0.927196	0.163549
GSR	-0.713278	0.16397
MSH2	-0.854666	0.164821
RPA1	1.22755	0.165026
CDSN	-0.91036	0.165853
PRPF38A	-0.789801	0.167174
HMGA1	0.741539	0.169025
IWS1	0.828838	0.169255
H2AX	0.617761	0.169902
KHDRBS1	0.549655	0.170423
BZW2	-1.042	0.171638
DOCK2	-0.829062	0.172165
MTDH	-0.672859	0.17353
GAR1	-1.54194	0.173991
CAPZA2	-1.27115	0.175195
SMPD4	-1.76437	0.17594
DDX42	-0.811811	0.179189
H1-10	0.726034	0.179342
CDC73	-0.653123	0.179699
SPEN	0.668533	0.179758
PRPF19	0.661461	0.180013
MYL6	-0.752286	0.18323
HGFAC	-1.20721	0.183398
HSPD1	-0.527351	0.184598
EIF2S3	-0.846471	0.186046
SUPT16H	0.660233	0.187616
MSL1	-0.610167	0.188024
DDX39B	0.552568	0.190033
HARBI1	-0.535307	0.190482
HNRNPD	0.734525	0.190937
FANCM	-0.699014	0.192469
TRERF1	0.505135	0.195345
HBA2	-1.46469	0.195707
NASP	-0.880424	0.198465
IGF2BP3	-1.00032	0.198781
DYNC1H1	-1.67667	0.199018
EHBP1	-1.06854	0.199225
MGAM	-0.716151	0.199297
PGAM5	0.74411	0.20066
TMCO1	0.546518	0.200784
AFP	-1.55401	0.201124
EEF1B2	0.800289	0.202371
AKR1C4	-0.941179	0.202852
RNF168	-0.753904	0.204562
CD44	-1.11877	0.204579
RPS16	0.949376	0.206025
HNRNPUL1	-0.683604	0.206189
F11	-1.15657	0.206701
RACGAP1	-0.713847	0.207022
TNPO2	-1.00687	0.209344
IFI16	0.671104	0.209545
DIDO1	0.900802	0.210039
ZNF281	0.540649	0.211976
MT2A	-1.65278	0.212409
PHF3	-0.584756	0.213755
RREB1	-0.663926	0.214416
HDGF	0.491564	0.214762
LRRC59	-0.568624	0.215942
RPL4	0.538418	0.216986
TCEA1	-1.40988	0.217057
APOA4	-1.4483	0.217071
ZNF384	0.685564	0.217704
RPL27	0.925998	0.218295
SSB	0.569926	0.220023
NOP56	0.564377	0.220932
ACTL6A	-0.655139	0.220989
CLEC3B	-1.25164	0.2212
MSANTD3	-1.78552	0.224598
HMBOX1	-0.68928	0.225084
SRRT	-0.479113	0.229332
SMC1A	-0.486612	0.230171
LDHB	-1.18772	0.230321
HTATSF1	0.52498	0.231272
PRDX6	-0.78317	0.231736
EEF1G	0.478127	0.232697
SPINK6	-1.17397	0.235245
CBFA2T2	0.474769	0.236422
PNISR	0.749078	0.236755
CAND1	-0.926018	0.238143
MBOAT7	-0.76786	0.240691
SYNCRIP	-0.896827	0.241069
NONO	0.705589	0.241979
RMI2	0.610499	0.242436
GPATCH4	-0.489136	0.243358
MBD4	0.558838	0.244661
MCM10	0.796395	0.245643
ZC3H15	-0.955759	0.246052
MRM3	-0.875971	0.24825
RPS18	-0.570319	0.251398
SRSF4	0.582567	0.252066
EIF1AY	0.645574	0.25357
PHF2	-0.58416	0.259383
IGF2	0.806398	0.259997
DKC1	0.787364	0.26066
PFKM	-0.521012	0.261556
RRP1	-0.74021	0.263187
TOP2A	0.589412	0.26357
DDX52	0.552782	0.263692
ENO1	-0.967151	0.265576
IGFBP4	-0.66154	0.265907
IKZF5	-0.574535	0.266486
PARK7	-1.04457	0.267147
ARID1A	-0.533712	0.267214
RBP4	-1.04877	0.26785
ITIH2	-1.23077	0.269626
C9	-0.834422	0.272221
CEBPA	0.529608	0.275275
API5	0.506644	0.277527
RPL27A	-0.474846	0.277725
KIF2C	0.430652	0.278623
POLR1B	-0.458526	0.280462
PDAP1	-0.534514	0.28414
YBX1	-0.714146	0.284324
SMC4	-0.492308	0.285319
MRTO4	-0.486706	0.285961
CHMP3	1.0314	0.287531
COX15	0.517355	0.28787
CP	-0.609728	0.288473
NOP58	0.527613	0.288923
RPL8	0.57524	0.289114
YWHAG	0.573083	0.292134
RPS27	0.506536	0.292178
SENP1	0.639715	0.29351
NUSAP1	0.439715	0.294002
MAP7D1	0.452125	0.295008
KRT1	-0.977363	0.295643
C9orf78	0.859567	0.296451
DHX37	0.547037	0.296996
SSBP1	0.511779	0.297151
VNN1	-0.989366	0.297167
MYC	0.504265	0.297882
YBX3	-0.712833	0.301708
ELF1	0.718528	0.30209
A2M	-1.16722	0.302382
RPS7	-0.659482	0.303424
DIMT1	-0.637309	0.309204
LYL1	-0.626208	0.309816
ZNF512B	0.45054	0.310855
HBD	-1.11595	0.31124
DNTTIP1	-0.591463	0.312348
FGB	-0.970061	0.312917
HNRNPC	-0.480611	0.313367
ZNF292	0.502095	0.313634
CEBPZ	-0.849208	0.315146
SSR3	-0.548093	0.315706
MAX	0.569969	0.316675
BEND5	-0.514763	0.317007
GTF2I	-0.43984	0.318639
ERH	0.453074	0.3213
HDGFL3	0.575032	0.322648
IKZF1	0.481871	0.322662
EIF4B	-0.691626	0.322892
ZC3H18	0.598132	0.322909
ITIH3	-1.0262	0.324506
POSTN	-1.00687	0.325132
EEF2	-0.463466	0.327742
RPL38	-0.716722	0.328781
GTF2F1	-0.630624	0.330493
RAD51AP1	-0.933384	0.331432
RPS11	0.48251	0.331525
DHX15	-0.593802	0.331651
TCOF1	0.386746	0.332435
TUBB4B	0.696225	0.333905
H3-3B	0.614115	0.338745
BARD1	0.420721	0.34117
DHX36	-0.548251	0.342226
PHF6	0.494459	0.342535
ALYREF	0.673817	0.342917
ZNF276	0.604564	0.343677
EIF4A1	0.372996	0.343895
NFIA	0.447343	0.347224
DPF2	-0.529621	0.348071
MYB	0.402537	0.348458
TMX1	-0.608172	0.350753
SMAP	-0.439425	0.35293
DR1	-0.595677	0.359521
UTP25	0.560968	0.359665
RSRC2	-0.439231	0.360034
HNRNPL	0.413031	0.361759
CKAP2	-0.481375	0.363587
ATAD5	-0.346502	0.364392
LIG3	0.410739	0.364539
ZFP69B	-0.719365	0.364655
NOL7	-0.478723	0.364756
RPL37	0.740094	0.367722
LBR	0.476793	0.368398
ZKSCAN1	-0.386248	0.368635
RPS19	-0.548882	0.369357
RBM25	-0.391114	0.369541
UHRF1	-0.395489	0.370217
ZNF638	-0.395581	0.371413
COL2A1	-0.821658	0.372142
XPO1	0.541467	0.37583
MAT1A	-0.836892	0.375937
ACTA2	-0.459211	0.377347
ANP32A	0.706032	0.377377
SLC9A3R1	-0.570954	0.377528
CDH13	-0.596689	0.378657
UBA52	-0.642435	0.379749
PRC1	-0.573496	0.381959
RPS27A	-0.383383	0.383599
NPM3	-0.59117	0.38479
CKAP5	0.477353	0.385293
ATP5F1A	0.398527	0.386075
PPP1R10	0.42868	0.389943
CNBP	0.467466	0.390151
NCAM1	-0.882997	0.39056
RBM39	0.553234	0.392659
CUL1	-0.633224	0.393082
SPP2	-1.08108	0.393467
ZCCHC9	-0.707271	0.394492
ATF1	-0.653905	0.394702
SAMD1	-0.397713	0.395507
KRTDAP	-0.796877	0.396946
SRBD1	-0.364235	0.397172
RPS13	0.338515	0.398932
DARS1	-0.440698	0.401845
PCGF1	-0.662243	0.4044
ARGLU1	-0.558217	0.406004
SAP18	0.535719	0.406766
KPNB1	-0.445989	0.406977
CBX2	-0.471926	0.409458
U2AF2	0.379584	0.41465
MAP2K7	0.596326	0.417261
ISL2	-0.447575	0.417476
DDX5	0.369771	0.418358
C5	-0.780374	0.419399
MRPL12	-0.587114	0.421119
MGA	-0.409735	0.421622
MYBBP1A	0.336013	0.422471
PHF5A	0.470909	0.425574
HIRIP3	-0.376554	0.427315
ILF2	0.339596	0.429992
CFI	-1.12871	0.430607
NFIL3	-0.490363	0.431063
H3C12	0.439743	0.433918
PLG	-0.810524	0.434321
MAGT1	0.390276	0.435318
SLC25A10	-0.581283	0.43535
TFAP4	0.404798	0.435554
HINT1	-1.12132	0.436648
PRPF6	-0.37639	0.437173
SUPT5H	0.341024	0.437174
MAZ	-0.313615	0.437216
SMARCA5	-0.423578	0.440275
SNRPB	0.724558	0.440969
NUP214	-0.391944	0.441522
ART4	-0.68725	0.443002
PCBP2	0.432583	0.44741
CFDP1	-0.360384	0.449372
GTF2IRD1	0.455549	0.450878
SRSF11	0.417986	0.45416
LCAT	-0.694652	0.45514
RNASE4	-0.668282	0.455714
PLK1	0.511032	0.455985
TRIP12	0.342777	0.456498
CHD3	-0.348164	0.459077
BRD3	0.454767	0.459218
DNAJA2	-0.310327	0.462547
NFATC1	-0.378153	0.462936
TCF7L2	-0.318057	0.465863
SSBP2	0.412346	0.468187
STK26	-0.341276	0.468308
RPS3A	0.329866	0.470141
PURB	0.536518	0.472263
NUP98	-0.492159	0.474043
SLC25A6	-0.905266	0.475194
PUF60	-0.333111	0.476393
RPS5	-0.490506	0.476537
EXOSC10	-0.353625	0.477538
MYBPC3	0.486562	0.477861
KRT9	-0.41438	0.478178
KIFC1	0.305844	0.478745
SNRNP200	-0.442848	0.479182
POLR1D	-0.528168	0.48014
TMA16	0.329109	0.48143
AKR1A1	-0.648589	0.483512
MICOS13	-0.349786	0.483811
ZNF521	-0.311411	0.486567
USF1	0.483812	0.487438
TPM4	-0.476176	0.489983
VRK1	-0.390815	0.493966
SSBP3	0.379318	0.494272
HNRNPK	0.284053	0.49573
PHGDH	-0.371344	0.496241
YY2	-0.496342	0.497926
SNRPE	-0.287728	0.50509
OTX1	-0.439631	0.506223
RRBP1	-0.389046	0.507278
NCKAP1	-1.10262	0.507768
POLR1A	0.324159	0.507823
HSPA5	-0.31049	0.508282
TCERG1	-0.353283	0.510205
CALM1	0.3403	0.511546
ATP2A2	-0.24545	0.511608
TMSB4X	-0.766613	0.51185
CENPS	-0.415136	0.512969
IFT172	-0.716723	0.513077
EIF5B	-0.340438	0.514168
GNL3L	0.508285	0.514221
RBMX	-0.295837	0.515206
EIF4H	-0.411554	0.516747
FLG2	-0.59401	0.518859
EFTUD2	-0.465138	0.525821
TOMM20	-0.330731	0.527982
CBX5	0.246276	0.52905
VIM	-0.28163	0.531455
PCBP1	0.282788	0.533339
C1QTNF3	-0.511033	0.53575
LUC7L	-0.427546	0.536794
ZNF148	-0.267055	0.537122
ATP5F1B	-0.247076	0.537397
HSPA9	-0.27302	0.538512
THOC2	-0.260388	0.540006
CHCHD3	-0.281459	0.540792
RBM8A	-0.240851	0.541459
EEF1D	0.29913	0.542072
RSL1D1	-0.37958	0.54335
UBP1	-0.504835	0.544215
TUFM	0.265288	0.544804
TGFBI	0.655877	0.545045
SPARC	-0.636006	0.546213
SNRPD3	0.351858	0.546247
PTDSS1	0.402879	0.546919
EIF5A	0.313554	0.551648
DNAJA3	-0.361369	0.554694
TMPO	0.266724	0.558532
BCOR	0.262868	0.559441
CLIC1	-0.360882	0.560574
MCM6	0.25097	0.560637
RPL5	0.297148	0.562255
CHD8	-0.296949	0.569918
HNRNPA2B1	0.215654	0.571134
ETV6	0.471383	0.571744
BTF3	0.334571	0.572426
THRAP3	0.241737	0.573734
SNRNP70	0.223465	0.573826
FUS	-0.407074	0.576241
HACD3	0.297648	0.577128
PCGF6	-0.499162	0.577582
RPL28	0.260505	0.578677
RANGAP1	0.218309	0.579907
FBLL1	0.416869	0.580135
BCL11B	-0.247388	0.580554
MPG	0.248847	0.580772
SNW1	-0.412266	0.582036
VNN2	-0.3725	0.582202
BEND3	0.330259	0.583162
HMGN4	0.241558	0.585363
WDR76	0.306551	0.590965
ILF3	0.389922	0.59423
MCM5	0.203433	0.594516
RECQL	0.359721	0.598072
RALY	-0.36775	0.598913
RPL23	-0.292488	0.600743
RPL7	-0.206966	0.608241
PDS5A	0.216056	0.61414
RPL37A	0.227032	0.616702
NOL6	-0.205963	0.62226
CMAS	0.406228	0.626911
KDM2B	0.22402	0.627469
NUDT21	-0.214178	0.631272
SNRPB2	-0.260557	0.631606
KAT8	0.269297	0.63278
MATR3	-0.214286	0.633977
TCF7	-0.212622	0.634444
RBBP6	-0.483273	0.641477
ATOH1	-0.291945	0.642161
PLEC	-0.370737	0.64698
RBPJ	0.299056	0.653529
L3MBTL3	-0.335025	0.659617
MT-CO2	-0.242309	0.66438
HSPA1A	-0.177215	0.666146
DDOST	0.210783	0.668136
FN1	-0.404519	0.673907
SGO2	-0.283088	0.676456
RPS19BP1	0.224573	0.676613
RPN1	0.182887	0.679498
EIF5	-0.19001	0.680211
MARK3	-0.211242	0.683343
RPS14	-0.352116	0.692151
TCF4	0.150944	0.692562
FAM133B	0.195847	0.694877
ESCO2	-0.183124	0.699024
RANBP1	0.231417	0.702175
CTR9	0.191339	0.703296
ZNF768	0.163848	0.706626
CALR	0.154328	0.712828
EP400	-0.191368	0.71374
TFDP1	-0.330462	0.714316
POLDIP3	-0.193683	0.71534
ZNF143	0.248267	0.715762
NOM1	-0.221974	0.717469
THYN1	0.29835	0.718063
RPL14	0.171384	0.718532
HNRNPF	-0.242195	0.719042
ZC3H11A	-0.186539	0.722935
GGH	-0.432283	0.723754
RPS21	-0.259019	0.726269
CBX4	-0.145404	0.728597
NOB1	0.281336	0.72973
AHCTF1	0.139287	0.732107
HMGN2	-0.256521	0.732576
XRCC1	0.198298	0.733573
NACA	0.194089	0.734639
KIAA1143	0.198861	0.735251
GC	-0.440585	0.735297
C8B	-0.432734	0.737661
HSP90AB1	-0.141689	0.73838
RB1	-0.189746	0.739997
UQCRC2	-0.220493	0.746617
TUSC3	-0.194692	0.747915
MIDEAS	0.149325	0.749358
FIP1L1	-0.1842	0.752679
HCLS1	-0.172999	0.753149
SLC25A11	-0.202541	0.754173
CHD6	-0.2506	0.757865
TTF1	-0.133927	0.76029
ATAD3A	-0.115025	0.76191
POLR2E	-0.183766	0.762042
SFPQ	0.200292	0.763433
AFG3L2	0.143709	0.765748
MCM7	-0.117105	0.766188
EEF1A1	-0.124522	0.767529
RCOR1	0.191308	0.767675
HNRNPA0	-0.206361	0.767966
RPS4X	0.190581	0.768351
SF3B1	0.139903	0.769162
ASS1	-0.22001	0.772022
ATF3	-0.114277	0.7739
PABPC1	0.138574	0.774022
TAL1	-0.297292	0.782286
SSRP1	-0.128456	0.783164
HNRNPA1	-0.180387	0.784539
DDX3X	0.132042	0.785928
RPL36A	0.141463	0.789536
SRSF7	0.112325	0.790663
HNRNPR	0.0994625	0.79237
INTS7	-0.172812	0.794658
PPIG	0.126369	0.796461
HDAC1	-0.130466	0.797113
KDM1A	0.15641	0.797993
APOH	-0.341411	0.798238
RPL10A	0.167423	0.802594
RPA3	0.173653	0.80308
NFKB1	0.133127	0.804766
SAFB	-0.108062	0.805096
RPS8	-0.177428	0.805828
ADH5	-0.214027	0.807719
HSP90AA1	0.0950566	0.810396
NAT10	0.107202	0.813337
RPL3	0.163147	0.813703
L3MBTL2	-0.105908	0.815567
PTMS	-0.149125	0.815983
MCM2	0.0979116	0.817048
DNAJB6	-0.128427	0.82087
CIR1	0.163597	0.821982
IKZF2	0.112903	0.822761
C1R	0.22845	0.824584
C17orf80	0.12058	0.825843
HNRNPM	0.124388	0.826918
ATP5PB	0.12845	0.828353
ARR3	-0.259013	0.828948
LEO1	-0.107932	0.830428
WRN	-0.157325	0.833163
HNRNPUL2	0.142209	0.836631
ATF2	-0.101515	0.837254
DHRS2	-0.0907248	0.838148
STT3B	0.0997638	0.84113
RAC2	0.116114	0.84175
RPL13	-0.0942552	0.844678
PDIA4	-0.0977355	0.847841
DNMT1	0.0882439	0.848129
ACIN1	-0.0811571	0.849293
DDX17	-0.0721736	0.84979
LUC7L3	0.0983382	0.852815
LMO2	-0.122503	0.855007
SNRNP27	0.121929	0.855557
HNRNPH1	-0.0957487	0.856365
BANF1	-0.106003	0.858589
P4HA1	0.153454	0.86069
LMNB1	-0.0680058	0.861776
ATP5F1C	0.107652	0.864089
RPL32	-0.171288	0.864207
SMARCA4	0.0803901	0.864792
ACTR1B	0.0852195	0.867464
MDC1	-0.083899	0.868913
RPL22L1	-0.145365	0.871117
RPL21	0.0789198	0.871643
STT3A	-0.101575	0.876278
EEF1E1	-0.109342	0.876711
PRKDC	-0.0626729	0.878047
CHAF1A	0.0987215	0.879863
C19orf53	0.0820462	0.880968
CDCA2	0.0821498	0.882885
RPL17	-0.0612432	0.887308
PCNP	-0.065365	0.887347
EHMT1	0.111668	0.887722
SNRPD2	0.100657	0.896847
MYO1G	0.0591767	0.898686
NHP2	0.0804492	0.901916
EIF3CL	-0.0732141	0.905959
RPL22	0.0765136	0.907046
HRNR	-0.0850698	0.9139
RPS9	-0.0476223	0.915246
PDCD5	0.0418467	0.920122
PFN1	0.0603337	0.921067
MSH6	-0.0419555	0.922303
TUBA4A	0.0476445	0.922762
LIN28B	0.052359	0.931331
NOP2	-0.0335841	0.93587
PPM1G	-0.0331662	0.936104
RPS3	0.0414221	0.937236
ZKSCAN8	0.0639694	0.937375
BAHCC1	0.0325994	0.939455
CDK11B	-0.0611053	0.945546
DDX47	0.0469496	0.946312
CHD4	-0.0298606	0.949955
THOC3	-0.035536	0.953408
GFI1	0.0285478	0.956748
RPLP1	-0.0339445	0.957418
PELO	-0.0257492	0.958242
RPL23A	-0.0304142	0.958311
RPS23	0.02626	0.959458
WDR5	0.0302778	0.964597
POLR1C	-0.0214926	0.968419
ZNF598	-0.0226739	0.969362
RPL11	0.0141298	0.973554
ACTG1	0.0206983	0.975113
TMTC2	-0.0193248	0.978231
PDIA3	-0.0111543	0.98095
CWC22	0.012613	0.982914
LUC7L2	-0.00822375	0.98781
KDM4B	0.0101191	0.989158
MDN1	0.0150847	0.99115
CLASP1	0.0056397	0.993284
HACD2	0.00466632	0.993847
MSANTD4	-0.00287455	0.994912
VEZF1	0.000111168	0.999778
AKAP8L	NA	NA
ANXA2P2	NA	NA
CDC37	NA	NA
CHMP4B	NA	NA
CPSF6	NA	NA
DDX1	NA	NA
DSC1	NA	NA
DYNLL1	NA	NA
ETAA1	NA	NA
FARSA	NA	NA
FASTKD5	NA	NA
FEN1	NA	NA
GATAD2A	NA	NA
H2AZ1	NA	NA
HIGD1A	NA	NA
INIP	NA	NA
KIF18A	NA	NA
KRT17	NA	NA
MLLT1	NA	NA
MMTAG2	NA	NA
NFATC2	NA	NA
NOL4	NA	NA
NR2C2	NA	NA
ORC1	NA	NA
P4HB	NA	NA
PDIA6	NA	NA
POLD3	NA	NA
POLR2H	NA	NA
PRDM11	NA	NA
PRPF31	NA	NA
PURA	NA	NA
QSER1	NA	NA
RNPS1	NA	NA
RPL18A	NA	NA
RPL31	NA	NA
RPL35	NA	NA
RRP9	NA	NA
SCD	NA	NA
SF3A2	NA	NA
SKI	NA	NA
SLTM	NA	NA
SLU7	NA	NA
SMARCB1	NA	NA
SRFBP1	NA	NA
SRRM1	NA	NA
SRSF10	NA	NA
SUN1	NA	NA
TASP1	NA	NA
TDP1	NA	NA
TERF1	NA	NA
TPI1	NA	NA
UBE2E3	NA	NA
VRK3	NA	NA
WT1	NA	NA
YAF2	NA	NA
ZMYND11	NA	NA
ZNF451	NA	NA
ZNF48	NA	NA
