# Supplementary material for: The hematopoietic stem cell MYB enhancer is essential for and recurrently amplified during T cell leukemogenesis
Source: J Clin Invest. 2025 Oct 23;136(1):e187998. doi: 10.1172/JCI187998 (PMC12721900; doi:10.1172/JCI187998)
Supplement: Supplemental table 5 [file jci-136-187998-s161.xlsx]

## Sheet: Flag-ETS1_vs_vector
Gene	log2FC	p.mod
AAAS	0.122115	0.39649
ABCD3	0.211484	0.362293
ABCF1	-0.228419	0.411647
ABHD12	-0.0690892	0.877283
ABHD16A	-0.0160793	0.931869
ABHD18	0.0923674	0.478312
ABT1	0.463889	0.0188515
ACIN1	-0.448518	0.0388677
ACLY	0.16837	0.398161
ACOX1	0.0536846	0.708027
ACSL3	0.164587	0.239114
ACSL4	-0.198811	0.175002
ACTB	-0.515267	0.111875
ACTL6A	0.0216596	0.905234
ADAR	-0.22391	0.166434
AGK	0.00900519	0.950681
AKAP8	0.337009	0.034546
AKAP8L	0.00111465	0.994151
AKR7A2	0.416236	0.24625
ALB	-1.76137	0.280478
ALDOA	-0.169633	0.288732
ALKBH5	-0.135954	0.379993
ALMS1	-0.00594866	0.985959
ALYREF	0.400972	0.0396408
AMBRA1	-0.196196	0.348621
ANXA1	-0.34734	0.430264
ANXA2P2	-0.169483	0.29442
APMAP	0.743083	0.035036
ARGLU1	0.177652	0.145515
ARHGAP23	-0.155739	0.705653
ARHGAP30	-0.0291817	0.954091
ARHGEF1	0.359569	0.256888
ARHGEF2	0.0695627	0.549121
ARID1A	0.0695814	0.5697
ARID2	0.742421	0.00114032
ARL6IP4	-0.0138407	0.907201
ASB1	-0.214511	0.237055
ASPHD1	0.0648704	0.893613
ATAD2	1.45634	0.000312039
ATAD3A	-0.136516	0.47629
ATP23	-0.401575	0.0529979
ATP5MC1	0.838086	0.00403111
ATP5MF	0.874284	0.0111604
ATP5MK	0.73489	0.0023186
ATXN10	-0.0810671	0.76231
ATXN2	-0.70214	0.00263264
ATXN2L	-0.523738	0.0182148
ATXN7	0.178411	0.631618
B3GALT6	0.220444	0.420374
BAG2	0.99595	0.0117505
BAZ1A	-0.189679	0.292463
BAZ1B	-0.10249	0.576459
BCL11B	0.768261	0.117937
BCLAF1	-0.428952	0.0920005
BOLA2	0.0179916	0.872261
BRD1	0.100769	0.783936
BRI3BP	-0.105918	0.802848
BRIX1	-0.557622	0.00910168
BUB3	0.172202	0.176633
BUD23	0.104641	0.545812
BYSL	-0.0600833	0.718038
C11orf98	0.186159	0.24382
C19orf47	0.756742	0.00578415
C19orf53	-1.10837	0.0309194
C3	0.0406007	0.881846
C4A	-1.19382	0.257927
C6orf47	0.185809	0.337891
C7orf50	-0.720793	0.0100449
C8orf33	-0.81129	0.0396215
CACTIN	-0.385502	0.0283825
CAD	0.274146	0.223167
CALML5	-1.25609	0.205927
CAMK2G	0.361248	0.0528928
CAPRIN1	-0.145597	0.415521
CAPZA1	-0.242383	0.0707073
CAPZB	0.150063	0.330815
CARHSP1	0.252975	0.257333
CBFB	1.89172	8.62735e-06
CBLL1	-0.303179	0.256388
CBLN1	-0.320829	0.308179
CBX4	0.331643	0.040304
CCAR1	-0.0757033	0.709905
CCAR2	0.323265	0.0548233
CCDC124	-0.55193	0.515665
CCDC59	-0.389652	0.0818841
CCDC8	0.364733	0.423761
CCDC86	-0.0143115	0.926043
CCDC88A	0.261385	0.0771143
CCDC93	0.0936936	0.687485
CCNK	0.0824704	0.752402
CCT8	0.0733315	0.696821
CD4	0.468209	0.0382331
CDC40	-0.167971	0.678035
CDC42	0.242121	0.192338
CDC5L	-0.257723	0.373771
CDC73	-1.28561	0.278476
CDK12	0.0323301	0.8342
CDK13	0.00657983	0.974403
CDK17	0.293889	0.190826
CDK9	0.31917	0.0736757
CDKN2AIP	0.175829	0.189163
CDKN2AIPNL	0.112819	0.410975
CEBPZ	-0.717649	0.0516648
CENATAC	0.487498	0.0270804
CENPV	-0.0522108	0.717874
CEP170	-0.0561652	0.614302
CETN2	0.240893	0.106667
CETN3	0.352651	0.0942352
CFL1	0.203356	0.0926604
CHCHD1	-0.231773	0.152232
CHD3	0.0182263	0.899802
CHD4	0.73081	0.0367831
CHD6	-0.342586	0.117341
CHERP	-0.0539355	0.729511
CHIA	0.830368	0.0226652
CHMP5	-0.0649272	0.648864
CHTOP	0.297761	0.040592
CIB1	0.268497	0.113003
CIR1	0.0768626	0.478824
CIRBP	0.130652	0.418988
CISD2	0.36446	0.0776617
CISD3	0.145339	0.410224
CKAP2	-0.195722	0.3747
CKAP5	0.32267	0.073944
CMAS	0.155809	0.256307
CMSS1	-0.345386	0.10792
CNBP	0.093783	0.487048
COIL	-0.327609	0.332925
COL1A1	-0.290859	0.173173
COL5A3	0.2075	0.36752
CORO1A	0.459113	0.00579819
COX6C	0.645103	0.000718296
CPOX	-0.465165	0.01462
CPSF1	0.0235898	0.870135
CPSF2	0.0233385	0.901543
CPSF4	-0.0809104	0.718065
CPT1A	0.658396	0.00312187
CRIP1	0.0498417	0.747529
CRKL	-0.467021	0.0207005
CRY1	0.257401	0.159189
CSN2	0.0942959	0.808653
CSNK1A1	1.11618	0.0781973
CSNK2B	0.0406935	0.871812
CSRP1	0.120173	0.340402
CTBP2	-0.0663072	0.892776
CTCF	-0.0404683	0.741639
CTSZ	0.411502	0.0219458
CTU1	-0.142255	0.255927
CWC25	0.0273223	0.814856
DAXX	-0.11363	0.60965
DAZAP1	0.277691	0.0748474
DCD	0.0169514	0.967447
DCK	0.961361	0.00139423
DDA1	0.274951	0.28527
DDB1	0.297229	0.0626314
DDHD1	0.171318	0.266012
DDOST	0.178569	0.151164
DDRGK1	-0.0952268	0.798092
DDX1	-0.285701	0.0437701
DDX17	-0.360526	0.0539934
DDX18	-0.842462	0.0059481
DDX21	-0.500268	0.0290697
DDX24	-0.591369	0.0105973
DDX27	-0.177483	0.403443
DDX28	0.601325	0.00542473
DDX3X	0.0560093	0.682697
DDX41	-0.128345	0.236511
DDX46	-0.0276566	0.818783
DDX5	0.176406	0.208822
DDX50	-0.227127	0.223874
DDX51	0.0130644	0.94408
DDX55	0.0596223	0.872688
DDX6	-0.262203	0.139883
DECR1	-0.828123	0.000659158
DEK	0.425737	0.23807
DGKE	0.374625	0.0648537
DHCR24	0.421076	0.0254073
DHRS2	-0.834934	0.00165776
DHRS4	-0.140481	0.392648
DHTKD1	0.748994	0.100337
DHX15	-0.0130999	0.906327
DHX30	-0.61717	0.00818176
DHX35	-0.0792727	0.615323
DHX36	-0.0231987	0.901855
DHX8	0.0796672	0.626545
DHX9	0.114937	0.447134
DIDO1	0.200004	0.105003
DIMT1	0.182683	0.265108
DIPK2A	0.468071	0.0338263
DKC1	0.0750421	0.670156
DMAC2	0.228845	0.117759
DNAJA1	-0.375736	0.645205
DNAJC19	0.698037	0.00254965
DNAJC9	-0.523778	0.221258
DNTTIP1	-0.363965	0.0151536
DPF2	0.44284	0.0070232
DPM1	0.27294	0.0759124
DSP	-0.28072	0.18721
DSTN	-0.331079	0.198766
DTWD2	0.0832519	0.597941
DUT	0.96692	0.0880346
DYNLL1	0.54369	0.0470148
EBNA1BP2	-0.468415	0.0298161
ECT2	0.169117	0.489359
EDC4	-0.423227	0.247051
EEF1A1	-0.0279561	0.820671
EEF1B2	0.00593894	0.96987
EEF1E1	-0.834047	0.0252614
EEF1G	0.155101	0.373783
EEF2	0.0815675	0.510163
EFTUD2	0.201165	0.0880615
EGFL7	2.11677	3.49404e-06
EHMT2	0.185432	0.495049
EIF2AK2	-0.468983	0.0867948
EIF2S1	0.462911	0.444027
EIF2S3	-0.430358	0.391128
EIF3CL	-0.285704	0.111465
EIF3D	0.21444	0.132581
EIF3H	0.249719	0.333016
EIF3I	-0.0969157	0.684959
EIF3L	-0.0408551	0.845162
EIF4A3	-0.139116	0.301886
EIF4B	-0.036145	0.804455
EIF4E	0.0861799	0.808895
EIF4E2	-0.325586	0.180456
EIF4ENIF1	-0.726193	0.0270981
EIF4G1	0.498972	0.138351
EIF4G2	-0.276939	0.364892
EIF5A	-0.165268	0.19457
EIF6	-0.478617	0.00264977
ELAVL1	0.510233	0.00660248
ELOA	0.397377	0.0766172
ELOB	-0.0314817	0.765642
ELOC	-0.0295918	0.782062
EMD	0.453507	0.196383
EME1	-0.526092	0.0208343
ENO1	-0.263309	0.0436265
ENY2	0.278873	0.0975934
EPB41L5	-0.145864	0.340446
EPRS1	-0.0892037	0.58628
ERGIC1	0.294811	0.363966
ERH	-0.28815	0.232226
ESF1	-0.175717	0.490158
ESS2	0.0056982	0.981426
ETS1	3.38966	1.42046e-07
EWSR1	-0.149503	0.426243
EXOSC10	-0.453002	0.00970023
EXOSC2	-0.598677	0.00220804
EXOSC5	-0.702511	0.0169045
EXOSC6	-0.468609	0.00983853
EXOSC8	-0.340056	0.0156008
EXOSC9	-0.541917	0.0396982
FADS1	0.128341	0.468347
FAF1	0.366424	0.125843
FAM111A	0.541352	0.311443
FAM120A	0.266931	0.154377
FAM133B	0.0947937	0.444823
FAM32A	0.225744	0.214465
FAM76A	0.343959	0.126245
FAM76B	0.168133	0.204933
FAM98B	-0.213427	0.189827
FAR1	-0.744315	0.000998452
FAR2	-0.692396	0.00668636
FARSA	0.243713	0.526353
FASTKD5	0.337386	0.107524
FAU	-0.67037	0.00269021
FBL	0.309848	0.023893
FBXW11	0.606177	0.174714
FDFT1	0.69478	0.00403497
FECH	-0.325649	0.0351207
FEN1	-1.30587	0.0859405
FGB	0.0581666	0.873239
FGFR1OP2	-0.0162944	0.958922
FGG	0.00638689	0.989271
FIP1L1	-0.00363989	0.975291
FIZ1	-0.0740205	0.580337
FLNA	0.605067	0.0050401
FMC1	0.259091	0.0647822
FMNL1	0.0929406	0.49183
FMR1	-0.7397	0.000376391
FOXRED1	-0.0102073	0.942743
FRAT1	-0.415366	0.1988
FRG1	-0.31108	0.2217
FTSJ3	-0.619028	0.00175848
FUS	-0.00694915	0.966322
FUT4	-0.335726	0.101928
FXR1	-0.884297	0.000775865
FXR2	0.909368	0.357471
FYTTD1	-0.183747	0.25308
G3BP1	-0.279184	0.183753
G3BP2	-0.227813	0.207246
GADD45GIP1	-0.340614	0.0687547
GALNT2	0.239946	0.184764
GALNT6	0.52102	0.00231412
GAPDH	0.433902	0.00740572
GAR1	-0.721571	0.00743239
GART	0.00260262	0.984415
GATAD2B	0.98822	0.000450423
GCDH	-0.418268	0.0672108
GIGYF2	-0.248273	0.0603911
GIMAP1	1.26363	0.00513972
GLRX	0.373361	0.0889092
GMFG	0.299336	0.0339114
GMPS	0.0298263	0.824482
GNL2	-0.708882	0.0132726
GNL3	-0.393165	0.0704058
GNL3L	0.0116012	0.924583
GNPAT	0.478699	0.00991649
GPATCH1	0.109014	0.815277
GPATCH4	-0.630217	0.0191598
GPATCH8	0.282028	0.351431
GPI	-0.623336	0.0716013
GPX1	0.257594	0.26776
GPX4	0.33394	0.0985709
GRAMD4	-0.0141514	0.920443
GRN	-0.528364	0.578144
GRWD1	-0.931955	0.000942217
GSTP1	-1.75281	0.186515
GTF2I	-0.476723	0.00337281
GTPBP4	-0.425413	0.0199026
GTSE1	-0.0297697	0.865897
GTSF1	0.359671	0.0531108
H1-0	-0.374282	0.0586386
H1-10	-0.435407	0.0113561
H1-2	-0.100364	0.526822
H1-3	-0.0853291	0.606013
H1-4	0.0658311	0.690894
H1-5	-0.0197941	0.906263
H2AC11	-0.120268	0.579267
H2AX	-0.00268953	0.992189
H2BC11	-0.00214908	0.990971
H2BC12	-0.0783155	0.708771
H2BC13	0.0115371	0.949309
H3-3A	0.0429608	0.851776
H3C1	0.00094734	0.997233
H4C1	0.202839	0.308934
HADHA	0.472101	0.0106162
HADHB	0.382135	0.0102319
HASPIN	-0.227417	0.288222
HAT1	-0.0480298	0.874164
HBB	NA	NA
HCFC1	0.579153	0.00378679
HDAC1	-0.104943	0.377803
HDGF	-0.232092	0.426757
HERC5	-0.263453	0.0673734
HJURP	0.163943	0.454622
HLTF	0.238151	0.322677
HMG20A	0.251534	0.686601
HMGA1	-0.616823	0.536545
HMGB1	-0.741834	0.338205
HMGB2	-1.02648	0.25327
HMGB3	-0.0233507	0.962817
HMGN2	-1.14646	0.286902
HMGN3	-0.513161	0.432307
HMGN4	-0.719725	0.127756
HNRNPA0	0.0211037	0.836957
HNRNPA1	0.278635	0.130701
HNRNPA2B1	0.438175	0.0125163
HNRNPA3	-0.101051	0.624591
HNRNPAB	1.03808	0.000881956
HNRNPC	0.305228	0.108867
HNRNPCL3	0.398627	0.0127043
HNRNPD	0.896985	0.00569191
HNRNPDL	0.698731	0.0136346
HNRNPF	0.288393	0.187975
HNRNPH1	0.264436	0.0751913
HNRNPH3	0.441809	0.0583908
HNRNPK	0.285718	0.0681628
HNRNPL	0.40716	0.0268689
HNRNPM	-0.400694	0.017799
HNRNPR	0.383982	0.100767
HNRNPU	0.766666	0.00109593
HNRNPUL1	-0.405238	0.00695598
HNRNPUL2	0.411363	0.0142316
HP	0.036832	0.802623
HP1BP3	-0.390564	0.0234345
HPRT1	-0.238383	0.159403
HRNR	-0.471032	0.201165
HSD17B12	0.333981	0.0900217
HSDL1	-0.126258	0.541877
HSP90AA1	0.0836717	0.707591
HSP90AB1	0.346244	0.0182519
HSPA1A	0.521434	0.0580675
HSPA5	0.390345	0.0209733
HSPA8	0.356656	0.0213033
HSPA9	0.00463875	0.987919
HSPB1	0.355935	0.357232
HSPD1	0.410885	0.00975392
HUWE1	0.387983	0.201172
IFI16	-0.869505	0.0149208
IGF2BP3	-0.865488	0.000235876
IGHG2	0.31113	0.0389162
IGHV5-51	0.53053	0.00817971
IGKV2D-24	0.0165046	0.977074
IGKV2D-29	0.338489	0.0536115
IGLC2	-0.272893	0.648597
IGLL1	-2.26649	2.53285e-06
IGLL5	-0.24281	0.356122
IK	-0.0848966	0.802648
IKZF1	0.566932	0.00748866
IL16	-0.514093	0.0322079
ILF3	-0.0305393	0.859553
INTS6	0.140368	0.320837
IQCB1	0.253095	0.0490421
IQGAP1	0.586256	0.0344205
ISG15	0.794215	0.000616984
ITIH4	-0.0837409	0.650358
ITK	-0.589589	0.4768
JRK	0.323501	0.136384
JUP	0.110813	0.740783
KAT2A	0.0899712	0.692006
KAT7	-0.163888	0.873313
KCNAB2	0.36308	0.227836
KCNS1	-0.0946669	0.523423
KDM1A	0.0949634	0.809484
KEAP1	-0.974431	0.0159808
KHDRBS1	-0.219475	0.164262
KHSRP	-0.0109069	0.938476
KIF11	-0.205461	0.111245
KIF18B	0.473916	0.0487219
KIF1C	0.510344	0.200603
KIF20A	0.0138421	0.950145
KIF22	0.195515	0.244814
KIF5B	0.367738	0.291529
KIFC1	-0.656729	0.0804264
KLF10	0.703423	0.017093
KLF13	0.308027	0.356201
KLF16	0.213624	0.0957481
KPLCE	-0.497132	0.15029
KPNA2	0.513242	0.0210402
KPNB1	0.219982	0.145831
KRT1	-0.272107	0.393595
KRT10	-0.292988	0.305569
KRT14	-0.0477523	0.8611
KRT16	-0.443825	0.314056
KRT17	-0.178646	0.472433
KRT2	-0.150207	0.580369
KRT3	0.422923	0.1548
KRT5	-0.0782464	0.805722
KRT6A	-0.000380703	0.998726
KRT6B	0.176757	0.473609
KRT72	-0.0696402	0.69926
KRT78	-0.117726	0.668915
KRT80	-0.407635	0.183252
KRT9	-0.246863	0.407564
LARP1	-0.346685	0.045912
LARP4	-0.214528	0.260057
LARP4B	-0.137794	0.360551
LASP1	0.0200135	0.850343
LEF1	-0.0545737	0.775742
LEMD2	0.107807	0.36139
LETMD1	0.501667	0.00517647
LMF2	0.590936	0.00321101
LPCAT1	0.437719	0.0206468
LRPPRC	0.411367	0.0269425
LRRC59	-0.109455	0.498627
LSG1	0.247409	0.159151
LSM12	-0.42589	0.0171245
LSM14A	-0.566097	0.0411109
LSM14B	-0.359849	0.0151358
LSM6	-0.143989	0.338969
LUC7L	0.0862825	0.450329
LUC7L2	-0.00581908	0.958323
LUC7L3	0.0600179	0.677495
LYAR	-0.561487	0.0277348
LYL1	-0.467877	0.20592
LYZ	0.218785	0.530247
MACROH2A1	0.112693	0.773946
MAGEB1	-0.698848	0.00286346
MAGED2	0.530173	0.00244683
MAGOHB	0.502541	0.223413
MAP4	-0.474436	0.0478802
MAP7D1	0.390566	0.0208625
MARCHF7	-0.401312	0.232324
MARCKSL1	0.101349	0.589194
MARK2	-0.86576	0.0200847
MARK3	0.0144814	0.909804
MARS1	0.194554	0.609179
MAT2A	0.232085	0.506152
MATR3	0.264797	0.0767076
MAZ	0.642608	0.00451673
MBNL1	0.327721	0.0610426
MBOAT7	0.438966	0.0130989
MCM3	0.413976	0.0976881
MCM5	0.808347	0.00271772
MDN1	-0.45269	0.421567
MEN1	0.981705	0.000555797
METTL3	-0.0539923	0.780231
MICOS13	0.974402	0.00200587
MICU1	0.298768	0.0428548
MICU2	3.09644	1.06975e-06
MIDEAS	0.41505	0.0829129
MKI67	-0.615057	0.00707516
MLF2	1.09508	0.00465978
MMTAG2	-0.309442	0.045401
MOB4	-0.0576139	0.745573
MOGS	0.395862	0.0194224
MPG	-0.186547	0.183659
MPHOSPH10	-0.0384823	0.939253
MPHOSPH6	-0.65505	0.0060215
MRM3	-0.26081	0.390723
MRPL11	-0.262947	0.0576635
MRPL12	-0.0102506	0.951129
MRPL15	-0.185542	0.268241
MRPL16	0.0819355	0.533114
MRPL17	-0.230768	0.350377
MRPL3	0.0985275	0.510694
MRPL37	-0.318197	0.291057
MRPL38	0.0912906	0.596444
MRPL4	-0.886946	0.0462644
MRPL50	-0.580892	0.024145
MRPL51	-0.19901	0.185366
MRPL57	-0.603064	0.00559661
MRPS16	0.353082	0.0183998
MRPS17	-0.0421309	0.830612
MRPS22	0.26921	0.178242
MRPS27	0.173128	0.159301
MRPS34	-0.629955	0.52479
MRPS5	0.15436	0.304437
MRPS7	0.423691	0.0877484
MSN	-0.0265957	0.946679
MT1X	0.099209	0.536293
MT2A	-0.133481	0.834385
MTA2	0.923531	0.000960164
MTDH	-0.686903	0.0134347
MTHFD1	0.170934	0.424123
MTHFD1L	0.172067	0.251875
MTHFD2	-0.077993	0.602605
MTPAP	-0.329474	0.0428026
MTPN	0.357031	0.0367013
MTREX	-0.200504	0.134928
MYBBP1A	-0.639293	0.0128436
MYCBP	0.00124416	0.997326
MYD88	0.406747	0.674693
MYH9	0.762316	0.0313411
MYL6	0.224975	0.265224
NAP1L4	-0.381051	0.248955
NAT10	-1.48993	0.000310285
NAT14	0.133978	0.294187
NCAPH	-0.0853544	0.675145
NCBP1	0.596819	0.0436711
NCBP2AS2	-0.0981779	0.614251
NCBP3	0.928176	0.000693808
NCL	-0.895412	0.00113378
NDC1	0.198252	0.136205
NDUFA4	0.597578	0.00260474
NDUFA9	0.2877	0.118387
NDUFAF3	0.0918025	0.601824
NDUFAF4	0.212251	0.162879
NDUFB4	-0.239189	0.734876
NDUFS2	0.0904604	0.820309
NDUFS3	0.373391	0.253158
NDUFS7	0.195623	0.188758
NDUFS8	-0.180469	0.358923
NEK1	-0.417721	0.185509
NET1	-0.277582	0.0579389
NHP2	0.472986	0.0646783
NIP7	-0.714498	0.112689
NKAP	0.310655	0.249318
NKAPD1	0.249349	0.331008
NKX2-5	0.111436	0.654315
NME1	-0.128156	0.518585
NME4	-0.585731	0.0121887
NOB1	-0.0652442	0.717079
NOC4L	0.745149	0.00779533
NOL7	0.11786	0.382871
NOLC1	-0.501978	0.0893673
NOM1	-0.229001	0.342176
NONO	-0.361112	0.0617744
NOP14	0.630234	0.00219915
NOP16	-0.354365	0.0649304
NOP2	-0.758122	0.00128131
NOP56	0.288813	0.361968
NOP9	0.222177	0.207816
NOSIP	-0.0653305	0.818232
NPM1	-0.782918	0.00227003
NPW	-0.914956	0.00166413
NQO2	0.154697	0.342182
NSUN2	0.0806753	0.664594
NSUN5	0.225963	0.0823566
NTHL1	0.150119	0.29783
NTPCR	0.292787	0.523188
NUDC	0.041222	0.702049
NUDT16L1	0.269023	0.283242
NUDT21	0.33429	0.0635528
NUFIP2	-0.835912	0.000395603
NUMA1	0.607298	0.00135652
NUP153	0.197638	0.223555
NUS1	-0.172831	0.526758
NXF1	0.21402	0.194728
OPA1	0.032735	0.763347
OPA3	0.506463	0.10305
OTUD4	-0.126705	0.441134
P00761	-0.0897482	0.753208
P4HB	-0.201002	0.324523
PABPC1	-0.504481	0.00886789
PABPC4	-0.373166	0.0342828
PABPN1	0.290646	0.0380747
PAK1IP1	-0.294468	0.102608
PARP1	-0.443257	0.0208725
PBRM1	1.13041	7.95085e-05
PCBP1	-0.022614	0.846226
PCBP2	0.0907205	0.532047
PDCD4	-0.653608	0.138282
PDIA3	-0.301999	0.0481491
PDIA6	-0.224293	0.230591
PECR	0.0374341	0.795949
PELO	-0.000616685	0.996705
PEX16	-0.107453	0.501625
PFDN2	-0.721966	0.0877799
PFKL	0.402914	0.0688583
PFKP	0.352821	0.0132136
PFN1	0.197654	0.0896821
PGAM5	-0.756737	0.00468985
PGS1	0.605192	0.00580643
PHC2	0.270923	0.20445
PHF10	-0.452138	0.268724
PHF14	0.343825	0.0480346
PHF3	-0.471952	0.0883114
PHF5A	0.461226	0.0378881
PHF6	-0.0363468	0.789076
PHGDH	-0.150013	0.651773
PHKA1	0.295536	0.506811
PHKA2	0.190253	0.187797
PHKB	0.468061	0.0437766
PHKG2	-0.0585143	0.599491
PHRF1	-0.406377	0.0179242
PIGT	0.0447598	0.806616
PIKFYVE	0.26964	0.321393
PIMREG	-0.217867	0.0850151
PIP4K2A	-0.0028006	0.992404
PIP4P1	0.465083	0.155516
PISD	0.385002	0.020956
PKM	0.25703	0.121898
PLBD2	0.300815	0.0872183
PLG	0.148319	0.344281
PLK1	0.339644	0.125403
PLRG1	-0.619149	0.0282864
PML	0.155124	0.312214
PNN	-0.192445	0.203169
POLD1	-0.00663618	0.968453
POLDIP3	0.323198	0.0501206
POLGARF	0.209901	0.376892
POLR2A	0.436137	0.0307469
POLR2B	0.550172	0.0379403
POLR2E	0.104198	0.688384
POLRMT	0.0221421	0.913586
PPA1	-0.427527	0.0155169
PPAN	-0.946658	0.00229539
PPFIBP1	-0.0612779	0.658657
PPHLN1	-0.22772	0.128696
PPIA	0.172716	0.275994
PPIG	0.0573973	0.625965
PPM1B	-0.133891	0.31079
PPM1M	-0.0193215	0.949777
PPOX	-0.634972	0.0532635
PPP1R10	0.36865	0.144341
PPP1R35	-0.387134	0.0704549
PPP2R2A	-0.126356	0.325765
PPP6R1	0.00082603	0.998648
PRC1	0.242483	0.529688
PRDX1	0.0178078	0.890348
PRDX2	-0.366912	0.0148011
PRDX6	-0.28089	0.103879
PRICKLE3	-0.301269	0.216839
PRKD2	0.965997	0.00275404
PRKRA	-1.20166	0.028086
PRMT1	-0.548253	0.0247264
PRMT5	-0.252071	0.131316
PRPF19	-0.36925	0.0405589
PRPF3	0.204702	0.274543
PRPF31	0.17377	0.344863
PRPF38B	-0.0551567	0.644967
PRPF40A	0.240286	0.169889
PRPF4B	-0.988342	0.106432
PRPF6	-1.65232	0.234816
PRPF8	0.2475	0.0649061
PRR14L	0.265671	0.590342
PRRC2A	0.124335	0.44071
PRRC2B	-0.420773	0.00746315
PRRC2C	0.52209	0.00960514
PSIP1	-0.36712	0.31547
PSMD1	0.399711	0.11649
PSPC1	-0.691848	0.050405
PSRC1	-0.472011	0.465608
PTBP1	-0.0794581	0.517305
PTCD1	0.0643323	0.657383
PTDSS1	-0.446721	0.150147
PTGES2	0.142083	0.462791
PTGES3	0.493469	0.0260691
PTPMT1	0.384692	0.0976874
PTPN11	0.710571	0.0465796
PTPRCAP	0.450796	0.0418718
PUF60	0.187065	0.15644
PWP1	0.235086	0.34495
QPCTL	-0.0866519	0.532832
RAB8A	0.287197	0.072565
RAC2	0.516951	0.00411289
RACK1	-0.418203	0.0843825
RAE1	0.21744	0.430035
RALA	-0.250641	0.320314
RALY	0.522866	0.00325366
RAMAC	-0.126987	0.426831
RAN	0.0148863	0.938155
RANBP1	-0.129491	0.486466
RAP1B	0.444849	0.0476109
RASAL3	-0.301374	0.106598
RBBP4	0.520987	0.00343698
RBFA	0.248078	0.0681454
RBM14	-0.242891	0.235233
RBM15	-0.215907	0.0999387
RBM22	0.0641696	0.558348
RBM26	0.0648485	0.601803
RBM28	-0.638922	0.00321883
RBM3	-0.196234	0.423517
RBM33	0.148994	0.358569
RBM34	-0.510111	0.0589614
RBM39	0.103046	0.409026
RBM6	0.139321	0.245275
RBMX	-0.0519763	0.677169
RBMX2	-0.550689	0.125362
RBX1	0.356708	0.0252158
RCC2	-0.368656	0.0444961
RECQL4	-0.109483	0.421954
RER1	0.309315	0.0765097
RFC1	-0.999964	0.000843496
RFC2	-0.907824	0.000655841
RFC3	-0.454935	0.0085715
RFC4	-0.223759	0.284969
RFC5	-0.637847	0.00918256
RHOG	-0.202171	0.553656
RHOH	-0.570388	0.202012
RING1	-0.402141	0.0905097
RIOX1	-0.0700544	0.678478
RNF114	-0.50875	0.0907084
RNF169	0.420622	0.157272
RNF2	0.156421	0.26853
RNF220	0.276567	0.0936214
RNGTT	0.013175	0.92497
RNMT	-0.316761	0.030789
RNPS1	-0.10066	0.481125
RP9	-0.0604939	0.631499
RPA1	-1.14399	0.219669
RPAIN	-0.591716	0.0230978
RPF2	0.291407	0.269759
RPL10	-0.518849	0.00231696
RPL10A	-0.796741	0.00109396
RPL11	-0.648527	0.00170538
RPL12	-0.902543	0.00127325
RPL13	-0.846191	0.000749702
RPL13A	-0.972711	0.000279924
RPL14	-0.877233	0.000473806
RPL15	-0.818674	0.000772034
RPL17	-0.379893	0.014651
RPL18	-0.969512	0.000391343
RPL18A	-1.00499	0.000376708
RPL19	-0.791612	0.00194566
RPL21	-0.951302	0.000507448
RPL22	-0.753956	0.0108785
RPL22L1	-0.644656	0.0255544
RPL23	-0.0821307	0.494456
RPL23A	-0.744811	0.00184134
RPL24	-0.523816	0.00622303
RPL26	-0.8388	0.000969582
RPL27	-0.821566	0.000433682
RPL27A	-0.744092	0.00332455
RPL28	-0.627397	0.00131846
RPL29	-0.880735	0.000653245
RPL3	-0.967498	0.000347741
RPL30	-0.772539	0.000679923
RPL31	-0.768042	0.000958799
RPL32	-0.637281	0.00155722
RPL34	-0.855143	0.000332542
RPL35	-0.894503	0.00506048
RPL35A	-1.04068	0.000219675
RPL36	-0.839194	0.00112209
RPL36A	-0.618266	0.00602171
RPL36AL	-0.51715	0.00549979
RPL37	-0.466648	0.00900224
RPL37A	-0.672624	0.0026564
RPL38	-0.0980521	0.402476
RPL4	-0.899587	0.000625307
RPL5	-0.717521	0.0017979
RPL6	-0.972666	0.000461732
RPL7	-1.07571	0.000354108
RPL7A	-1.08561	0.000222855
RPL8	-0.855504	0.000356578
RPL9	-0.940305	0.000417866
RPLP0	-1.15608	0.000127531
RPLP1	-0.894354	0.00091587
RPLP2	-1.04611	0.000924838
RPN1	-0.0596597	0.81422
RPN2	0.592046	0.0706389
RPS10	-0.0958611	0.591811
RPS11	-0.201429	0.132096
RPS12	-0.330838	0.0554298
RPS13	-0.389306	0.0149397
RPS14	-0.275945	0.122062
RPS15	0.0773477	0.502083
RPS15A	-0.768883	0.000888197
RPS16	0.0978441	0.441293
RPS17	-0.0128894	0.920493
RPS18	0.186091	0.151418
RPS19	0.425093	0.00982232
RPS2	0.462244	0.0057223
RPS20	0.0412681	0.813642
RPS21	-0.170282	0.138416
RPS23	-0.300191	0.0289651
RPS24	-0.265088	0.0710012
RPS25	-0.0888708	0.519813
RPS26	-0.0920923	0.480755
RPS27	0.0060748	0.953139
RPS27A	0.0548507	0.691361
RPS28	-0.0792941	0.470128
RPS29	0.426788	0.0227743
RPS3	-0.100282	0.375928
RPS3A	-0.365701	0.0247107
RPS4X	0.257013	0.0473965
RPS5	0.022348	0.864085
RPS6	-0.545198	0.00700289
RPS7	-0.828206	0.064665
RPS8	-0.575356	0.00361806
RPS9	-0.0270619	0.81096
RPSA2	-0.321512	0.0302955
RRBP1	-1.36126	0.000280322
RREB1	0.0266551	0.941782
RRP1	0.235252	0.261435
RRP12	-0.166358	0.169861
RRP15	-0.871863	0.00788034
RRP1B	-0.495581	0.0660791
RRP36	0.571993	0.0200777
RRP7A	0.0852507	0.503425
RSL1D1	-0.597667	0.00662845
RSRC1	-0.960529	0.280641
RSRC2	-0.26166	0.117769
RTCB	-0.281465	0.0757967
RTRAF	-0.372426	0.010437
RUNX1	1.01476	0.000224086
RUVBL1	0.630804	0.00179884
RXRB	0.414215	0.126204
S100A8	-0.773692	0.00113522
SAFB	-0.0609184	0.624509
SAFB2	-0.15675	0.74488
SAP18	-0.305675	0.0624907
SARNP	-0.288929	0.498559
SART1	-0.152493	0.305718
SASH3	-1.1781	0.235276
SCAF1	-0.342663	0.211538
SCAF11	0.0924061	0.411046
SCAF8	0.148359	0.582129
SCAND1	-0.0954154	0.787733
SCCPDH	0.18514	0.212564
SCD5	0.0204806	0.937781
SCO1	0.156711	0.218254
SCO2	0.217606	0.296117
SEC61B	0.236285	0.0970951
SELENOH	-0.29458	0.169897
SENP2	-0.0814228	0.659153
SERBP1	-0.0657318	0.722031
SERF2	-0.854781	0.441862
SERPINB12	-0.0816348	0.861291
SETD9	-0.220194	0.170133
SF1	0.045758	0.772688
SF3A2	0.358007	0.0568088
SF3B1	-0.151202	0.333458
SF3B2	-0.0272732	0.847763
SF3B3	-0.0566381	0.85315
SF3B4	-0.265033	0.189701
SF3B6	0.0173973	0.930286
SFPQ	-0.375072	0.0588214
SGPL1	0.127987	0.615081
SH2D1A	0.303505	0.229838
SKI	-0.354189	0.0654514
SLC25A3	0.250013	0.0582
SLC25A4	0.0381832	0.887764
SLC25A5	0.504011	0.00219555
SLC27A4	1.91676	0.0733013
SLIRP	0.0269056	0.837867
SLTM	-0.0424149	0.81556
SLU7	0.0378526	0.93237
SLX9	0.702651	0.00206102
SMARCA4	0.581811	0.0376631
SMARCA5	0.234591	0.161338
SMARCC1	1.00459	0.000409669
SMARCC2	0.663699	0.00121149
SMARCD1	-0.641025	0.19267
SMARCD2	1.1451	0.000574909
SMU1	-0.180783	0.201157
SNRNP200	0.242062	0.138903
SNRNP27	0.110822	0.435721
SNRNP70	0.348939	0.029353
SNRPA	0.0982094	0.374406
SNRPB	-0.263153	0.0555535
SNRPB2	-0.242105	0.306051
SNRPC	-0.147255	0.31468
SNRPD2	-0.240701	0.151268
SNRPD3	0.151621	0.674217
SNRPE	0.186875	0.253162
SNRPGP15	-0.0226453	0.907568
SNU13	-0.152978	0.272854
SNUPN	0.200492	0.0969021
SNW1	-0.0354572	0.832186
SON	0.448682	0.0993334
SOSTDC1	-0.993046	0.118915
SP1	0.459952	0.0103663
SP2	0.758488	0.000625381
SP3	0.535334	0.0707784
SPECC1	-1.8358	0.294724
SPN	0.828009	0.00278926
SPRR1B	-0.615578	0.13856
SPRR2E	-0.286471	0.33337
SREK1IP1	0.102639	0.619111
SRP14	-0.201521	0.397585
SRP19	-0.943603	0.00473419
SRP68	-0.228782	0.365937
SRP72	-0.223085	0.175369
SRP9	-0.391785	0.0454573
SRPK1	-0.705029	0.0154208
SRPRB	0.351496	0.187567
SRRM1	-0.16999	0.676514
SRRM2	-0.421397	0.0196469
SRRT	0.331768	0.0275807
SRSF1	-0.0158476	0.913653
SRSF11	0.283712	0.0711349
SRSF2	-0.0231511	0.946122
SRSF3	0.242835	0.0713516
SRSF6	-0.110314	0.693105
SRSF7	0.101082	0.684559
SRSF9	-0.050608	0.819823
SSB	-0.468936	0.0182431
STAU1	-0.644103	0.00449251
STK26	0.0614067	0.587198
STK38	0.332578	0.0186314
STRBP	0.1393	0.591419
STRIP1	0.362622	0.0270764
STRN	-0.0119036	0.938848
SUB1	-0.0940815	0.481816
SUGP2	0.180855	0.614307
SUMO3	0.00208286	0.984711
SUN2	1.35051	1.30214e-05
SUPT16H	-0.530513	0.0241534
SUPT20H	-0.022351	0.899084
SUPT6H	0.0917325	0.759397
SUPT7L	0.103178	0.560707
SYNCRIP	0.272874	0.101326
TADA1	-0.0063692	0.960496
TADA3	-0.0320569	0.854637
TAF10	-0.267388	0.209538
TAF12	0.34577	0.0233505
TAF15	0.461569	0.045327
TAF4	0.176618	0.387522
TAF5L	-0.129279	0.425372
TAF6L	-0.165188	0.176142
TAF9	-0.0729737	0.565027
TAGLN2	-0.193156	0.143238
TAMM41	0.674013	0.00135063
TAOK2	-0.087631	0.70928
TASOR	-0.19463	0.252077
TASOR2	0.124174	0.29615
TBC1D10A	-0.727356	0.00647336
TBCB	-0.815554	0.0616824
TBL3	-0.377965	0.0923704
TCF20	0.353341	0.0426871
TCOF1	-0.680529	0.0184992
TDRD3	-0.48024	0.0097133
TEDC1	0.700226	0.141115
TF	0.277625	0.058756
TFAM	0.122042	0.490516
TFB1M	-0.455522	0.180968
TFIP11	0.298206	0.0785778
TFPT	0.268409	0.239897
THOC1	0.111659	0.593369
THOC2	0.018044	0.90653
THOC3	-0.0351515	0.792471
THOC5	0.0087009	0.945497
THOC6	-0.019335	0.897452
THRAP3	-0.401886	0.179369
THYN1	-1.11409	0.0775997
TIMM29	-0.0180995	0.923841
TIMM44	-0.174514	0.491958
TIMM50	0.564069	0.00810108
TM4SF4	-0.245801	0.147116
TMA16	-0.514413	0.0296477
TMC8	-0.137831	0.668076
TMCO1	-0.121951	0.434882
TMEM109	0.499952	0.132204
TMEM33	0.53348	0.00613041
TMEM41A	-0.187972	0.460806
TMPO	0.160109	0.306863
TOE1	-0.0739038	0.619705
TOMM20	-0.583715	0.00210645
TOP1	-0.383718	0.0633509
TOP2A	-0.864532	0.00153003
TOP2B	-0.815847	0.00138844
TOP3B	0.13871	0.65429
TP53RK	0.0764517	0.573086
TPM4	-0.196516	0.274457
TPX2	0.0946673	0.375041
TRA2B	0.216027	0.215113
TRAF3IP3	-0.0318149	0.910298
TRAF4	1.62364	1.98426e-05
TRIM21	0.117053	0.424209
TRIM28	0.249802	0.0724755
TRIP12	0.333232	0.103637
TRIR	0.17932	0.260336
TRMT10C	-0.0640063	0.629397
TRMT112	-0.0742404	0.546657
TRRAP	0.0199315	0.879797
TSR1	-0.309748	0.369461
TSR3	0.165422	0.303961
TUBA1A	0.314384	0.0176226
TUBA4A	0.425094	0.0084567
TUBB	0.195102	0.0960619
TUBB3	0.166526	0.513735
TUBB4B	-0.115764	0.492196
TUFM	0.166674	0.29599
TUT4	-0.276232	0.296929
TXN	-0.252464	0.0933839
TXNDC12	-0.346446	0.0160501
U2AF1	0.320115	0.0978674
U2SURP	0.228921	0.157265
UBA1	0.421785	0.0862294
UBAP2	-0.211406	0.170989
UBAP2L	-0.678153	0.000605478
UBE2I	0.278145	0.214532
UBE2L5	-0.375884	0.0983479
UBE2N	0.150625	0.35203
UBR5	0.145429	0.329418
UBTF	-0.810854	0.00857876
UPF1	0.097893	0.703249
UQCC1	-0.167701	0.47951
UQCRHL	0.892006	0.00390884
UQCRQ	0.384532	0.041435
USP10	-0.304676	0.109152
USP7	0.562446	0.00276352
UTP23	-0.22284	0.350244
UTP3	-0.0327268	0.86436
VAPA	0.0328124	0.786902
VEZF1	0.617169	0.00237816
VIRMA	-0.192219	0.316901
WDR12	-0.716246	0.0384108
WDR33	0.0488758	0.755221
WDR5	0.338896	0.14554
WTAP	-0.11811	0.433374
XPO1	0.00707478	0.981328
XRN2	0.139636	0.282137
YBX1	0.549464	0.00602345
YBX2	-0.0583097	0.685098
YBX3	0.6686	0.015393
YME1L1	-0.215198	0.266287
YTHDC1	0.0560927	0.729062
YTHDC2	0.0419992	0.86208
YTHDF1	-0.317301	0.161686
YWHAB	-0.267615	0.353869
YWHAE	-0.273716	0.281148
YWHAG	-0.427339	0.0294254
YWHAH	-0.352166	0.100313
YWHAQ	-0.412315	0.0322171
YWHAZ	-0.173733	0.347524
YY1	0.450556	0.010348
ZAP70	0.253342	0.15091
ZBED3	-0.244894	0.25472
ZBTB11	0.0664107	0.692238
ZBTB21	-0.0350205	0.84393
ZC3H11B	-0.189729	0.437945
ZC3H13	-0.000378093	0.998445
ZC3H14	0.00921528	0.966888
ZC3H15	0.0506205	0.775481
ZC3H4	0.617449	0.0269304
ZC3HAV1	0.397895	0.0309959
ZC3HAV1L	0.290777	0.0336995
ZCCHC17	0.038261	0.802079
ZCCHC9	0.303625	0.34324
ZFC3H1	0.0711346	0.677264
ZFHX4	0.986734	0.00468467
ZFP91	0.597853	0.0200568
ZGPAT	0.23483	0.15288
ZIC2	0.694823	0.0106009
ZMYM6	-0.011301	0.9685
ZNF106	-0.187575	0.351681
ZNF143	-0.458608	0.421963
ZNF213	-0.545818	0.0590828
ZNF219	-0.0628645	0.723447
ZNF24	0.278346	0.105649
ZNF277	-0.339091	0.218108
ZNF281	0.146536	0.241589
ZNF316	0.576667	0.0398162
ZNF408	0.42488	0.0278277
ZNF512	0.331397	0.192168
ZNF512B	0.226981	0.0762739
ZNF555	-0.289832	0.474399
ZNF574	0.629163	0.00192715
ZNF575	-0.131777	0.33205
ZNF580	-0.0851064	0.854563
ZNF598	0.12833	0.37795
ZNF638	-0.086676	0.53743
ZNF644	0.859737	0.00700094
ZNF706	-0.670488	0.392428
ZNF740	0.557587	0.00665446
ZNF768	0.561716	0.0201771
ZNF800	-0.184694	0.661055
ZNHIT2	-0.0073561	0.963999
ZNHIT6	-0.150095	0.493426
ZRANB2	0.0883595	0.498231
