# Supplementary material for: The hematopoietic stem cell MYB enhancer is essential for and recurrently amplified during T cell leukemogenesis
Source: J Clin Invest. 2025 Oct 23;136(1):e187998. doi: 10.1172/JCI187998 (PMC12721900; doi:10.1172/JCI187998)
Supplement: Supplemental table 6 [file jci-136-187998-s162.xlsx]

## Sheet: Transcriptional regulators
BANP
A1CF
AAAS
AASS
ABL1
ABT1
ACTA1
ACTB
ACTBL2
ACTL6A
ACTL6B
ACTN1
ACTN2
ACTN4
ACTR5
ACTR6
ACTR8
ADAR
ADARB1
ADNP
ADNP2
AEBP1
AEBP2
AFDN
AFF1
AFF2
AFF3
AFF4
AGO1
AGO2
AGO3
AGO4
AHCTF1
AHDC1
AHR
AHRR
AICDA
AIP
AIRE
AJUBA
AKAP1
AKAP8
AKAP8L
AKIRIN1
AKIRIN2
AKNA
ALKBH1
ALKBH3
ALX1
ALX3
ALX4
ALYREF
ANHX
ANKRD1
ANKZF1
ANP32A
ANP32B
ANP32C
ANP32E
APBB1
APEX1
APOBEC1
APOBEC2
APOBEC3A
APOBEC3B
APOBEC3C
APOBEC3H
APOBEC4
AQR
AR
ARGFX
ARHGAP35
ARID1A
ARID1B
ARID2
ARID3A
ARID3B
ARID3C
ARID4A
ARID4B
ARID5A
ARID5B
ARL2BP
ARNT
ARNT2
ARNTL
ARNTL2
ARRB1
ARX
ASCL1
ASCL2
ASCL3
ASCL4
ASCL5
ASF1A
ASF1B
ASH1L
ASH2L
ASXL1
ASXL2
ASXL3
ATAD2
ATAD2B
ATAT1
ATF1
ATF2
ATF3
ATF4
ATF5
ATF6
ATF6B
ATF7
ATF7IP
ATMIN
ATN1
ATOH1
ATOH7
ATOH8
ATP6V1C1
ATRX
ATXN7
ATXN7L3
AURKA
AURKB
AURKC
AUTS2
BACH1
BACH2
BAG6
BAHCC1
BAHD1
BAP1
BARHL1
BARHL2
BARX1
BARX2
BASP1
BATF
BATF2
BATF3
BAX
BAZ1A
BAZ1B
BAZ2A
BAZ2B
BBX
BCAS2
BCAS3
BCDIN3D
BCL10
BCL11A
BCL11B
BCL6
BCL6B
BCL9
BCL9L
BCLAF1
BCLAF3
BCOR
BDP1
BEND3
BEND6
BHLHA15
BHLHA9
BHLHE22
BHLHE23
BHLHE40
BHLHE41
BIRC2
BMI1
BNC1
BNC2
BORCS8-MEF2B
BPTF
BRCA1
BRD1
BRD2
BRD3
BRD4
BRD7
BRD8
BRD9
BRDT
BRF1
BRF2
BRMS1
BRMS1L
BRPF1
BRPF3
BRWD1
BRWD3
BSX
BTAF1
BTG1
BTG2
BUD31
C11orf95
C17orf49
C1QBP
CAD
CALCOCO1
CAMKMT
CAMTA1
CAMTA2
CAND1
CARF
CARM1
CASC3
CASP8AP2
CASZ1
CAVIN1
CBFA2T2
CBFA2T3
CBFB
CBLL2
CBX1
CBX2
CBX3
CBX4
CBX5
CBX6
CBX7
CBX8
CC2D1A
CCAR1
CCAR2
CCDC17
CCDC62
CCN2
CCNB1
CCNC
CCND1
CCNH
CCNK
CCNT1
CCNT2
CD1D
CD2BP2
CDC40
CDC5L
CDC73
CDK1
CDK2
CDK4
CDK7
CDK8
CDK9
CDKN1A
CDKN2A
CDKN2B
CDX1
CDX2
CDX4
CDY1
CDYL
CDYL2
CEBPA
CEBPB
CEBPD
CEBPE
CEBPG
CEBPZ
CECR2
CENPA
CENPB
CENPBD1
CENPC
CENPH
CENPI
CENPJ
CENPK
CENPL
CENPM
CENPN
CENPO
CENPP
CENPQ
CENPS
CENPT
CENPU
CENPV
CENPW
CENPX
CGGBP1
CHAF1B
CHAMP1
CHCHD3
CHD1
CHD1L
CHD2
CHD3
CHD4
CHD5
CHD6
CHD7
CHD8
CHD9
CHEK1
CHERP
CHRAC1
CHTOP
CIC
CIITA
CINP
CIR1
CITED1
CITED2
CITED4
CKS1B
CKS2
CLOCK
CLP1
CLTC
CNOT2
CNOT6
CNOT7
CNOT9
COPRS
COPS5
CPEB1
CPSF1
CPSF2
CPSF3
CPSF4
CPSF7
CPXCR1
CRCP
CREB1
CREB3
CREB3L1
CREB3L2
CREB3L3
CREB3L4
CREB5
CREBBP
CREBL2
CREBZF
CREG1
CREM
CRNKL1
CRX
CRYM
CSNK2A1
CSRNP1
CSRNP2
CSRNP3
CSTF1
CSTF2
CSTF2T
CSTF3
CTBP1
CTBP2
CTCF
CTCFL
CTDP1
CTNNB1
CTNNBIP1
CTNNBL1
CTR9
CTSL
CUX1
CUX2
CWC15
CWC22
CWC25
CWC27
CXXC1
CXXC4
CXXC5
DACH1
DACH2
DAXX
DBP
DBX1
DBX2
DCAF1
DCAF6
DCP1A
DCP1B
DCP2
DCPS
DDIT3
DDX1
DDX10
DDX11
DDX17
DDX23
DDX39A
DDX39B
DDX3X
DDX3Y
DDX42
DDX46
DDX5
DDX54
DDX6
DEAF1
DEK
DGCR8
DHX15
DHX16
DHX30
DHX36
DHX38
DHX9
DICER1
DIDO1
DIS3
DLX1
DLX2
DLX3
DLX4
DLX5
DLX6
DMAP1
DMBX1
DMRT1
DMRT2
DMRT3
DMRTA1
DMRTA2
DMRTB1
DMRTC2
DMTF1
DNAJB1
DNAJC2
DNAJC8
DNMT1
DNMT3A
DNMT3B
DNMT3L
DNTTIP1
DONSON
DOT1L
DPF1
DPF2
DPF3
DPPA3
DPRX
DPY30
DR1
DRAP1
DRGX
DROSHA
DTX1
DTX3L
DUSP1
DUX4
DUXA
DYDC1
DYDC2
DYRK1A
DYRK1B
DZIP1
E2F1
E2F2
E2F3
E2F4
E2F5
E2F6
E2F7
E2F8
E4F1
EAF1
EAF2
EBF1
EBF2
EBF3
EBF4
EDC3
EDC4
EDF1
EEA1
EED
EFTUD2
EGR1
EGR2
EGR3
EGR4
EHF
EHMT1
EHMT2
EID1
EID2
EID2B
EIF4A3
EIF4E
ELANE
ELAVL1
ELAVL2
ELF1
ELF2
ELF3
ELF4
ELF5
ELK1
ELK3
ELK4
ELL
ELOA
ELOA2
ELOB
ELOC
ELP3
EMX1
EMX2
EN1
EN2
ENY2
EOMES
EP300
EP400
EPAS1
EPC1
EPC2
EPOP
ERCC1
ERCC2
ERCC3
ERCC6
ERF
ERG
ESR1
ESR2
ESRRA
ESRRB
ESRRG
ESX1
ETS1
ETS2
ETV1
ETV2
ETV3
ETV3L
ETV4
ETV5
ETV6
ETV7
EVX1
EVX2
EWSR1
EXOSC1
EXOSC2
EXOSC3
EXOSC4
EXOSC5
EXOSC6
EXOSC7
EXOSC8
EXOSC9
EYA1
EYA2
EYA3
EYA4
EZH1
EZH2
EZHIP
FAM156A
FAM156B
FAM170A
FAM172A
FAM200B
FBL
FBLL1
FBXL19
FERD3L
FEV
FEZF1
FEZF2
FGF2
FHL2
FHL3
FHL5
FIGLA
FIP1L1
FIZ1
FLI1
FLYWCH1
FMR1
FOS
FOSB
FOSL1
FOSL2
FOXA1
FOXA2
FOXA3
FOXB1
FOXB2
FOXC1
FOXC2
FOXD1
FOXD2
FOXD3
FOXD4
FOXD4L1
FOXD4L3
FOXD4L5
FOXD4L6
FOXE1
FOXE3
FOXF1
FOXF2
FOXG1
FOXH1
FOXI1
FOXI2
FOXI3
FOXJ1
FOXJ2
FOXJ3
FOXK1
FOXK2
FOXL1
FOXL2
FOXM1
FOXN1
FOXN2
FOXN3
FOXN4
FOXO1
FOXO3
FOXO4
FOXO6
FOXP1
FOXP2
FOXP3
FOXP4
FOXQ1
FOXR1
FOXR2
FOXS1
FRYL
FTO
FUS
FXR1
FXR2
FYTTD1
GABPA
GABRG1
GATA1
GATA2
GATA3
GATA4
GATA5
GATA6
GATAD1
GATAD2A
GATAD2B
GBX1
GBX2
GCFC2
GCG
GCM1
GCM2
GFI1
GFI1B
GINS4
GLE1
GLI1
GLI2
GLI3
GLI4
GLIS1
GLIS2
GLIS3
GLMP
GLYATL1
GLYR1
GMEB1
GMEB2
GMNN
GON4L
GPBP1
GPBP1L1
GPKOW
GPS2
GRHL1
GRHL2
GRHL3
GRWD1
GSC
GSC2
GSX1
GSX2
GTF2A1
GTF2A1L
GTF2A2
GTF2B
GTF2E1
GTF2E2
GTF2F1
GTF2F2
GTF2H1
GTF2H2
GTF2H3
GTF2H4
GTF2H5
GTF2I
GTF2IRD1
GTF2IRD2
GTF2IRD2B
GTF3A
GTF3C1
GTF3C4
GTF3C5
GZF1
H1-0
H1-1
H1-10
H1-2
H1-3
H1-4
H1-5
H1-6
H1-7
H1-8
H2AB2
H2AB3
H2AJ
H2AW
H2AX
H2AZ1
H2AZ2
H2BC1
H2BS1
H2BU1
H2BW1
H2BW2
H3-3A
H3-3B
H3-4
H3-5
HAND1
HAND2
HASPIN
HAT1
HBP1
HBS1L
HCFC1
HCFC2
HDAC1
HDAC10
HDAC11
HDAC2
HDAC3
HDAC4
HDAC5
HDAC6
HDAC7
HDAC8
HDAC9
HDGF
HDGFL1
HDGFL2
HDGFL3
HDX
HELLS
HELT
HELZ2
HES1
HES2
HES3
HES4
HES5
HES6
HES7
HESX1
HEY1
HEY2
HEYL
HHEX
HIC1
HIC2
HIF1A
HIF3A
HINFP
HINT1
HIPK2
HIRA
HIVEP1
HIVEP2
HIVEP3
HJURP
HLF
HLX
HMBOX1
HMG20A
HMG20B
HMGA1
HMGA2
HMGB1
HMGB2
HMGN3
HMX1
HMX2
HMX3
HNF1A
HNF1B
HNF4A
HNF4G
HNRNPA0
HNRNPA1
HNRNPA2B1
HNRNPA3
HNRNPC
HNRNPD
HNRNPF
HNRNPH1
HNRNPH2
HNRNPK
HNRNPL
HNRNPM
HNRNPR
HNRNPU
HNRNPUL1
HOMEZ
HOXA1
HOXA10
HOXA11
HOXA13
HOXA2
HOXA3
HOXA4
HOXA5
HOXA6
HOXA7
HOXA9
HOXB1
HOXB13
HOXB2
HOXB3
HOXB4
HOXB5
HOXB6
HOXB7
HOXB8
HOXB9
HOXC10
HOXC11
HOXC12
HOXC13
HOXC4
HOXC8
HOXC9
HOXD1
HOXD10
HOXD11
HOXD12
HOXD13
HOXD3
HOXD4
HOXD8
HOXD9
HPF1
HR
HSBP1
HSBP1L1
HSF1
HSF2
HSF4
HSF5
HSFX2
HSFY1
HSPA1A
HSPA8
HSPA9
HTATIP2
HYAL2
IDH1
IDH2
IKZF1
IKZF2
IKZF3
IKZF4
IKZF5
IL31RA
ING1
ING2
ING3
ING4
ING5
INO80
INO80B
INO80C
INO80E
INSM1
INSM2
INTS12
IPO7
IPO9
IRF1
IRF2
IRF2BP1
IRF2BP2
IRF2BPL
IRF3
IRF4
IRF5
IRF6
IRF7
IRF8
IRF9
IRX1
IRX2
IRX3
IRX4
IRX5
IRX6
ISL1
ISL2
ISX
ISY1
ITGB3BP
IWS1
JADE1
JADE2
JADE3
JAK2
JARID2
JAZF1
JDP2
JMJD1C
JMJD6
JMJD7
JMY
JRK
JRKL
JUN
JUNB
JUND
JUP
KANSL1
KANSL1L
KANSL2
KANSL3
KAT14
KAT2A
KAT2B
KAT5
KAT6A
KAT6B
KAT7
KAT8
KCMF1
KCNIP3
KCTD1
KDM1A
KDM1B
KDM2A
KDM2B
KDM3A
KDM3B
KDM4A
KDM4B
KDM4C
KDM4D
KDM4E
KDM5A
KDM5B
KDM5C
KDM5D
KDM6A
KDM6B
KDM7A
KDM8
KIAA2026
KIN
KLF1
KLF10
KLF11
KLF12
KLF13
KLF14
KLF15
KLF16
KLF17
KLF2
KLF3
KLF4
KLF5
KLF6
KLF7
KLF8
KLF9
KMT2A
KMT2B
KMT2C
KMT2D
KMT2E
KMT5A
KMT5B
KMT5C
KNL1
L3MBTL1
L3MBTL2
L3MBTL3
L3MBTL4
LAS1L
LBR
LBX1
LBX2
LCOR
LCORL
LDB1
LDB2
LEF1
LEO1
LEUTX
LHX1
LHX2
LHX3
LHX4
LHX5
LHX6
LHX8
LHX9
LIMD1
LIN28A
LIN28B
LIN54
LMCD1
LMNA
LMNB1
LMNB2
LMO2
LMX1A
LMX1B
LPIN1
LPIN2
LPIN3
LPXN
LRWD1
LSM1
LSM10
LSM11
LSM2
LSM3
LSM4
LSM5
LSM6
LSM7
LSM8
LTF
LUZP4
LYL1
MACROH2A1
MACROH2A2
MAF
MAFA
MAFB
MAFF
MAFG
MAFK
MAGOH
MAGOHB
MAK
MAML1
MAML2
MAML3
MAMSTR
MAP3K10
MAP3K7
MAPK3
MAX
MAZ
MBD1
MBD2
MBD3
MBD4
MBD5
MBD6
MBIP
MBNL2
MBTD1
MCIDAS
MCM2
MCM3AP
MCRS1
MDN1
MEAF6
MECOM
MECP2
MED1
MED10
MED11
MED12
MED12L
MED13
MED13L
MED14
MED15
MED16
MED17
MED18
MED19
MED20
MED21
MED22
MED23
MED24
MED25
MED26
MED27
MED29
MED30
MED31
MED4
MED6
MED7
MED8
MED9
MEF2A
MEF2B
MEF2C
MEF2D
MEIS1
MEIS2
MEIS3
MEN1
MEOX1
MEOX2
MESP1
MESP2
METTL14
METTL3
MGA
MGMT
MID2
MIDEAS
MIER1
MIER2
MIER3
MIS18A
MIS18BP1
MITF
MIXL1
MKX
MLIP
MLLT1
MLLT10
MLLT11
MLLT3
MLLT6
MLX
MLXIP
MLXIPL
MMS19
MN1
MNAT1
MNT
MNX1
MORC1
MORC2
MORC3
MORC4
MORF4L1
MORF4L2
MPHOSPH8
MPND
MRGBP
MRTFA
MRTFB
MSANTD1
MSANTD3
MSANTD4
MSC
MSGN1
MSH6
MSL1
MSL2
MSL3
MSX1
MSX2
MTA1
MTA2
MTA3
MTDH
MTERF1
MTERF2
MTERF3
MTERF4
MTF1
MTF2
MTHFR
MTREX
MUC1
MXD1
MXD3
MXD4
MXI1
MYB
MYBBP1A
MYBL1
MYBL2
MYC
MYCBP
MYCL
MYCN
MYF5
MYF6
MYNN
MYOCD
MYOD1
MYOG
MYPOP
MYRF
MYRFL
MYSM1
MYT1
MYT1L
MZF1
N4BP2L2
N6AMT1
NAB1
NAB2
NACC2
NAIF1
NANOG
NANOGNB
NAP1L1
NAP1L2
NAP1L3
NAP1L4
NAP1L5
NASP
NAT14
NCAPD2
NCAPD3
NCAPG2
NCBP1
NCBP2
NCOA1
NCOA2
NCOA3
NCOA4
NCOA5
NCOA6
NCOA7
NCOR1
NCOR2
NDC1
NELFA
NELFB
NELFCD
NEUROD1
NEUROD2
NEUROD4
NEUROD6
NEUROG1
NEUROG2
NEUROG3
NFAT5
NFATC1
NFATC2
NFATC3
NFATC4
NFE2
NFE2L1
NFE2L2
NFE2L3
NFE4
NFIA
NFIB
NFIC
NFIL3
NFIX
NFKB1
NFKB2
NFKBIB
NFX1
NFXL1
NFYA
NFYB
NFYC
NHLH1
NHLH2
NIBAN2
NIPBL
NKRF
NKX1-1
NKX1-2
NKX2-1
NKX2-2
NKX2-3
NKX2-4
NKX2-5
NKX2-6
NKX2-8
NKX3-1
NKX3-2
NKX6-1
NKX6-2
NKX6-3
NME2
NMI
NOBOX
NOC2L
NOP2
NOTCH1
NOTCH2
NOTCH3
NOTCH4
NOTO
NPAS1
NPAS2
NPAS3
NPAS4
NPAT
NPM1
NPM2
NPM3
NPPA
NR0B1
NR0B2
NR1D1
NR1D2
NR1H2
NR1H3
NR1H4
NR1I2
NR1I3
NR2C1
NR2C2
NR2C2AP
NR2E1
NR2E3
NR2F1
NR2F2
NR2F6
NR3C1
NR3C2
NR4A1
NR4A2
NR4A3
NR5A1
NR5A2
NR6A1
NRBF2
NRBP1
NRDE2
NRF1
NRG1
NRIP1
NRL
NSD1
NSD2
NSD3
NT5C3B
NTMT1
NUCKS1
NUDCD3
NUDT21
NUDT5
NUP107
NUP133
NUP153
NUP155
NUP160
NUP188
NUP205
NUP210
NUP214
NUP35
NUP37
NUP42
NUP43
NUP50
NUP54
NUP58
NUP62
NUP85
NUP88
NUP93
NUP98
NUPR1
NXF1
NXF2
NXT1
OGT
OIP5
OLIG1
OLIG2
OLIG3
ONECUT1
ONECUT2
ONECUT3
ORC1
OSR1
OSR2
OTP
OTX1
OTX2
OVOL1
OVOL2
OVOL3
PA2G4
PABPC1L
PABPN1
PADI4
PAF1
PAGE4
PAGR1
PAK1
PAPOLA
PARK7
PARP10
PARP14
PARP15
PARP9
PATL1
PATZ1
PAWR
PAX1
PAX2
PAX3
PAX4
PAX5
PAX6
PAX7
PAX8
PAX9
PAXBP1
PAXIP1
PBRM1
PBX1
PBX2
PBX3
PBX4
PBXIP1
PCBD1
PCBP1
PCBP2
PCF11
PCGF1
PCGF2
PCGF6
PCNA
PDCD7
PDLIM1
PDX1
PEG3
PELP1
PER2
PEX14
PFDN5
PGR
PHB
PHB2
PHC1
PHC2
PHC3
PHF1
PHF10
PHF11
PHF12
PHF13
PHF14
PHF19
PHF2
PHF20
PHF20L1
PHF21A
PHF21B
PHF23
PHF24
PHF3
PHF5A
PHF6
PHF7
PHF8
PHIP
PHOX2A
PHOX2B
PHRF1
PIAS1
PIAS2
PIAS3
PIAS4
PICALM
PIH1D1
PIN1
PIR
PITX1
PITX2
PITX3
PIWIL1
PKN1
PKNOX1
PKNOX2
PLAG1
PLAGL1
PLAGL2
PLRG1
PLSCR1
PMF1
PML
POGK
POGZ
POLDIP3
POLE3
POLE4
POLR1A
POLR1B
POLR1C
POLR1E
POLR1F
POLR1G
POLR1H
POLR2A
POLR2B
POLR2C
POLR2D
POLR2E
POLR2F
POLR2G
POLR2H
POLR2I
POLR2J
POLR2K
POLR2L
POLR3H
POLRMT
POM121
POM121C
POU1F1
POU2AF1
POU2F1
POU2F2
POU2F3
POU3F1
POU3F2
POU3F3
POU3F4
POU4F1
POU4F2
POU4F3
POU5F1
POU5F1B
POU5F2
POU6F1
POU6F2
PPARA
PPARD
PPARG
PPARGC1A
PPARGC1B
PPHLN1
PPIE
PPIH
PPIL1
PPIL3
PPIL4
PPIL6
PPM1D
PPP1R13L
PPRC1
PPWD1
PQBP1
PRCC
PRDM1
PRDM10
PRDM11
PRDM12
PRDM13
PRDM14
PRDM15
PRDM16
PRDM2
PRDM4
PRDM5
PRDM6
PRDM7
PRDM8
PRDM9
PREB
PRKAA1
PRKAA2
PRKCA
PRKCB
PRKN
PRKRA
PRMT1
PRMT2
PRMT3
PRMT5
PRMT6
PRMT7
PRMT8
PRMT9
PROP1
PROX1
PROX2
PRPF19
PRPF3
PRPF31
PRPF38A
PRPF4
PRPF40A
PRPF6
PRPF8
PRR12
PRRX1
PRRX2
PSIP1
PSMC2
PSMC3
PSMC3IP
PSMC4
PSMC5
PSMC6
PSMD9
PSME4
PTBP1
PTEN
PTF1A
PTPN14
PUF60
PURA
PURB
PURG
PWP1
PWWP2A
PWWP2B
PWWP3A
PXN
PYGO1
PYGO2
RAD21
RAD21L1
RAD54L
RAE1
RAG1
RAG2
RAI1
RALY
RAN
RANBP2
RAP2C
RARA
RARB
RARG
RAX
RAX2
RB1
RBAK
RBBP4
RBBP5
RBBP7
RBBP8
RBCK1
RBFOX2
RBM14
RBM15
RBM17
RBM19
RBM22
RBM5
RBM8A
RBMX
RBPJ
RBPJL
RBPMS
RBSN
RCC1
RCOR1
RCOR2
RCOR3
REC8
REL
RELA
RELB
REPIN1
RERE
RESF1
REST
REXO4
RFX1
RFX2
RFX3
RFX4
RFX5
RFX6
RFX7
RFX8
RHOXF1
RHOXF2
RIF1
RING1
RIOX1
RIOX2
RIPK3
RLF
RLIM
RNF14
RNF168
RNF17
RNF2
RNF20
RNF4
RNF8
RNGTT
RNMT
RNPC3
RNPS1
RORA
RORB
RORC
RPF2
RREB1
RRM1
RRM2
RRN3
RRP1B
RRP8
RRP9
RSF1
RTF1
RUNX1
RUNX1T1
RUNX2
RUNX3
RUVBL1
RUVBL2
RXRA
RXRB
RXRG
RYBP
SAFB
SAFB2
SALL1
SALL2
SALL3
SALL4
SAMD1
SAMD11
SAMD13
SAMD7
SAMM50
SAP130
SAP18
SAP30
SAP30L
SARNP
SART1
SART3
SATB1
SATB2
SBNO1
SBNO2
SCAI
SCMH1
SCML1
SCML2
SCML4
SCRT1
SCRT2
SCX
SDR16C5
SEBOX
SEC13
SEH1L
SENP3
SERTAD2
SET
SETBP1
SETD1A
SETD1B
SETD2
SETD3
SETD4
SETD5
SETD6
SETD7
SETD9
SETDB1
SETDB2
SETMAR
SETSIP
SETX
SF1
SF3A1
SF3A2
SF3A3
SF3B1
SF3B2
SF3B3
SF3B4
SF3B5
SF3B6
SFMBT1
SFMBT2
SFR1
SGF29
SGO2
SGSM2
SHOX
SHOX2
SHPRH
SIAH2
SIM1
SIM2
SIN3A
SIN3B
SINHCAF
SIRT1
SIRT2
SIRT3
SIRT4
SIRT5
SIRT6
SIRT7
SIX1
SIX2
SIX3
SIX4
SIX5
SIX6
SKI
SKIL
SKIV2L
SKOR1
SKOR2
SLBP
SLC2A4RG
SLC30A9
SLU7
SMAD1
SMAD3
SMAD4
SMAD5
SMAD9
SMARCA1
SMARCA2
SMARCA4
SMARCA5
SMARCAD1
SMARCB1
SMARCC1
SMARCC2
SMARCD1
SMARCD2
SMARCD3
SMARCE1
SMC1A
SMC1B
SMC3
SMCHD1
SMN1
SMNDC1
SMYD1
SMYD2
SMYD3
SMYD4
SMYD5
SNAI1
SNAI2
SNAI3
SNAPC2
SNAPC4
SNAPC5
SNCA
SND1
SNRNP200
SNRNP25
SNRNP27
SNRNP35
SNRNP40
SNRNP48
SNRNP70
SNRPA
SNRPA1
SNRPB
SNRPB2
SNRPC
SNRPD1
SNRPD2
SNRPD3
SNRPE
SNRPF
SNRPG
SNRPN
SNW1
SOHLH1
SOHLH2
SON
SOX1
SOX10
SOX11
SOX12
SOX13
SOX14
SOX15
SOX17
SOX18
SOX2
SOX21
SOX3
SOX30
SOX4
SOX5
SOX6
SOX7
SOX8
SOX9
SP1
SP100
SP110
SP140
SP140L
SP2
SP3
SP4
SP5
SP6
SP7
SP8
SP9
SPC25
SPDEF
SPEN
SPHK2
SPI1
SPIB
SPIC
SPIN1
SPIN2A
SPIN2B
SPIN3
SPIN4
SPTY2D1
SPZ1
SRA1
SRCAP
SREBF1
SREBF2
SRF
SRRM1
SRRM2
SRRT
SRSF1
SRSF10
SRSF11
SRSF2
SRSF3
SRSF4
SRSF5
SRSF6
SRSF7
SRSF9
SRY
SS18
SS18L1
SS18L2
SSRP1
SSX1
SSX2
SSX4
ST18
STAG1
STAG2
STAG3
STAT1
STAT2
STAT3
STAT4
STAT5A
STAT5B
STAT6
STK31
STPG4
SUB1
SUDS3
SUFU
SUGP1
SUPT16H
SUPT20H
SUPT20HL2
SUPT3H
SUPT4H1
SUPT5H
SUPT6H
SUPT7L
SUV39H1
SUV39H2
SUZ12
SYCP3
SYF2
SYMPK
TACC1
TADA1
TADA2A
TADA2B
TADA3
TAF1
TAF10
TAF11
TAF12
TAF13
TAF15
TAF1A
[truncated: 934 more rows]
