# Supplementary material for: The hematopoietic stem cell MYB enhancer is essential for and recurrently amplified during T cell leukemogenesis
Source: J Clin Invest. 2025 Oct 23;136(1):e187998. doi: 10.1172/JCI187998 (PMC12721900; doi:10.1172/JCI187998)
Supplement: Supporting data values [file jci-136-187998-s163.xlsx]

## Sheet: Figure 1B
Enhancer ID	Label	LOG2 Fold Change	Rank by Significance (p-value)
432	"H-Me"	-4.673	1
444	N-Me (MYC)	-4.291	2
208	ThymoD (BCL11B)	-3.2062	3
569	NA	-2.3639	4
686	NA	-1.8094	5
152	NA	-1.6739	6
747	NA	-1.5531	7
1362	NA	-1.5005	8
1219	NA	-1.2387	9
172	NA	-1.233	10
617	NA	-0.93818	11
540	NA	-0.91684	12
791	NA	-0.85386	13
490	NA	-0.73815	14
840	NA	-0.55046	15
420	NA	-0.52178	16
124	NA	-0.4499	17
889	NA	-0.43879	18
465	NA	-0.43625	19
230	NA	-0.42039	20
830	NA	-0.40591	21
71	NA	-0.36099	22
183	NA	-0.35602	23
412	NA	-0.34802	24
710	NA	-0.32867	25
365	NA	-0.32617	26
158	NA	-0.32564	27
212	NA	-0.29905	28
199	NA	-0.29464	29
180	NA	-0.25175	30
66	NA	-0.22724	31
216	NA	-0.21886	32
810	NA	-0.14227	33
404	NA	-0.11941	34
61	NA	0.15088	35
739	NA	0.24792	36
956	NA	0.31014	37
162	NA	0.33526	38
35	NA	0.37927	39
142	NA	0.42446	40
218	NA	0.43081	41
48	NA	0.5985	42
770	NA	-0.33581	43
476	NA	-0.26256	44
202	NA	-0.28707	45
631	NA	-0.11895	46
184	NA	0.24013	47
176	NA	-0.13774	48
1015	NA	-0.42544	49
826	NA	0.31421	50
204	NA	-0.25445	51
81	NA	-0.1799	52
1019	NA	-0.23551	53
469	NA	-0.25331	54
60	NA	-0.13164	55
618	NA	-0.22309	56
454	NA	-0.13315	57
547	NA	-0.1097	58
459	NA	-0.10179	59
138	NA	-0.071927	60
1226	NA	0.24065	61
20	NA	-0.17476	62
750	NA	-0.046615	63
472	NA	-0.23165	64
448	NA	-0.076647	65
322	NA	-0.052614	66
708	NA	-0.20218	67
147	NA	-0.20681	68
1350	NA	0.20556	69
85	NA	-0.10789	70
1342	NA	-0.26353	71
790	NA	0.11725	72
434	NA	0.090165	73
874	NA	-0.14329	74
736	NA	0.16419	75
344	NA	-0.050912	76
69	NA	-0.10943	77
585	NA	-0.17185	78
424	NA	-0.12411	79
742	NA	-0.2067	80
210	NA	-0.10712	81
833	NA	-0.18939	82
1213	NA	-0.097519	83
910	NA	-0.083229	84
834	NA	-0.11145	85
1129	NA	-0.068576	86
59	NA	-0.094806	87
431	NA	-0.15712	88
317	NA	-0.11874	89
887	NA	0.17824	90
1203	NA	-0.20577	91
809	NA	-0.21784	92
312	NA	-0.1129	93
561	NA	-0.078254	94
590	NA	-0.14759	95
65	NA	-0.11847	96
263	NA	-0.18059	97
27	NA	-0.0055987	98
1308	NA	0.1385	99
832	NA	-0.15614	100
482	NA	-0.10916	101
250	NA	0.10327	102
661	NA	-0.13432	103
12	NA	-0.082435	104
321	NA	-0.094575	105
589	NA	0.11626	106
900	NA	-0.115	107
598	NA	0.038128	108
913	NA	-0.10598	109
1194	NA	-0.15715	110
426	NA	-0.11837	111
205	NA	-0.12815	112
92	NA	-0.048888	113
10	NA	-0.018218	114
1014	NA	-0.084051	115
1164	NA	-0.016304	116
1409	NA	0.17588	117
946	NA	-0.066423	118
185	NA	-0.074157	119
715	NA	0.098669	120
862	NA	0.15536	121
1224	NA	-0.14806	122
1426	NA	-0.12856	123
616	NA	0.076972	124
935	NA	-0.082933	125
1134	NA	0.13767	126
304	NA	0.094842	127
1065	NA	0.1421	128
125	NA	0.093258	129
386	NA	-0.10927	130
113	NA	-0.090491	131
140	NA	-0.05491	132
127	NA	0.11762	133
538	NA	0.17352	134
406	NA	0.11454	135
1366	NA	0.14498	136
1032	NA	0.18504	137
1255	NA	0.060254	138
1116	NA	0.099751	139
1041	NA	0.12311	140
613	NA	0.049901	141
466	NA	-0.13098	142
503	NA	-0.099538	143
1233	NA	-0.13149	144
824	NA	-0.15695	145
1254	NA	0.050378	146
1231	NA	-0.13052	147
379	NA	0.10604	148
550	NA	-0.15485	149
330	NA	-0.076615	150
489	NA	0.074927	151
382	NA	-0.035986	152
485	NA	-0.084377	153
626	NA	0.097046	154
816	NA	-0.1451	155
228	NA	0.048749	156
479	NA	0.044097	157
565	NA	-0.082931	158
898	NA	0.040935	159
305	NA	0.096587	160
74	NA	0.019006	161
700	NA	0.00062194	162
366	NA	0.13394	163
493	NA	0.11457	164
567	NA	-0.090933	165
846	NA	-0.031294	166
877	NA	-0.048367	167
584	NA	0.13985	168
536	NA	0.051881	169
51	NA	0.037532	170
1369	NA	0.12088	171
1176	NA	0.0085123	172
110	NA	-0.053043	173
229	NA	0.061401	174
452	NA	-0.10003	175
552	NA	-0.0006126	176
660	NA	0.13195	177
364	NA	-0.078036	178
203	NA	-0.068991	179
685	NA	0.12734	180
1080	NA	-0.09408	181
522	NA	-0.11901	182
673	NA	0.11607	183
1381	NA	0.0060096	184
1242	NA	-0.0087439	185
721	NA	-0.066853	186
1317	NA	0.1561	187
634	NA	-0.11459	188
354	NA	-0.061581	189
1379	NA	-0.11579	190
1075	NA	-0.012387	191
606	NA	0.11892	192
1031	NA	-0.10112	193
765	NA	-0.052666	194
313	NA	-0.077702	195
43	NA	0.012735	196
22	NA	-0.02344	197
1430	NA	-0.017387	198
841	NA	0.14207	199
1130	NA	-0.087541	200
694	NA	-0.041441	201
906	NA	-0.13158	202
346	NA	0.037595	203
100	NA	0.056483	204
966	NA	0.12385	205
99	NA	-0.043988	206
348	NA	0.061537	207
1061	NA	0.10899	208
1205	NA	0.15103	209
928	NA	0.13832	210
849	NA	0.062723	211
804	NA	0.12762	212
132	NA	-0.0073672	213
1106	NA	-0.0044452	214
1188	NA	-0.073485	215
1097	NA	-0.00010116	216
384	NA	0.066971	217
1204	NA	-0.039396	218
680	NA	-0.12793	219
1215	NA	-0.075989	220
7	NA	-0.088655	221
950	NA	-0.022196	222
897	NA	-0.026801	223
992	NA	-0.064275	224
654	NA	-0.073395	225
530	NA	0.064426	226
133	NA	-0.0036282	227
512	NA	0.071168	228
1339	NA	-0.091925	229
76	NA	-0.051002	230
38	NA	-0.017426	231
795	NA	0.011184	232
374	NA	0.14057	233
1070	NA	0.083183	234
286	NA	-0.0037943	235
725	NA	0.11456	236
1047	NA	-0.11012	237
796	NA	0.016499	238
107	NA	0.043375	239
691	NA	-0.10707	240
371	NA	-0.068393	241
1071	NA	0.08581	242
1321	NA	-0.10893	243
123	NA	-0.00097047	244
751	NA	0.071923	245
314	NA	0.056473	246
899	NA	-0.074797	247
421	NA	0.04005	248
1093	NA	0.14285	249
1175	NA	-0.066625	250
554	NA	0.030949	251
67	NA	-0.029209	252
1367	NA	0.053974	253
1009	NA	0.031678	254
1279	NA	-0.0098707	255
239	NA	-0.088669	256
130	NA	0.073363	257
1030	NA	0.068971	258
262	NA	0.087218	259
488	NA	-0.040161	260
1253	NA	0.10472	261
1122	NA	-0.083894	262
341	NA	0.076406	263
259	NA	-0.040731	264
36	NA	0.057488	265
1152	NA	0.042507	266
23	NA	-0.04985	267
611	NA	0.1244	268
1412	NA	0.03714	269
1257	NA	0.10651	270
41	NA	-0.070915	271
182	NA	-0.059656	272
79	NA	-0.06612	273
306	NA	-0.015626	274
195	NA	-0.072464	275
186	NA	0.0031815	276
671	NA	0.036382	277
29	NA	-0.038163	278
308	NA	0.097251	279
155	NA	0.084069	280
762	NA	0.067337	281
869	NA	0.085578	282
319	NA	0.076185	283
1156	NA	0.12292	284
456	NA	0.096614	285
657	NA	0.030864	286
171	NA	-0.075476	287
302	NA	-0.11123	288
756	NA	0.13986	289
178	NA	0.010128	290
553	NA	-0.067972	291
1218	NA	-0.043954	292
1235	NA	-0.1133	293
358	NA	0.016629	294
175	NA	-0.075347	295
1389	NA	-0.084545	296
1115	NA	0.057793	297
53	NA	-0.078612	298
1331	NA	-0.077004	299
1303	NA	0.080016	300
746	NA	0.0076226	301
1364	NA	-0.0031296	302
256	NA	0.084435	303
1126	NA	0.11257	304
360	NA	0.010068	305
385	NA	0.092275	306
1410	NA	-0.05178	307
1003	NA	-0.055746	308
1278	NA	-0.048415	309
129	NA	0.059163	310
501	NA	0.067564	311
775	NA	0.03135	312
871	NA	-0.13704	313
1273	NA	-0.031383	314
705	NA	-0.076475	315
984	NA	0.052691	316
275	NA	-0.014088	317
1083	NA	0.14914	318
266	NA	0.081725	319
1196	NA	0.0084332	320
90	NA	-0.041806	321
599	NA	-0.047315	322
31	NA	-0.027132	323
1382	NA	0.095818	324
1293	NA	0.058672	325
658	NA	0.10128	326
545	NA	0.034889	327
999	NA	0.052078	328
1154	NA	-0.069222	329
781	NA	0.081322	330
1360	NA	-0.011187	331
744	NA	-0.071372	332
1239	NA	-0.02654	333
1006	NA	0.0043641	334
50	NA	0.021901	335
1349	NA	-0.052146	336
872	NA	0.056053	337
886	NA	-0.038148	338
288	NA	0.066953	339
222	NA	-0.071316	340
637	NA	0.06661	341
1277	NA	-0.12187	342
509	NA	0.0014949	343
1092	NA	-0.061	344
254	NA	0.0896	345
571	NA	0.052195	346
1028	NA	0.0021444	347
1200	NA	0.022764	348
1314	NA	-0.032899	349
1306	NA	0.099935	350
531	NA	0.062703	351
1424	NA	-0.061871	352
1183	NA	-0.064555	353
1356	NA	-0.097449	354
1291	NA	0.00063807	355
891	NA	0.094217	356
1021	NA	0.094123	357
1074	NA	0.020676	358
332	NA	-0.019175	359
194	NA	-0.073272	360
1081	NA	0.0043946	361
117	NA	0.053137	362
1301	NA	-0.024136	363
1420	NA	-0.069125	364
411	NA	0.080091	365
1335	NA	0.080597	366
273	NA	-0.0031952	367
921	NA	-0.07625	368
557	NA	-0.05356	369
1247	NA	-0.019769	370
844	NA	-0.097468	371
802	NA	-0.051292	372
1172	NA	0.063413	373
1108	NA	-0.07122	374
1299	NA	-0.073938	375
1421	NA	-0.01751	376
1058	NA	0.040501	377
161	NA	0.048758	378
236	NA	0.057863	379
1124	NA	0.0187	380
463	NA	0.0072351	381
1004	NA	0.1045	382
835	NA	0.028499	383
1072	NA	-0.03938	384
633	NA	0.027487	385
279	NA	-0.030699	386
535	NA	0.015625	387
993	NA	-0.10935	388
703	NA	0.11547	389
370	NA	0.019622	390
109	NA	0.097145	391
1397	NA	-0.084147	392
986	NA	-0.083603	393
1044	NA	-0.03656	394
861	NA	0.12003	395
603	NA	0.099537	396
1038	NA	0.051928	397
666	NA	0.0091666	398
696	NA	0.090885	399
978	NA	0.050612	400
362	NA	-0.04995	401
761	NA	-0.039407	402
1374	NA	-0.045053	403
970	NA	-0.079789	404
1399	NA	0.026552	405
995	NA	0.13203	406
347	NA	0.070247	407
642	NA	-0.030951	408
558	NA	-0.022801	409
391	NA	-0.03211	410
578	NA	0.044044	411
831	NA	-0.086631	412
296	NA	0.010413	413
40	NA	-0.026417	414
80	NA	0.054754	415
735	NA	0.021847	416
964	NA	-0.049367	417
1346	NA	0.050815	418
1167	NA	-0.061466	419
215	NA	-0.013035	420
226	NA	-0.017413	421
1325	NA	-0.097671	422
293	NA	-0.088887	423
1010	NA	-0.0057242	424
806	NA	0.11317	425
615	NA	-0.053483	426
723	NA	-0.036754	427
941	NA	0.028365	428
1238	NA	0.10295	429
963	NA	-0.0044239	430
681	NA	-0.064746	431
741	NA	0.036509	432
820	NA	-0.10061	433
526	NA	0.06456	434
1404	NA	0.029447	435
1371	NA	0.10622	436
1386	NA	0.10055	437
44	NA	0.062223	438
1020	NA	-0.12086	439
1079	NA	0.069863	440
260	NA	-0.013456	441
621	NA	-0.0057718	442
455	NA	0.07093	443
594	NA	0.12317	444
773	NA	-0.098909	445
399	NA	-0.019881	446
1260	NA	0.088608	447
1281	NA	-0.019407	448
610	NA	0.086035	449
492	NA	0.1031	450
102	NA	0.058922	451
422	NA	0.050217	452
1180	NA	-0.0059495	453
624	NA	0.038627	454
383	NA	-0.043655	455
884	NA	-0.048193	456
894	NA	0.084456	457
198	NA	-0.037632	458
1089	NA	-0.092953	459
181	NA	-0.0032562	460
1401	NA	0.087029	461
1017	NA	0.028933	462
500	NA	0.05896	463
706	NA	0.031069	464
1053	NA	-0.065651	465
1396	NA	0.058268	466
623	NA	0.086518	467
159	NA	0.028038	468
687	NA	0.03287	469
1086	NA	0.055346	470
166	NA	0.015221	471
1084	NA	-0.030488	472
940	NA	0.0043771	473
766	NA	-0.014731	474
982	NA	-0.019279	475
242	NA	0.0033288	476
1227	NA	-0.078362	477
345	NA	-0.0088566	478
786	NA	-0.050558	479
1055	NA	0.079622	480
400	NA	-0.088281	481
713	NA	-0.1068	482
551	NA	0.052206	483
231	NA	0.0095615	484
232	NA	0.043293	485
867	NA	-0.033367	486
644	NA	-0.011374	487
11	NA	0.027377	488
1298	NA	0.070849	489
582	NA	0.055033	490
588	NA	0.0034995	491
701	NA	0.034541	492
787	NA	0.048643	493
335	NA	0.035885	494
72	NA	0.075543	495
378	NA	0.035409	496
839	NA	0.064926	497
996	NA	0.013127	498
369	NA	-0.01913	499
711	NA	0.064312	500
324	NA	0.033787	501
1209	NA	0.083457	502
494	NA	-0.028212	503
148	NA	0.019431	504
1411	NA	0.076122	505
799	NA	0.062434	506
1078	NA	0.082834	507
351	NA	0.083491	508
1068	NA	0.052529	509
778	NA	0.091856	510
1150	NA	0.026555	511
446	NA	0.013035	512
1275	NA	-0.040507	513
467	NA	0.09646	514
1405	NA	0.023075	515
1296	NA	0.048162	516
1054	NA	0.14852	517
18	NA	0.027615	518
1261	NA	-0.018523	519
453	NA	-0.034557	520
591	NA	0.0099909	521
1395	NA	0.033757	522
572	NA	0.081147	523
1105	NA	0.061201	524
116	NA	0.03059	525
605	NA	0.046685	526
193	NA	-0.022489	527
468	NA	-0.02319	528
1199	NA	0.095717	529
442	NA	0.059147	530
593	NA	0.0028846	531
289	NA	-0.021018	532
1110	NA	0.089121	533
918	NA	-0.047905	534
1125	NA	-0.025717	535
1049	NA	0.10596	536
1123	NA	0.058798	537
436	NA	-0.030913	538
96	NA	0.032419	539
249	NA	0.035094	540
664	NA	0.056694	541
539	NA	0.065178	542
818	NA	-0.0097673	543
272	NA	0.042209	544
813	NA	0.03182	545
1309	NA	0.053094	546
1091	NA	-0.080882	547
206	NA	-0.037711	548
62	NA	0.06486	549
461	NA	0.034153	550
63	NA	-0.028996	551
821	NA	-0.043843	552
1148	NA	-0.042606	553
276	NA	-0.0091156	554
290	NA	0.067779	555
82	NA	-0.037901	556
819	NA	0.0994	557
717	NA	-0.00067659	558
481	NA	0.028143	559
693	NA	-0.022305	560
1140	NA	0.070726	561
1166	NA	0.091247	562
120	NA	0.019611	563
1045	NA	0.089125	564
1016	NA	0.0053211	565
699	NA	0.073144	566
387	NA	0.0022206	567
1189	NA	0.03549	568
947	NA	0.014011	569
1354	NA	-0.079568	570
30	NA	0.023871	571
1193	NA	-0.040143	572
1165	NA	0.018689	573
1090	NA	-0.034102	574
663	NA	0.027424	575
480	NA	0.0279	576
407	NA	-0.011301	577
973	NA	0.0087727	578
1198	NA	-0.058579	579
1267	NA	0.094999	580
45	NA	-0.015678	581
601	NA	0.065699	582
1073	NA	-0.070115	583
1390	NA	-0.014168	584
544	NA	0.092197	585
144	NA	0.044753	586
307	NA	-0.024441	587
639	NA	-0.012227	588
1132	NA	0.055644	589
905	NA	0.060456	590
560	NA	0.033857	591
339	NA	0.043987	592
398	NA	-0.0030772	593
377	NA	0.061161	594
470	NA	0.011497	595
462	NA	0.062702	596
1127	NA	0.034528	597
285	NA	0.064642	598
368	NA	0.083363	599
724	NA	-0.0032817	600
772	NA	0.04205	601
880	NA	0.022913	602
909	NA	-0.034134	603
1011	NA	0.050294	604
1416	NA	0.078142	605
54	NA	0.055466	606
912	NA	-0.0019172	607
1318	NA	0.049859	608
1332	NA	0.040761	609
318	NA	-0.027039	610
520	NA	0.029091	611
774	NA	0.075656	612
1302	NA	-0.025222	613
1415	NA	0.023565	614
769	NA	0.083015	615
1007	NA	0.017465	616
1048	NA	0.083293	617
1141	NA	0.0079303	618
1102	NA	-0.019579	619
1035	NA	0.042179	620
37	NA	-0.037172	621
805	NA	0.037582	622
1076	NA	-0.0019858	623
495	NA	-0.043387	624
450	NA	0.018114	625
1185	NA	-0.03318	626
325	NA	-0.071273	627
1202	NA	-0.024833	628
1101	NA	-0.072819	629
39	NA	0.036669	630
556	NA	-0.044203	631
920	NA	-0.020986	632
451	NA	-0.017456	633
674	NA	0.087194	634
985	NA	-0.00020882	635
395	NA	-0.022653	636
83	NA	-0.011151	637
1112	NA	-0.071849	638
359	NA	0.033766	639
738	NA	-0.057586	640
979	NA	0.015891	641
88	NA	-0.044143	642
310	NA	0.027656	643
1098	NA	0.054863	644
1266	NA	0.057383	645
265	NA	0.012521	646
1113	NA	0.07577	647
5	NA	-0.020243	648
895	NA	0.067561	649
529	NA	-0.015313	650
994	NA	0.045734	651
645	NA	0.033533	652
1062	NA	-0.044666	653
367	NA	-0.038626	654
108	NA	0.026912	655
1046	NA	0.027611	656
32	NA	0.026589	657
892	NA	0.017392	658
771	NA	0.0084863	659
504	NA	0.019205	660
393	NA	0.028035	661
373	NA	0.054416	662
390	NA	-0.082929	663
355	NA	-0.071644	664
58	NA	-0.055244	665
1285	NA	-0.0088775	666
473	NA	-0.00079007	667
1077	NA	0.025363	668
190	NA	-0.021131	669
670	NA	0.043483	670
962	NA	-0.026701	671
1408	NA	-0.0031458	672
414	NA	-0.029541	673
1037	NA	0.048212	674
1359	NA	0.076128	675
197	NA	0.035994	676
965	NA	-0.020578	677
944	NA	-0.024468	678
42	NA	0.01188	679
955	NA	-0.10418	680
1018	NA	-0.10185	681
1236	NA	0.022585	682
334	NA	0.033507	683
1433	NA	-0.028548	684
26	NA	0.076887	685
179	NA	-0.022293	686
519	NA	-0.032435	687
625	NA	-0.049539	688
13	NA	0.014066	689
1181	NA	0.043749	690
416	NA	-0.027031	691
84	NA	0.012225	692
587	NA	0.056755	693
264	NA	0.0026447	694
1100	NA	0.076332	695
1295	NA	0.091291	696
953	NA	-0.08882	697
394	NA	0.030848	698
91	NA	-0.028136	699
1398	NA	0.0698	700
517	NA	0.030323	701
89	NA	0.062688	702
755	NA	-0.029179	703
33	NA	0.037136	704
56	NA	-0.035954	705
240	NA	0.049264	706
1173	NA	-0.050215	707
1357	NA	0.08871	708
338	NA	0.027538	709
1365	NA	-0.079601	710
1013	NA	-0.057148	711
106	NA	0.055974	712
893	NA	0.027817	713
1418	NA	0.03251	714
118	NA	0.053014	715
690	NA	0.022052	716
524	NA	0.06673	717
823	NA	0.077015	718
1274	NA	-0.026563	719
352	NA	-0.014977	720
438	NA	0.055866	721
760	NA	0.032463	722
1400	NA	0.041837	723
1222	NA	-0.011703	724
510	NA	0.082779	725
987	NA	0.034324	726
78	NA	-0.032597	727
1187	NA	0.027133	728
1256	NA	-0.0010705	729
1305	NA	-0.069516	730
1294	NA	-0.063268	731
1248	NA	-0.026474	732
1259	NA	-0.0061094	733
847	NA	0.043297	734
546	NA	0.0053075	735
268	NA	-0.022433	736
496	NA	-0.0097216	737
800	NA	0.047265	738
274	NA	0.0020299	739
854	NA	-0.025097	740
415	NA	-0.022607	741
714	NA	0.082222	742
697	NA	0.019335	743
47	NA	0.031937	744
655	NA	0.062219	745
896	NA	0.064409	746
68	NA	0.049478	747
549	NA	0.0090604	748
647	NA	-0.040106	749
280	NA	0.030469	750
1327	NA	0.011615	751
577	NA	0.06828	752
983	NA	-0.01584	753
1147	NA	-0.041778	754
1225	NA	0.035023	755
614	NA	0.047005	756
1407	NA	0.052088	757
1237	NA	-0.0056688	758
1345	NA	0.086527	759
342	NA	-0.028865	760
247	NA	-0.046625	761
21	NA	0.015022	762
1000	NA	0.0042568	763
119	NA	0.013579	764
475	NA	-0.015301	765
311	NA	-0.01126	766
597	NA	0.0085351	767
917	NA	-0.058545	768
380	NA	0.025426	769
794	NA	0.022375	770
1161	NA	0.1245	771
754	NA	-0.10002	772
1146	NA	-0.06512	773
349	NA	0.0014587	774
200	NA	0.013169	775
271	NA	-0.018322	776
103	NA	0.030579	777
243	NA	0.062821	778
1388	NA	-0.040122	779
6	NA	0.041723	780
1300	NA	-0.038674	781
1158	NA	-0.051499	782
1241	NA	0.013372	783
1197	NA	-0.0073899	784
583	NA	0.0019902	785
975	NA	0.006642	786
333	NA	0.039882	787
1114	NA	-0.015621	788
1385	NA	0.040652	789
1326	NA	0.075836	790
863	NA	0.045765	791
449	NA	0.037603	792
143	NA	0.075131	793
253	NA	-0.055007	794
1024	NA	0.012055	795
745	NA	-0.062769	796
1251	NA	-0.0033016	797
1383	NA	0.11412	798
1311	NA	0.050329	799
1201	NA	-0.064092	800
1217	NA	0.0096209	801
828	NA	0.051663	802
1033	NA	0.051804	803
976	NA	0.019304	804
915	NA	0.014805	805
396	NA	0.027068	806
1052	NA	-0.048473	807
1221	NA	-0.028942	808
409	NA	-0.0014727	809
1179	NA	0.030225	810
14	NA	-0.014077	811
1184	NA	-0.062343	812
945	NA	0.04472	813
620	NA	0.037748	814
1034	NA	3.66e-05	815
1358	NA	-0.004123	816
961	NA	-0.088056	817
1220	NA	0.006003	818
1155	NA	0.0025555	819
1119	NA	-0.018747	820
534	NA	0.019208	821
926	NA	0.036469	822
1243	NA	-0.04457	823
1042	NA	-0.05244	824
1137	NA	-0.057332	825
1363	NA	0.0009888	826
646	NA	-0.021637	827
619	NA	-0.027529	828
815	NA	-0.0054561	829
513	NA	0.024326	830
1096	NA	0.078442	831
865	NA	0.033986	832
514	NA	-0.0027149	833
146	NA	-0.023553	834
943	NA	0.040898	835
340	NA	0.048705	836
441	NA	0.032077	837
1393	NA	-0.037266	838
419	NA	0.012892	839
914	NA	-0.037658	840
498	NA	0.035111	841
842	NA	0.031404	842
255	NA	0.048836	843
164	NA	-0.040911	844
1133	NA	0.0096119	845
942	NA	0.049964	846
163	NA	-0.039137	847
640	NA	0.050224	848
281	NA	-0.024123	849
907	NA	0.042013	850
817	NA	-0.035501	851
251	NA	0.016781	852
801	NA	-0.0029735	853
688	NA	-0.020711	854
600	NA	0.033398	855
858	NA	-0.027007	856
1264	NA	-0.0049532	857
757	NA	-0.012019	858
135	NA	0.028089	859
635	NA	-0.042309	860
245	NA	-0.035235	861
173	NA	-0.00097535	862
1214	NA	-0.090983	863
937	NA	-0.045008	864
885	NA	-0.034987	865
1082	NA	-1.17e-06	866
1039	NA	-0.03561	867
1067	NA	0.046867	868
527	NA	-0.068498	869
1085	NA	-0.0032339	870
653	NA	0.021838	871
418	NA	0.067492	872
629	NA	-0.017045	873
977	NA	0.022262	874
104	NA	0.0016417	875
1328	NA	0.052184	876
295	NA	0.050808	877
1169	NA	-0.0040948	878
328	NA	-0.0088856	879
282	NA	0.064138	880
1315	NA	-0.016706	881
4	NA	0.026931	882
363	NA	0.043202	883
139	NA	0.042895	884
848	NA	-0.041094	885
1244	NA	0.017368	886
972	NA	0.038834	887
1375	NA	0.016159	888
753	NA	0.016448	889
630	NA	0.015728	890
70	NA	-0.0086383	891
388	NA	-0.021784	892
1245	NA	0.020699	893
1402	NA	0.036831	894
244	NA	-0.0044065	895
911	NA	-0.0041498	896
669	NA	-0.052798	897
401	NA	0.036738	898
141	NA	0.025309	899
25	NA	0.0062099	900
1337	NA	-0.022579	901
439	NA	0.063495	902
93	NA	0.0076048	903
447	NA	0.035392	904
151	NA	-0.017331	905
919	NA	0.050417	906
860	NA	0.019205	907
300	NA	-0.001826	908
971	NA	-0.020224	909
574	NA	0.0029988	910
1246	NA	-0.00682	911
788	NA	0.075379	912
9	NA	0.031413	913
1145	NA	0.029119	914
153	NA	0.044899	915
1139	NA	-0.020746	916
866	NA	-0.051388	917
1287	NA	0.065209	918
923	NA	-0.0002956	919
235	NA	-0.02302	920
217	NA	0.033942	921
901	NA	-0.036599	922
969	NA	0.04548	923
1427	NA	0.0057648	924
189	NA	0.0096251	925
1373	NA	-0.030137	926
1212	NA	0.0020368	927
397	NA	0.041392	928
445	NA	0.024377	929
160	NA	0.076856	930
998	NA	0.02138	931
1174	NA	0.037824	932
793	NA	-0.0052715	933
656	NA	0.045076	934
221	NA	0.04267	935
638	NA	0.039653	936
1088	NA	-0.0034887	937
225	NA	0.019587	938
609	NA	-0.052484	939
672	NA	-0.0045374	940
807	NA	0.0050901	941
1149	NA	0.032534	942
507	NA	-0.0013781	943
843	NA	0.025519	944
94	NA	0.064774	945
581	NA	-0.029742	946
602	NA	-0.019293	947
506	NA	0.06173	948
1040	NA	-0.040236	949
570	NA	-0.064047	950
1286	NA	0.081924	951
665	NA	0.08956	952
729	NA	0.078679	953
518	NA	-0.0026841	954
1103	NA	-0.061484	955
433	NA	-0.07791	956
1111	NA	-0.026275	957
627	NA	-0.020307	958
329	NA	0.074137	959
1249	NA	0.058883	960
1432	NA	-0.027852	961
136	NA	-0.0098543	962
1138	NA	0.0087491	963
651	NA	-0.030857	964
904	NA	0.029136	965
28	NA	0.043541	966
559	NA	-0.046268	967
17	NA	-0.021101	968
1414	NA	0.015785	969
1162	NA	-0.0099135	970
878	NA	-0.0061151	971
64	NA	0.054962	972
988	NA	-0.046555	973
1023	NA	0.035482	974
57	NA	-0.029021	975
1012	NA	0.014325	976
1322	NA	-0.0081041	977
566	NA	0.019832	978
929	NA	0.08351	979
1223	NA	-0.036814	980
73	NA	0.034671	981
267	NA	0.056159	982
930	NA	0.061422	983
425	NA	-0.024563	984
825	NA	0.056704	985
1370	NA	-0.030469	986
957	NA	-0.03698	987
868	NA	0.02317	988
829	NA	0.021584	989
1268	NA	-0.016909	990
870	NA	0.0022957	991
1429	NA	-0.0052778	992
783	NA	0.053603	993
1422	NA	-0.012199	994
722	NA	-0.0051793	995
1347	NA	0.053012	996
607	NA	0.036846	997
233	NA	0.057004	998
1027	NA	0.0010692	999
430	NA	0.049594	1000
1380	NA	-0.034182	1001
381	NA	-0.0078241	1002
309	NA	0.040741	1003
792	NA	-0.035609	1004
1232	NA	-0.049035	1005
98	NA	0.054288	1006
641	NA	0.0016814	1007
372	NA	-0.0019566	1008
608	NA	0.028841	1009
1304	NA	0.023784	1010
320	NA	0.022978	1011
1087	NA	-0.040467	1012
1262	NA	-0.010574	1013
864	NA	0.014635	1014
1284	NA	0.05871	1015
301	NA	-0.027002	1016
523	NA	-0.068305	1017
702	NA	-0.039796	1018
1413	NA	-0.056457	1019
77	NA	-0.022957	1020
662	NA	0.074252	1021
1168	NA	0.023042	1022
477	NA	0.018577	1023
628	NA	-0.013372	1024
586	NA	0.040077	1025
154	NA	0.056299	1026
1036	NA	0.031492	1027
1170	NA	0.020645	1028
951	NA	-0.052837	1029
49	NA	0.022068	1030
1107	NA	-0.03215	1031
1056	NA	-0.032679	1032
875	NA	0.041135	1033
632	NA	0.0053628	1034
712	NA	0.023729	1035
845	NA	0.09223	1036
214	NA	0.050562	1037
1002	NA	0.0054192	1038
227	NA	-0.01848	1039
883	NA	0.077615	1040
1313	NA	-0.070988	1041
1178	NA	0.011764	1042
543	NA	-0.023501	1043
922	NA	0.071292	1044
954	NA	0.052464	1045
511	NA	0.0039549	1046
165	NA	-0.0065537	1047
1057	NA	0.037364	1048
417	NA	-0.032316	1049
423	NA	0.071845	1050
486	NA	0.022905	1051
991	NA	-0.041579	1052
440	NA	-0.017105	1053
949	NA	0.030332	1054
881	NA	-0.003918	1055
389	NA	-0.061268	1056
427	NA	0.040886	1057
812	NA	0.030004	1058
731	NA	0.0047928	1059
1297	NA	0.0034147	1060
1392	NA	0.026105	1061
990	NA	-0.036918	1062
1063	NA	0.057704	1063
287	NA	0.04309	1064
356	NA	0.021253	1065
1153	NA	0.059577	1066
541	NA	0.032649	1067
612	NA	-0.036474	1068
1142	NA	0.049546	1069
1069	NA	-0.020692	1070
683	NA	0.053886	1071
1368	NA	0.080513	1072
491	NA	0.016936	1073
499	NA	0.00044716	1074
408	NA	-0.073172	1075
1336	NA	0.035316	1076
169	NA	-0.011967	1077
337	NA	0.011163	1078
728	NA	-0.025589	1079
1177	NA	0.039053	1080
34	NA	-0.039423	1081
1289	NA	0.036313	1082
95	NA	0.067863	1083
299	NA	0.00026275	1084
97	NA	-0.035281	1085
238	NA	0.0056336	1086
437	NA	0.061858	1087
101	NA	0.015775	1088
676	NA	-0.042431	1089
836	NA	-0.024988	1090
1240	NA	0.074866	1091
952	NA	0.035937	1092
223	NA	-0.022017	1093
1283	NA	0.024814	1094
916	NA	-0.020183	1095
375	NA	-0.0034695	1096
1157	NA	0.063534	1097
1394	NA	0.024982	1098
86	NA	0.047855	1099
1419	NA	0.0013061	1100
763	NA	0.054289	1101
1	NA	-0.0080061	1102
563	NA	0.067258	1103
131	NA	0.03868	1104
15	NA	-0.001027	1105
402	NA	0.042271	1106
1026	NA	0.037684	1107
548	NA	0.0094181	1108
748	NA	-0.0072384	1109
298	NA	0.021117	1110
413	NA	0.039015	1111
1001	NA	0.0032695	1112
323	NA	0.027991	1113
410	NA	0.0083282	1114
1210	NA	-0.020527	1115
934	NA	-0.0054188	1116
134	NA	-0.019784	1117
1425	NA	-0.0036881	1118
191	NA	-0.046053	1119
1186	NA	-0.016587	1120
780	NA	0.069127	1121
516	NA	0.0024131	1122
1195	NA	-0.078952	1123
1099	NA	0.046987	1124
855	NA	0.015118	1125
1320	NA	0.079388	1126
1206	NA	0.028261	1127
114	NA	0.069339	1128
257	NA	-0.016215	1129
1252	NA	0.027856	1130
75	NA	-0.0017512	1131
1355	NA	0.025202	1132
1276	NA	-0.026771	1133
192	NA	0.06907	1134
487	NA	-0.0015793	1135
882	NA	-0.0067849	1136
568	NA	-0.029173	1137
1144	NA	-0.016346	1138
1094	NA	-0.012688	1139
1343	NA	0.050266	1140
659	NA	0.071709	1141
968	NA	0.026625	1142
315	NA	0.041173	1143
167	NA	0.049367	1144
429	NA	0.03436	1145
327	NA	-0.031017	1146
484	NA	0.02152	1147
573	NA	0.040911	1148
707	NA	-0.03029	1149
1351	NA	0.042696	1150
1323	NA	0.047739	1151
1269	NA	0.031802	1152
1118	NA	-0.03678	1153
827	NA	-0.035831	1154
1288	NA	-0.041996	1155
856	NA	-0.011279	1156
785	NA	0.032297	1157
1387	NA	0.011051	1158
857	NA	0.030154	1159
668	NA	0.0068125	1160
576	NA	0.0018579	1161
967	NA	0.0012458	1162
720	NA	-0.0096473	1163
297	NA	0.013836	1164
443	NA	0.044218	1165
1307	NA	0.019498	1166
174	NA	0.009278	1167
958	NA	0.0037928	1168
1117	NA	0.053628	1169
1230	NA	-0.0021112	1170
471	NA	0.018662	1171
767	NA	0.032306	1172
1029	NA	0.0046291	1173
291	NA	0.067775	1174
1250	NA	-0.040774	1175
150	NA	0.044172	1176
903	NA	-0.011827	1177
938	NA	-0.010718	1178
595	NA	-0.028854	1179
1143	NA	0.049338	1180
689	NA	0.0088923	1181
764	NA	-0.0040576	1182
1109	NA	-0.015072	1183
997	NA	0.038715	1184
187	NA	0.010213	1185
1159	NA	0.047754	1186
1406	NA	0.025563	1187
1163	NA	0.02432	1188
1290	NA	0.043525	1189
284	NA	-0.023611	1190
1208	NA	0.0081157	1191
927	NA	-0.049727	1192
1384	NA	-0.030461	1193
112	NA	0.010293	1194
596	NA	0.072538	1195
343	NA	0.058719	1196
270	NA	0.022864	1197
718	NA	0.018552	1198
196	NA	0.022654	1199
822	NA	0.074498	1200
528	NA	0.0082522	1201
989	NA	-0.048654	1202
8	NA	0.023614	1203
1372	NA	-0.040481	1204
1059	NA	0.019074	1205
650	NA	-0.023996	1206
1131	NA	-0.055009	1207
678	NA	0.036913	1208
156	NA	0.04924	1209
704	NA	0.041145	1210
692	NA	0.032135	1211
537	NA	0.041415	1212
814	NA	0.047499	1213
888	NA	0.061612	1214
695	NA	0.044721	1215
1338	NA	0.0038053	1216
149	NA	0.045058	1217
1334	NA	-0.050464	1218
3	NA	-0.016331	1219
1060	NA	-0.018562	1220
1378	NA	0.020775	1221
1051	NA	0.049015	1222
241	NA	0.018505	1223
1333	NA	-0.029126	1224
428	NA	-0.014251	1225
248	NA	-0.030491	1226
532	NA	0.028698	1227
1104	NA	0.074902	1228
277	NA	0.059823	1229
782	NA	-0.045469	1230
727	NA	0.013576	1231
931	NA	0.034604	1232
357	NA	0.050756	1233
1282	NA	-0.0041249	1234
1229	NA	0.037277	1235
115	NA	0.042334	1236
350	NA	0.078964	1237
515	NA	-0.030893	1238
932	NA	0.045743	1239
326	NA	-0.010487	1240
1095	NA	-0.051519	1241
1340	NA	-0.03458	1242
974	NA	-0.026656	1243
853	NA	-0.053307	1244
667	NA	-0.046516	1245
497	NA	0.071138	1246
392	NA	0.045064	1247
1329	NA	-0.046039	1248
145	NA	-0.019981	1249
779	NA	0.056491	1250
87	NA	0.041155	1251
201	NA	-0.024446	1252
213	NA	-0.027949	1253
505	NA	0.015899	1254
209	NA	-0.0022742	1255
258	NA	0.016047	1256
838	NA	0.046104	1257
224	NA	0.052423	1258
1066	NA	-0.023038	1259
1280	NA	0.02189	1260
1005	NA	0.035119	1261
959	NA	-0.0009113	1262
316	NA	0.019258	1263
837	NA	0.048372	1264
758	NA	0.0058268	1265
474	NA	0.032628	1266
948	NA	0.045378	1267
784	NA	0.038453	1268
353	NA	0.041215	1269
292	NA	0.0060962	1270
121	NA	0.0086256	1271
1270	NA	0.024776	1272
1319	NA	-0.00056562	1273
246	NA	0.049963	1274
137	NA	-0.013544	1275
157	NA	0.005928	1276
521	NA	-0.0080485	1277
111	NA	-0.022421	1278
859	NA	-0.020741	1279
579	NA	0.032687	1280
294	NA	0.0028079	1281
749	NA	0.017718	1282
740	NA	0.020333	1283
743	NA	0.027879	1284
592	NA	0.035633	1285
852	NA	0.037834	1286
1423	NA	0.025941	1287
960	NA	0.021508	1288
52	NA	0.0018675	1289
1234	NA	0.023823	1290
803	NA	0.032046	1291
1207	NA	0.019292	1292
649	NA	0.041636	1293
808	NA	0.076476	1294
1182	NA	-0.0019993	1295
1228	NA	-0.040622	1296
188	NA	-0.037838	1297
798	NA	-0.0525	1298
1064	NA	0.019329	1299
1190	NA	0.0092389	1300
1353	NA	0.0094534	1301
55	NA	0.030962	1302
128	NA	0.028244	1303
1348	NA	-0.03337	1304
219	NA	-0.036023	1305
1324	NA	0.05367	1306
460	NA	0.023278	1307
1135	NA	-0.015921	1308
283	NA	-0.0079398	1309
980	NA	0.019704	1310
580	NA	0.02259	1311
679	NA	0.052612	1312
939	NA	0.015691	1313
1403	NA	-0.00054141	1314
1171	NA	-0.013047	1315
542	NA	0.050623	1316
1216	NA	-0.025854	1317
1258	NA	-0.00034598	1318
726	NA	0.0026575	1319
457	NA	0.013146	1320
876	NA	0.038871	1321
1025	NA	-0.0032509	1322
890	NA	-0.00042857	1323
675	NA	0.051257	1324
269	NA	-0.0034959	1325
1316	NA	0.0013675	1326
1043	NA	0.012434	1327
768	NA	-0.037315	1328
1121	NA	0.060727	1329
643	NA	0.0031335	1330
677	NA	0.06444	1331
1417	NA	0.011091	1332
1263	NA	0.013914	1333
902	NA	0.037819	1334
435	NA	0.033427	1335
1265	NA	0.05736	1336
1211	NA	0.044013	1337
733	NA	-0.057155	1338
533	NA	0.034682	1339
737	NA	0.025455	1340
403	NA	-0.0050476	1341
525	NA	-0.0028995	1342
1330	NA	-0.027983	1343
376	NA	0.017857	1344
797	NA	0.024837	1345
1377	NA	-0.014244	1346
483	NA	0.044374	1347
1431	NA	0.010464	1348
508	NA	0.0085301	1349
170	NA	0.0092566	1350
1344	NA	0.055793	1351
19	NA	-0.017373	1352
1191	NA	0.016619	1353
458	NA	0.055034	1354
562	NA	0.011053	1355
1160	NA	0.046623	1356
555	NA	-0.033515	1357
1352	NA	0.011049	1358
122	NA	-0.011446	1359
604	NA	0.012436	1360
716	NA	0.00098079	1361
1292	NA	-0.043888	1362
850	NA	0.0091229	1363
732	NA	0.016329	1364
16	NA	0.0095426	1365
759	NA	0.051946	1366
652	NA	-0.064938	1367
719	NA	0.043228	1368
1136	NA	-0.041462	1369
252	NA	0.040753	1370
1361	NA	0.028445	1371
851	NA	0.0011617	1372
811	NA	-0.022803	1373
734	NA	0.0044934	1374
105	NA	0.013802	1375
220	NA	0.028856	1376
331	NA	-0.019988	1377
478	NA	0.016632	1378
1008	NA	0.0085643	1379
1391	NA	0.064121	1380
873	NA	-0.024758	1381
211	NA	-0.0095226	1382
924	NA	0.013107	1383
1312	NA	0.028791	1384
648	NA	0.016906	1385
464	NA	-0.0021839	1386
1022	NA	-0.05766	1387
1428	NA	0.011852	1388
1272	NA	0.024378	1389
575	NA	-0.011651	1390
237	NA	0.013931	1391
126	NA	0.046107	1392
684	NA	0.025378	1393
636	NA	0.0061232	1394
24	NA	0.019217	1395
1376	NA	0.044713	1396
46	NA	-0.0063695	1397
879	NA	0.025117	1398
1151	NA	-0.0059882	1399
730	NA	0.033224	1400
2	NA	-0.027576	1401
361	NA	0.003476	1402
1310	NA	0.011524	1403
234	NA	0.036437	1404
709	NA	0.015518	1405
278	NA	0.018831	1406
1128	NA	0.040884	1407
776	NA	0.048569	1408
698	NA	0.015942	1409
207	NA	0.031001	1410
622	NA	-0.0081516	1411
933	NA	-0.016068	1412
908	NA	-0.024343	1413
925	NA	0.016284	1414
303	NA	0.0060896	1415
336	NA	0.0028428	1416
177	NA	-0.023617	1417
981	NA	-0.017368	1418
1120	NA	-0.00075884	1419
1192	NA	-0.039357	1420
502	NA	-0.01094	1421
777	NA	0.014439	1422
789	NA	0.022323	1423
682	NA	-0.0060983	1424
405	NA	0.030074	1425
1341	NA	0.011364	1426
261	NA	0.0038963	1427
564	NA	0.053177	1428
1050	NA	-0.019379	1429
936	NA	-0.039703	1430
752	NA	-0.020486	1431
168	NA	0.0036001	1432
1271	NA	0.015311	1433

## Sheet: Figure 2B
	+/+	delta/delta
Myb	1.00023	0.225816
	1.00017	0.452423
	1.01479	0.480064
AHI1	1.0496	0.769264
	1.00701	1.02286
	1.08705	28.2587

## Sheet: Figure 2D
	+/+	delta/delta
LT-HSC	0.015252	0.028216
	0.017304	0.028276
	0.010351	0.030212
	0.01414	0.039911
	0.01876	0.028322
	0.022447	0.068894
	0.020074	0.021785
	0.013389	0.012424
	0.008519	0.036161

## Sheet: Figure 2E
	+/+	delta/delta
LSK	0.1584	0.135676
	0.077764	0.086522
	0.053796	0.114996
	0.151791	0.166834
	0.276195	0.236086
	0.360816	0.528706
	0.170515	0.154762
	0.168271	0.084666
	0.087586	0.162553

## Sheet: Figure 2F
	+/+	delta/delta
MPP/LT-HSC	0.033663	0.020757
	0.01313	0.007619
	0.006044	0.017939
	0.064737	0.049997
	0.071766	0.082745
	0.091807	0.186494
	0.036946	0.048276
	0.072013	0.024081
	0.035496	0.036838

## Sheet: Figure 2G
	+/+	delta/delta
LMPP	0.00098	0.002378
	0.012011	0.009143
	0.004307	0.018599
	0.053919	0.051606
	0.052857	0.048869
	0.086938	0.114353
	0.027885	0.022918
	0.027412	0.015984
	0.017171	0.020573

## Sheet: Figure 2I
	+/+	delta/delta
ETP	0.003998	0.00144
	0.002053	0
	0.014268	0.001947
	0.017753	0.00128
	0.003097	0.001552
	0.00311	0.000695
	0.004541	0.00072
	0.007831	0.002674

## Sheet: Figure 2J
	+/+	delta/delta
DN2a	0.0112167	0.00152979
	0.0055282	0.00089503
	0.0371379	0.0258709
	0.0213041	0.0129868
	0.00779563	0.00970115
	0.046316	0.0387763
	0.0515604	0.0442608
	0.0296666	0.0241636

## Sheet: Figure 2K
	+/+	delta/delta
DN2b	0.017769	0.0087288
	0.0127938	0.002272
	0.127301	0.25092
	0.204326	0.135721
	0.06087	0.128928
	0.144185	0.155661
	0.10191	0.18436
	0.0792338	0.150043

## Sheet: Figure 2L
	+/+	delta/delta
DN3	0.541845	0.172236
	0.273093	0.0550099
	0.630536	0.46002
	1.71014	0.498527
	0.847588	0.631836
	1.47213	0.613471
	1.41503	0.750754
	1.12143	0.729397

[truncated: 151 more sheets: Figure 2M, Figure 2N, Figure 3B, Figure 3C, Figure 3D, Figure 3E, Figure 3F, Figure 3G, Figure 3H, Figure 3I, Figure 3K, Figure 3L, Figure 4A, Figure 4B, Figure 4C, Figure 4D, Figure 4E, Figure 4F, Figure 4G, Figure 4H …]
